# Supplementary material for: Differences in gene expression may contribute to the racial differences in the risk of MASLD
Source: PLoS One. 2026 May 4;21(5):e0345383. doi: 10.1371/journal.pone.0345383 (PMC13138634; doi:10.1371/journal.pone.0345383)
Supplement: S1 Table — (XLS) [file pone.0345383.s001.xls]

## Sheet: ALL_sig_GENES
	Supplementary Table S1. Genes differentially expressed between Blacks and Whites at different stages of liver disease.
	Stage	Gene	Mean expresison in Blacks	Mean expresison in Whites	ABS_LOG_ratio	t-test	p-value	N Blacks	N Whites
	Normal histology	SERPINF1	21284.8	17192	0.0927435	5.19068	1.95759e-06	36	36
	Normal histology	CETP	560.385	322.015	0.240611	4.04068	0.000134848	36	36
	Normal histology	CHSY1	47.4899	38.4203	0.0920402	3.80594	0.000299515	36	36
	Normal histology	LPA	1493.3	1057.97	0.149671	3.78271	0.000323666	36	36
	Normal histology	CTSA	995.11	833.288	0.0770763	3.58924	0.000610998	36	36
	Normal histology	MMP3	26.3347	34.7033	0.119841	-3.56041	0.000670575	36	36
	Normal histology	MFSD2A	854.284	585.866	0.163804	3.52034	0.000762613	36	36
	Normal histology	ADRA2B	49.4595	65.313	0.12075	-3.49666	0.000822513	36	36
	Normal histology	ADH6	10048.7	8241.63	0.0860955	3.48275	0.00085973	36	36
	Normal histology	TCF21	60.8448	81.971	0.129437	-3.44279	0.000975768	36	36
	Normal histology	GHR	7406.93	5611.72	0.120542	3.40711	0.00109175	36	36
	Normal histology	F10	1644.55	1465.17	0.0501591	3.39544	0.00113243	36	36
	Normal histology	ICAM1	216.802	158.364	0.136407	3.38045	0.00118679	36	36
	Normal histology	APOE	41205.6	36114.2	0.0572792	3.32833	0.00139557	36	36
	Normal histology	SUCLG1	1802.1	1524.98	0.0725152	3.28873	0.00157681	36	36
	Normal histology	CEL	21.9421	32.6916	0.173158	-3.27141	0.00166282	36	36
	Normal histology	DPF1	10.921	14.3212	0.117717	-3.25323	0.0017579	36	36
	Normal histology	IKBKG	168.705	220.984	0.117232	-3.24367	0.0018099	36	36
	Normal histology	JOSD1	153.257	125.325	0.0873822	3.21197	0.00199287	36	36
	Normal histology	ACOT2	750.812	568.695	0.120652	3.20803	0.00201679	36	36
	Normal histology	RNPEP	536.399	626.979	0.0677653	-3.20346	0.00204487	36	36
	Normal histology	DGAT1	536.757	433.162	0.0931273	3.18802	0.00214243	36	36
	Normal histology	REG1A	9.3961	12.2189	0.114086	-3.1843	0.00216657	36	36
	Normal histology	MMP9	20.066	28.0758	0.145871	-3.12764	0.0025675	36	36
	Normal histology	CFB	28817.9	24104.4	0.077566	3.12586	0.00258118	36	36
	Normal histology	CFD	95.0447	71.2426	0.125188	3.10816	0.00272067	36	36
	Normal histology	MMP15	254.527	218.107	0.0670629	3.10543	0.00274276	36	36
	Normal histology	GSTM1	413.154	196.107	0.323617	3.10182	0.00277235	36	36
	Normal histology	TMPRSS12	10.0378	13.5606	0.130641	-3.09592	0.00282123	36	36
	Normal histology	ADAMTS5	53.5366	42.6108	0.0991308	3.0942	0.00283564	36	36
	Normal histology	PRSS38	20.2723	25.6352	0.101934	-3.06897	0.0030549	36	36
	Normal histology	PMF1	25.8032	32.2949	0.097461	-3.04673	0.00326125	36	36
	Normal histology	ADAM10	367.044	323.974	0.0542075	3.01037	0.0036267	36	36
	Normal histology	ADAMDEC1	11.6453	15.5919	0.126748	-2.99814	0.00375794	36	36
	Normal histology	CCL19	62.3081	91.6049	0.167375	-2.95039	0.00431373	36	36
	Normal histology	NSA2	1370.22	1165.84	0.0701521	2.94814	0.00434166	36	36
	Normal histology	RGCC	18.1768	25.9557	0.154716	-2.9451	0.00437977	36	36
	Normal histology	CD4	629.964	475.601	0.122073	2.92595	0.00462677	36	36
	Normal histology	CXCL9	123.474	72.6235	0.230499	2.92522	0.00463648	36	36
	Normal histology	ZG16	466.866	583.192	0.0966191	-2.91118	0.00482595	36	36
	Normal histology	SYCN	10.6508	15.7141	0.168909	-2.8975	0.00501761	36	36
	Steatotic liver	ACOT2	1046.66	691.293	0.180144	5.10149	2.0966e-06	27	58
	Steatotic liver	UCP2	238.064	157.354	0.179815	5.09316	2.16794e-06	27	58
	Steatotic liver	CD4	708.44	496.145	0.154695	4.78211	7.42757e-06	27	58
	Steatotic liver	CETP	535.188	334.508	0.2041	4.72513	9.26881e-06	27	58
	Steatotic liver	MFSD2A	861.154	562.355	0.18507	4.67531	1.12365e-05	27	58
	Steatotic liver	ZG16	448.311	598.048	0.125157	-4.50938	2.11746e-05	27	58
	Steatotic liver	USP16	474.623	392.091	0.0829621	4.49151	2.26536e-05	27	58
	Steatotic liver	JOSD1	165.997	129.525	0.107749	4.33621	4.0491e-05	27	58
	Steatotic liver	C4BPB	3175.13	2614.65	0.0843476	4.33105	4.12714e-05	27	58
	Steatotic liver	IFNGR1	961.62	736.464	0.115852	4.24559	5.65313e-05	27	58
	Steatotic liver	CFD	108.006	73.6384	0.166342	4.19254	6.86023e-05	27	58
	Steatotic liver	PAFAH1B2	545.741	484.882	0.0513507	4.14066	8.27886e-05	27	58
	Steatotic liver	CFB	29308.1	24278.6	0.0817646	4.1239	8.79452e-05	27	58
	Steatotic liver	FGF2	108.981	79.3815	0.137633	4.04513	0.000116613	27	58
	Steatotic liver	USP14	452.157	368.904	0.0883759	4.02018	0.000127432	27	58
	Steatotic liver	ICAM1	207.232	159.861	0.112716	3.99522	0.000139216	27	58
	Steatotic liver	GHR	8180.71	5909.37	0.14125	3.98293	0.000145395	27	58
	Steatotic liver	F9	5910.31	4931.03	0.0786724	3.96191	0.000156577	27	58
	Steatotic liver	PDGFC	347.809	273.901	0.103748	3.88004	0.000208494	27	58
	Steatotic liver	IQGAP1	569.488	441.689	0.110368	3.81389	0.0002621	27	58
	Steatotic liver	XPA	352.559	290.147	0.0846136	3.68176	0.000411011	27	58
	Steatotic liver	FGG	133025	106609	0.0961382	3.56661	0.000603534	27	58
	Steatotic liver	CTSB	4472.25	3605.61	0.0935478	3.5398	0.000659271	27	58
	Steatotic liver	HMGN1	630.507	738.681	0.0687671	-3.53406	0.000671828	27	58
	Steatotic liver	PSEN1	339.29	271.932	0.0961108	3.50537	0.000738061	27	58
	Steatotic liver	C10orf11	139.485	172.454	0.0921461	-3.48642	0.000785118	27	58
	Steatotic liver	CTSA	997.758	847.545	0.0708624	3.47893	0.000804502	27	58
	Steatotic liver	XYLT2	122.154	102.599	0.0757669	3.47311	0.00081986	27	58
	Steatotic liver	GATB	92.9863	134.848	0.161427	-3.3543	0.00120113	27	58
	Steatotic liver	CTBS	758.344	607.789	0.0961135	3.33274	0.00128616	27	58
	Steatotic liver	TMPRSS9	44.855	78.9423	0.245499	-3.31617	0.0013553	27	58
	Steatotic liver	IFNAR1	1584.32	1297.83	0.086625	3.3152	0.00135944	27	58
	Steatotic liver	COL1A1	95.2539	201.557	0.325516	-3.29849	0.00143293	27	58
	Steatotic liver	IKBKG	152.162	204.987	0.129418	-3.29176	0.00146357	27	58
	Steatotic liver	SERPINC1	35623.6	28091.9	0.103156	3.28151	0.0015114	27	58
	Steatotic liver	COL3A1	1719.68	2249.69	0.116675	-3.26751	0.00157909	27	58
	Steatotic liver	WDR12	186.519	235.59	0.101435	-3.26689	0.00158215	27	58
	Steatotic liver	PLPP3	2912.46	2328.19	0.0972429	3.26593	0.00158691	27	58
	Steatotic liver	PIGK	290.102	242.344	0.0781175	3.25759	0.00162881	27	58
	Steatotic liver	SNX17	700.621	607.592	0.0618711	3.228	0.00178582	27	58
	Steatotic liver	YTHDF2	314.121	258.471	0.084686	3.21777	0.00184337	27	58
	Steatotic liver	ADAM28	34.9653	27.1107	0.110497	3.16252	0.00218507	27	58
	Steatotic liver	MTX2	470.298	386.81	0.0848753	3.16108	0.00219475	27	58
	Steatotic liver	ALDH9A1	2226.92	1891.5	0.070898	3.1426	0.00232214	27	58
	Steatotic liver	C8B	6678.3	5657.67	0.0720286	3.14172	0.0023284	27	58
	Steatotic liver	EIF3E	1677.17	1408.05	0.0759596	3.13334	0.00238861	27	58
	Steatotic liver	KNG1	28350.5	24934.2	0.0557655	3.12812	0.00242681	27	58
	Steatotic liver	LPA	1449.92	1105.8	0.117667	3.102	0.00262673	27	58
	Steatotic liver	CLTC	588.935	496.665	0.0740041	3.10178	0.00262854	27	58
	Steatotic liver	IFT88	471.447	389.459	0.0829704	3.10077	0.00263658	27	58
	Steatotic liver	TBC1D15	486.825	430.396	0.0535045	3.09888	0.00265166	27	58
	Steatotic liver	SYF2	339.467	297.598	0.0571682	3.07591	0.00284169	27	58
	Steatotic liver	C5	7441.07	6182.12	0.080498	3.05725	0.00300535	27	58
	Steatotic liver	GBA	435.114	354.417	0.0890893	3.04022	0.00316231	27	58
	Steatotic liver	BBS9	93.086	76.7544	0.0837812	3.03447	0.003217	27	58
	Steatotic liver	FAM114A2	152.03	135.318	0.0505723	3.02879	0.00327182	27	58
	Steatotic liver	THSD4	258.403	323.214	0.0971936	-3.02573	0.00330179	27	58
	Steatotic liver	ADAM10	375.372	331.383	0.0541313	3.0137	0.00342185	27	58
	Steatotic liver	CCT7	624.655	523.477	0.0767427	3.0089	0.0034709	27	58
	Steatotic liver	ANKRD46	429.563	375.519	0.0583953	2.98336	0.00374298	27	58
	Steatotic liver	C3	41351.8	35095.9	0.0712383	2.98261	0.00375125	27	58
	Steatotic liver	CTSS	2194.25	1667.65	0.11918	2.95764	0.00403689	27	58
	Steatotic liver	WIPF1	161.561	133.605	0.082515	2.95033	0.00412414	27	58
	Steatotic liver	PUM2	1117.73	949.6	0.0707975	2.93877	0.0042659	27	58
	Steatotic liver	LBP	5114.97	4191.69	0.0864544	2.9384	0.00427043	27	58
	Steatotic liver	HGFAC	488.375	711.165	0.163216	-2.93629	0.00429685	27	58
	Steatotic liver	PLIN2	2352.29	1832.95	0.108339	2.93482	0.00431528	27	58
	Steatotic liver	ACSM3	2223.3	1760.52	0.101356	2.9323	0.00434707	27	58
	Steatotic liver	FGB	114700	95035.1	0.0816794	2.92631	0.00442357	27	58
	Steatotic liver	NOL7	790.628	701.085	0.0522017	2.92311	0.00446492	27	58
	Steatotic liver	UBE2E1	547.428	487.053	0.0507502	2.91629	0.00455427	27	58
	Steatotic liver	LPIN1	420.702	359.556	0.0682084	2.90629	0.00468829	27	58
	Steatotic liver	VPS41	532.941	478.129	0.0471336	2.8903	0.00491005	27	58
	Steatotic liver	AMBP	187280	156631	0.0776132	2.88817	0.00494036	27	58
	Steatotic liver	SERPINF1	21016.5	18677.6	0.0512401	2.88321	0.00501152	27	58
	Steatotic liver	HPN	2325.99	3262.86	0.146991	-2.87295	0.00516174	27	58
	Steatotic liver	COL1A2	98.0824	134.579	0.137386	-2.87269	0.00516565	27	58
	Steatotic liver	PPARG	390.317	337.364	0.0633177	2.86606	0.00526492	27	58
	Steatotic liver	ITIH4	36700.6	30297.5	0.0832665	2.86359	0.00530228	27	58
	Steatotic liver	TLR2	234.323	195.287	0.0791415	2.85172	0.00548577	27	58
	Steatotic liver	F7	92.9496	141.851	0.183585	-2.84343	0.00561719	27	58
	Steatotic liver	THBS1	253.978	335.87	0.121375	-2.84314	0.00562191	27	58
	Steatotic liver	FGA	195475	165323	0.0727601	2.84232	0.00563501	27	58
	Steatotic liver	ADH6	10012.8	8382.24	0.0771969	2.83296	0.00578744	27	58
	Steatotic liver	C9	30855.2	26066.2	0.0732512	2.83271	0.00579154	27	58
	Steatotic liver	NPC1L1	120.78	172.213	0.154071	-2.81897	0.00602239	27	58
	Steatotic liver	HMGCL	2961.48	2557	0.0637781	2.81009	0.00617587	27	58
	Steatotic liver	SPHK2	231.572	322.614	0.143997	-2.79749	0.00640001	27	58
	Steatotic liver	ASAH1	1310.37	1169.48	0.0494028	2.78923	0.00655083	27	58
	Steatotic liver	LYPLAL1	717.176	615.675	0.0662744	2.78792	0.0065751	27	58
	Steatotic liver	F12	3138.3	3962.37	0.10126	-2.77614	0.0067967	27	58
	Steatotic liver	AARS	1180.01	1038.05	0.0556701	2.77232	0.00687003	27	58
	Steatotic liver	ATP5G3	3983.46	3531.27	0.0523294	2.75768	0.0071578	27	58
	Steatotic liver	ANXA1	250.745	207.509	0.0821969	2.7544	0.00722373	27	58
	Steatotic liver	TXN2	983.708	846.091	0.0654493	2.75073	0.00729811	27	58
	Steatotic liver	RPN2	1352.42	1755.31	0.113243	-2.72238	0.00789735	27	58
	Steatotic liver	BAMBI	114.537	147.164	0.108856	-2.72098	0.00792817	27	58
	Steatotic liver	MRPL18	596.431	950.171	0.202241	-2.69103	0.008612	27	58
	Steatotic liver	PCSK6	3697.55	5646.33	0.183851	-2.6895	0.00864831	27	58
	Steatotic liver	BGN	469.708	1176.79	0.398871	-2.6876	0.00869354	27	58
	Steatotic liver	IFNGR2	258.511	223.401	0.0633953	2.6862	0.00872716	27	58
	Steatotic liver	UXT	574.328	523.401	0.0403252	2.68382	0.0087845	27	58
	Steatotic liver	PTEN	1302.35	1174.09	0.0450257	2.683	0.00880415	27	58
	Steatotic liver	NID1	1202.48	1061.63	0.0541051	2.68242	0.00881826	27	58
	Steatotic liver	NDUFC1	1812.68	1981.13	0.0385914	-2.67884	0.00890529	27	58
	Steatotic liver	CHERP	84.7347	106.781	0.100433	-2.67562	0.00898429	27	58
	Steatotic liver	SLC27A5	1289	2250.52	0.242031	-2.66574	0.0092307	27	58
	Steatotic liver	ACTR2	1118.22	984.871	0.0551474	2.66547	0.0092376	27	58
	Steatotic liver	PRSS36	21.1372	46.1753	0.339363	-2.65357	0.00954284	27	58
	Steatotic liver	SERPING1	27521.9	24542.2	0.049765	2.64267	0.00983027	27	58
	Steatotic liver	CYP2E1	101141	83262.6	0.0844774	2.64113	0.00987147	27	58
	Steatotic liver	SELENBP1	2432.61	3460.82	0.153106	-2.61682	0.0105436	27	58
	Steatotic liver	PROC	530.973	610.794	0.0608229	-2.60716	0.0108221	27	58
	Steatotic liver	CREB1	272.195	235.614	0.0626789	2.60595	0.0108576	27	58
	Steatotic liver	FIBP	373.078	337.59	0.0434101	2.60419	0.0109091	27	58
	Steatotic liver	GSTM1	403.7	206.542	0.291051	2.55735	0.0123661	27	58
	Steatotic liver	CTSL	1566.25	1350.73	0.064293	2.55337	0.0124977	27	58
	Steatotic liver	NFKB1	140.348	123.083	0.0570098	2.54883	0.0126493	27	58
	Steatotic liver	AR	842.151	704.687	0.0773941	2.53462	0.0131348	27	58
	Steatotic liver	DUSP5	99.4708	81.7603	0.0851534	2.53205	0.0132244	27	58
	Steatotic liver	ADNP2	267.897	234.888	0.0571065	2.52873	0.0133409	27	58
	Steatotic liver	TNK2	84.8714	107.679	0.10337	-2.51834	0.0137114	27	58
	Steatotic liver	NDUFA3	624.375	684.801	0.0401194	-2.5168	0.0137671	27	58
	Steatotic liver	CHSY1	49.3174	42.3177	0.0664785	2.51165	0.0139549	27	58
	Steatotic liver	KHDRBS1	765.536	686.154	0.0475443	2.51145	0.0139621	27	58
	Steatotic liver	HIGD2A	1313.5	1627.63	0.0931259	-2.5108	0.013986	27	58
	Steatotic liver	ASNS	38.4824	65.9206	0.233759	-2.4933	0.0146428	27	58
	Steatotic liver	LTBP1	335.461	387.322	0.0624296	-2.48217	0.0150744	27	58
	Steatotic liver	EMD	707.113	639.737	0.0434874	2.47863	0.0152145	27	58
	Steatotic liver	ELOVL2	353.377	249.164	0.151752	2.4686	0.0156167	27	58
	Steatotic liver	TMC4	66.5215	85.6156	0.109591	-2.46331	0.0158327	27	58
	Steatotic liver	BAX	303.008	335.991	0.0448737	-2.45818	0.0160447	27	58
	Steatotic liver	RPS13	4284.22	3749.59	0.0578887	2.45362	0.0162352	27	58
	Steatotic liver	POLRMT	143.754	352.312	0.389307	-2.44262	0.0167032	27	58
	Steatotic liver	AKT1	364.374	416.811	0.058392	-2.44087	0.0167787	27	58
	Steatotic liver	GLTSCR1	132.55	153.687	0.0642584	-2.4399	0.0168208	27	58
	Steatotic liver	CTSD	3976.33	5124.46	0.110165	-2.4379	0.0169076	27	58
	Steatotic liver	COPZ1	551.804	660.954	0.0783863	-2.43262	0.0171393	27	58
	Steatotic liver	TMPRSS6	695.375	935.472	0.128812	-2.42899	0.0172999	27	58
	Steatotic liver	RLF	223.852	199.227	0.0506132	2.42345	0.017548	27	58
	Steatotic liver	GDPD3	21.6862	31.8056	0.166321	-2.42182	0.0176215	27	58
	NASH without fibrosis	CETP	669.386	308.218	0.336818	8.58	1.73952e-12	22	49
	NASH without fibrosis	UCP2	238.849	152.919	0.193662	6.64873	5.72662e-09	22	49
	NASH without fibrosis	CD4	680.859	434.679	0.194889	6.27949	2.61719e-08	22	49
	NASH without fibrosis	ADAM10	389.71	311.105	0.0978344	5.68627	2.87447e-07	22	49
	NASH without fibrosis	PDGFC	327.353	232.624	0.148362	5.6847	2.89255e-07	22	49
	NASH without fibrosis	IFNGR1	1011.22	758.387	0.124957	5.41585	8.36836e-07	22	49
	NASH without fibrosis	IQGAP1	550.651	404.053	0.134439	5.39639	9.03119e-07	22	49
	NASH without fibrosis	IFNGR2	284.581	220.143	0.1115	5.38169	9.56583e-07	22	49
	NASH without fibrosis	PIGK	291.443	223.921	0.114459	5.23804	1.6731e-06	22	49
	NASH without fibrosis	IL33	401.696	250.148	0.205699	5.18965	2.01729e-06	22	49
	NASH without fibrosis	ICAM1	249.448	172.356	0.160555	5.14477	2.39816e-06	22	49
	NASH without fibrosis	CTSS	2409.01	1584.07	0.182064	5.12919	2.54613e-06	22	49
	NASH without fibrosis	CTBS	778.388	536.818	0.161369	5.07374	3.14933e-06	22	49
	NASH without fibrosis	CFD	108.83	69.0793	0.197402	5.01702	3.91068e-06	22	49
	NASH without fibrosis	F9	6095.44	4764.84	0.106957	4.85441	7.2353e-06	22	49
	NASH without fibrosis	ACTR2	1181.06	914.015	0.111317	4.83497	7.78342e-06	22	49
	NASH without fibrosis	VCAM1	500.307	329.278	0.181673	4.72467	1.17487e-05	22	49
	NASH without fibrosis	PLPP3	2800.54	1984.26	0.149641	4.69979	1.28847e-05	22	49
	NASH without fibrosis	CFB	28902.3	21876	0.120964	4.67932	1.38989e-05	22	49
	NASH without fibrosis	CTSA	1073.77	842.298	0.105447	4.65358	1.52855e-05	22	49
	NASH without fibrosis	XPA	341.255	272.713	0.0973727	4.63302	1.64889e-05	22	49
	NASH without fibrosis	PSEN1	345.018	260.491	0.122048	4.55631	2.18475e-05	22	49
	NASH without fibrosis	TLR2	261.541	195.686	0.125981	4.40943	3.72162e-05	22	49
	NASH without fibrosis	SLC2A2	15560.5	11289.4	0.139353	4.36383	4.38348e-05	22	49
	NASH without fibrosis	C3	40216.3	29298.6	0.137555	4.28475	5.8109e-05	22	49
	NASH without fibrosis	PSMB9	515.87	394.15	0.116879	4.26155	6.30877e-05	22	49
	NASH without fibrosis	MTX2	492.763	383.995	0.108312	4.2569	6.41358e-05	22	49
	NASH without fibrosis	ADRA2B	44.5188	63.619	0.155043	-4.25609	6.43197e-05	22	49
	NASH without fibrosis	SERPINC1	35114.7	27160.2	0.111557	4.22483	7.18237e-05	22	49
	NASH without fibrosis	HMGCL	2833.99	2188.52	0.112248	4.19784	7.89777e-05	22	49
	NASH without fibrosis	IFNAR1	1561.89	1138.07	0.137483	4.088	0.000115861	22	49
	NASH without fibrosis	PAFAH1B2	539.187	470.643	0.0590475	4.08731	0.000116139	22	49
	NASH without fibrosis	ATP5G3	3983.4	3306.21	0.0809228	4.0447	0.000134564	22	49
	NASH without fibrosis	NOL7	800.568	682.007	0.0696093	4.0344	0.000139422	22	49
	NASH without fibrosis	UBL5	3483.16	2992.63	0.0659203	4.03255	0.000140313	22	49
	NASH without fibrosis	GBA	423.048	319.332	0.122147	3.97334	0.000171884	22	49
	NASH without fibrosis	XYLT2	128.442	106.072	0.0831042	3.95142	0.000185214	22	49
	NASH without fibrosis	ANKRD46	415.178	343.011	0.0829263	3.92734	0.00020101	22	49
	NASH without fibrosis	SMAD2	465.823	377.273	0.0915652	3.92144	0.000205072	22	49
	NASH without fibrosis	GDPD3	17.4818	37.3421	0.329612	-3.89322	0.000225619	22	49
	NASH without fibrosis	MAPK8	323.649	272.03	0.0754581	3.87135	0.00024289	22	49
	NASH without fibrosis	SLC27A5	1080.63	2330.16	0.333712	-3.87061	0.000243491	22	49
	NASH without fibrosis	SUCLG1	1876.61	1529.15	0.0889245	3.86153	0.000251048	22	49
	NASH without fibrosis	SYF2	321.256	269.468	0.0763437	3.83697	0.000272613	22	49
	NASH without fibrosis	F12	2743.51	3746.89	0.135365	-3.8349	0.000274507	22	49
	NASH without fibrosis	YTHDF2	322.459	250.716	0.109293	3.80527	0.000303085	22	49
	NASH without fibrosis	GHR	8872.35	6683.63	0.123026	3.74985	0.00036435	22	49
	NASH without fibrosis	AMBP	179276	137786	0.114316	3.7279	0.000391744	22	49
	NASH without fibrosis	CTSB	4146.07	3221.57	0.109569	3.69913	0.000430648	22	49
	NASH without fibrosis	TXN2	950.67	771.545	0.0906686	3.69685	0.000433881	22	49
	NASH without fibrosis	HMG20B	556.237	698.644	0.0989961	-3.68403	0.0004525	22	49
	NASH without fibrosis	SERPINF1	22597	19245.5	0.0697207	3.67896	0.000460075	22	49
	NASH without fibrosis	ALDH9A1	2073.21	1716.53	0.0819905	3.65207	0.00050231	22	49
	NASH without fibrosis	UBE2E1	532.454	447.067	0.0759102	3.64841	0.000508339	22	49
	NASH without fibrosis	PPARG	380.169	312.421	0.0852371	3.63042	0.000538984	22	49
	NASH without fibrosis	MPC2	4539.44	3332.78	0.134196	3.63005	0.000539633	22	49
	NASH without fibrosis	GALNT2	1306.81	1779.35	0.13405	-3.62716	0.000544714	22	49
	NASH without fibrosis	SSFA2	829.766	713.641	0.0654756	3.61468	0.000567222	22	49
	NASH without fibrosis	HMOX1	1039.83	784.278	0.122492	3.60875	0.000578216	22	49
	NASH without fibrosis	ZG16	444.479	585.67	0.119801	-3.60592	0.000583553	22	49
	NASH without fibrosis	RELN	881.47	693.419	0.104212	3.60116	0.000592595	22	49
	NASH without fibrosis	NR1H4	2493.52	3327.97	0.125366	-3.60096	0.000592988	22	49
	NASH without fibrosis	EIF3E	1498.28	1136.26	0.120115	3.58854	0.000617252	22	49
	NASH without fibrosis	FGB	108169	84555.9	0.10696	3.58805	0.000618238	22	49
	NASH without fibrosis	USP14	456.308	382.182	0.0769874	3.58557	0.000623199	22	49
	NASH without fibrosis	TBC1D15	479.092	423.282	0.0537896	3.57044	0.000654335	22	49
	NASH without fibrosis	GATB	95.4568	138.306	0.161034	-3.55146	0.000695488	22	49
	NASH without fibrosis	NFKB1	134.81	109.515	0.0902483	3.52629	0.00075385	22	49
	NASH without fibrosis	F7	87.1547	139.268	0.203559	-3.52491	0.000757173	22	49
	NASH without fibrosis	CPA2	8.59997	14.188	0.217425	-3.49571	0.000830999	22	49
	NASH without fibrosis	CTSC	851.325	694.798	0.0882368	3.49124	0.00084291	22	49
	NASH without fibrosis	ANXA1	242.801	186.206	0.115256	3.48099	0.000870762	22	49
	NASH without fibrosis	LBP	5613.64	4314.47	0.114317	3.48032	0.000872624	22	49
	NASH without fibrosis	CTSL	1530.7	1209.64	0.102234	3.45662	0.000940589	22	49
	NASH without fibrosis	SLC37A4	2149.08	1803.38	0.0761664	3.45347	0.000949978	22	49
	NASH without fibrosis	MSH6	207.038	170.726	0.0837502	3.44368	0.000979771	22	49
	NASH without fibrosis	CLTC	579.492	486.068	0.0763507	3.40483	0.00110693	22	49
	NASH without fibrosis	LNPEP	175.032	211.488	0.0821697	-3.3968	0.00113509	22	49
	NASH without fibrosis	APOB	21471.9	18022	0.0760681	3.39055	0.00115748	22	49
	NASH without fibrosis	NSA2	1350.71	1101.65	0.0885216	3.37982	0.00119687	22	49
	NASH without fibrosis	LYPLAL1	691.752	571.565	0.0828848	3.37747	0.00120567	22	49
	NASH without fibrosis	FN1	20512.7	16326.4	0.0991323	3.36606	0.00124925	22	49
	NASH without fibrosis	GPX2	1014.62	594.255	0.232331	3.34236	0.00134455	22	49
	NASH without fibrosis	CTSK	170.154	209.96	0.0912947	-3.3344	0.00137807	22	49
	NASH without fibrosis	LDLR	90.4051	232.463	0.41016	-3.32185	0.00143253	22	49
	NASH without fibrosis	CTSD	4017.05	5099.11	0.103587	-3.31602	0.00145852	22	49
	NASH without fibrosis	KNG1	29119.9	25291.5	0.0612154	3.31475	0.00146426	22	49
	NASH without fibrosis	ACOT2	931.874	677.99	0.138134	3.30773	0.00149626	22	49
	NASH without fibrosis	APOA1	91143.6	123594	0.132271	-3.29789	0.00154221	22	49
	NASH without fibrosis	CFI	5175.16	4383.39	0.0721141	3.27818	0.00163829	22	49
	NASH without fibrosis	IFT88	442.087	367.091	0.0807336	3.27344	0.00166222	22	49
	NASH without fibrosis	ST14	52.1	78.2965	0.176905	-3.27191	0.00167001	22	49
	NASH without fibrosis	C5	7069.06	5803.58	0.0856654	3.27099	0.0016747	22	49
	NASH without fibrosis	GCKR	2131.53	2707.67	0.103905	-3.2685	0.00168747	22	49
	NASH without fibrosis	BAG6	1118.83	1360.35	0.0848844	-3.26673	0.00169665	22	49
	NASH without fibrosis	PCSK6	3615.37	5982.82	0.218753	-3.24358	0.00182069	22	49
	NASH without fibrosis	FGF2	121.759	90.4894	0.128904	3.24107	0.00183464	22	49
	NASH without fibrosis	GLTSCR1	136.262	187.403	0.138401	-3.23915	0.00184534	22	49
	NASH without fibrosis	HPN	2164.02	3646.92	0.226664	-3.21436	0.0019894	22	49
	NASH without fibrosis	TUBB	405.744	316.481	0.107905	3.20233	0.002063	22	49
	NASH without fibrosis	GGT5	116.149	228.646	0.294149	-3.20194	0.00206546	22	49
	NASH without fibrosis	FGG	118968	94930.9	0.0980227	3.19809	0.00208959	22	49
	NASH without fibrosis	CHERP	82.0052	112.386	0.136872	-3.19583	0.00210386	22	49
	NASH without fibrosis	PSMB1	1234.95	1018.93	0.0835066	3.19247	0.00212525	22	49
	NASH without fibrosis	SDHC	911.061	748.596	0.0853001	3.18342	0.00218395	22	49
	NASH without fibrosis	HNRNPA2B1	7152.02	7955.21	0.046223	-3.16129	0.0023339	22	49
	NASH without fibrosis	RAD52	101.689	165.123	0.210534	-3.16052	0.00233926	22	49
	NASH without fibrosis	ADAM20	48.0961	59.4315	0.091907	-3.14634	0.00244054	22	49
	NASH without fibrosis	HLA.C	1382.02	1953.76	0.150357	-3.13406	0.00253155	22	49
	NASH without fibrosis	COL18A1	3694.05	4162.07	0.0518066	-3.12962	0.00256527	22	49
	NASH without fibrosis	PCK1	13771.7	21402.4	0.191474	-3.12748	0.00258165	22	49
	NASH without fibrosis	NDUFC1	1738.16	1984.6	0.0575835	-3.10179	0.00278609	22	49
	NASH without fibrosis	RPS13	3629.81	2856.21	0.104094	3.09827	0.00281525	22	49
	NASH without fibrosis	PRSS44	22.1522	37.3746	0.227158	-3.09016	0.00288358	22	49
	NASH without fibrosis	CYP2G1P	48.6934	69.0047	0.151408	-3.08857	0.00289716	22	49
	NASH without fibrosis	THBS1	227.931	389.538	0.232747	-3.08728	0.00290814	22	49
	NASH without fibrosis	TCF21	52.0148	78.1367	0.176728	-3.07633	0.00300359	22	49
	NASH without fibrosis	BMP1	424.193	583.222	0.13827	-3.06781	0.00307983	22	49
	NASH without fibrosis	COL1A1	86.6649	194.083	0.350144	-3.0656	0.00309988	22	49
	NASH without fibrosis	ZC3HC1	115.47	137.063	0.0744504	-3.06402	0.00311432	22	49
	NASH without fibrosis	CASP1	208.922	172.432	0.0833666	3.05284	0.0032182	22	49
	NASH without fibrosis	CXCL12	184.698	454.448	0.391023	-3.04651	0.00327838	22	49
	NASH without fibrosis	PMM1	140.349	172.666	0.0899978	-3.04216	0.00332039	22	49
	NASH without fibrosis	TGFB1	249.948	349.593	0.145713	-3.03834	0.00335761	22	49
	NASH without fibrosis	RPN2	1318.7	1787.3	0.13205	-3.03735	0.00336735	22	49
	NASH without fibrosis	ABCG5	1511.81	3166.43	0.321074	-3.03733	0.00336755	22	49
	NASH without fibrosis	AKR1C3	2556.27	1814.64	0.148816	3.02292	0.00351217	22	49
	NASH without fibrosis	COPZ1	547.579	656.247	0.0786204	-3.00677	0.00368105	22	49
	NASH without fibrosis	PTEN	1308.02	1158.97	0.0525396	3.00301	0.00372145	22	49
	NASH without fibrosis	BACE2	64.1153	51.2959	0.0968792	3.00204	0.00373189	22	49
	NASH without fibrosis	CNOT3	148.361	220.526	0.172139	-2.97843	0.00399572	22	49
	NASH without fibrosis	CCT7	574.45	472.162	0.0851612	2.97324	0.00405599	22	49
	NASH without fibrosis	CRTC3	124.933	105.28	0.0743286	2.96588	0.00414288	22	49
	NASH without fibrosis	ACSM3	1928.24	1521.32	0.102941	2.96123	0.00419876	22	49
	NASH without fibrosis	SDC1	4209.95	3535.18	0.0758654	2.9403	0.00445864	22	49
	NASH without fibrosis	USP16	470.971	411.852	0.0582538	2.93872	0.00447885	22	49
	NASH without fibrosis	THSD4	291.625	373.834	0.107854	-2.9329	0.00455407	22	49
	NASH without fibrosis	CD44	267.506	422.936	0.19894	-2.93092	0.00457985	22	49
	NASH without fibrosis	PUM2	1079.52	949.991	0.0555123	2.92823	0.00461524	22	49
	NASH without fibrosis	ADAMTS9	42.0373	65.0877	0.189864	-2.88353	0.00524034	22	49
	NASH without fibrosis	SH2B3	287.717	222.387	0.111856	2.88209	0.00526171	22	49
	NASH without fibrosis	C10orf11	149.715	199.721	0.12516	-2.88094	0.00527896	22	49
	NASH without fibrosis	CSTB	2039.25	1638.38	0.0950558	2.87559	0.00535937	22	49
	NASH without fibrosis	SPHK2	237.036	363.764	0.186005	-2.86292	0.00555416	22	49
	NASH without fibrosis	WDR12	192.856	258.3	0.126891	-2.86291	0.00555433	22	49
	NASH without fibrosis	JOSD1	148.893	126.823	0.0696752	2.86038	0.00559413	22	49
	NASH without fibrosis	HMGN1	675.505	822.596	0.0855581	-2.85937	0.00560999	22	49
	NASH without fibrosis	BMP4	66.1948	86.2537	0.114954	-2.85786	0.00563386	22	49
	NASH without fibrosis	SMAD7	344.287	289.106	0.075864	2.85568	0.0056685	22	49
	NASH without fibrosis	ADAM8	124.083	159.775	0.109797	-2.83925	0.00593599	22	49
	NASH without fibrosis	HSPG2	548.741	641.13	0.0675792	-2.83467	0.00601257	22	49
	NASH without fibrosis	F2	10266.3	15791.6	0.187013	-2.82937	0.00610243	22	49
	NASH without fibrosis	COL1A2	93.8407	141.85	0.179437	-2.82791	0.0061273	22	49
	NASH without fibrosis	ADAMTS7	30.994	39.6803	0.107297	-2.82361	0.00620135	22	49
	NASH without fibrosis	ELN	73.9716	114.751	0.190693	-2.82207	0.00622803	22	49
	NASH without fibrosis	AP1B1	199.103	295.121	0.170922	-2.80976	0.00644536	22	49
	NASH without fibrosis	CPN1	1318.08	2218.7	0.226157	-2.79903	0.00664043	22	49
	NASH without fibrosis	FGA	179516	148219	0.0831981	2.79896	0.00664178	22	49
	NASH without fibrosis	ASNS	30.0087	67.7245	0.3535	-2.79386	0.00673649	22	49
	NASH without fibrosis	PTPN2	298.997	366.246	0.0881065	-2.77374	0.00712197	22	49
	NASH without fibrosis	STAT1	1617.83	1337.33	0.0826944	2.77309	0.00713476	22	49
	NASH without fibrosis	MST1L	117.201	157.268	0.127707	-2.76055	0.00738562	22	49
	NASH without fibrosis	ADAM9	119.062	103.596	0.0604312	2.75324	0.00753557	22	49
	NASH without fibrosis	ABLIM1	327.906	565.287	0.23652	-2.74818	0.00764105	22	49
	NASH without fibrosis	HAX1	379.245	427.297	0.05181	-2.74707	0.00766422	22	49
	NASH without fibrosis	COL16A1	26.5316	39.4006	0.171739	-2.74273	0.00775608	22	49
	NASH without fibrosis	SERPING1	25836.4	22530.2	0.0594678	2.73623	0.00789522	22	49
	NASH without fibrosis	MRPL18	514.544	843.654	0.214742	-2.73438	0.00793526	22	49
	NASH without fibrosis	C4BPB	2795.56	2464.36	0.0547653	2.73218	0.00798318	22	49
	NASH without fibrosis	ADH6	9540.62	8172.11	0.0672422	2.73006	0.00802961	22	49
	NASH without fibrosis	COL5A1	180.244	225.372	0.0970375	-2.71841	0.00828899	22	49
	NASH without fibrosis	HIGD2A	1291.95	1775.5	0.138076	-2.71175	0.00844074	22	49
	NASH without fibrosis	C8B	6080.9	5144.43	0.0726309	2.70284	0.0086475	22	49
	NASH without fibrosis	NAPSA	20.4812	32.6856	0.203002	-2.68236	0.00914088	22	49
	NASH without fibrosis	COL6A1	374.734	305.123	0.0892487	2.67985	0.00920291	22	49
	NASH without fibrosis	ADAM19	30.4936	52.1101	0.232713	-2.67784	0.00925301	22	49
	NASH without fibrosis	PCSK5	40.5951	59.336	0.164845	-2.67305	0.0093734	22	49
	NASH without fibrosis	GGCX	851.53	948.314	0.0467524	-2.67128	0.00941818	22	49
	NASH without fibrosis	HDDC3	158.669	137.565	0.0619825	2.67022	0.00944516	22	49
	NASH without fibrosis	FAM114A2	147.242	130.04	0.053953	2.6608	0.00968765	22	49
	NASH without fibrosis	CREB1	271.301	235.826	0.0608607	2.65274	0.0098997	22	49
	NASH without fibrosis	DST	1586.92	1878.65	0.0732898	-2.65202	0.00991862	22	49
	NASH without fibrosis	LOXL2	27.5211	39.9666	0.162032	-2.64896	0.0100004	22	49
	NASH without fibrosis	KHDRBS1	773.664	700.788	0.0429657	2.64441	0.0101232	22	49
	NASH without fibrosis	POLRMT	131.365	328.604	0.398192	-2.63587	0.010357	22	49
	NASH without fibrosis	ADAMTS5	62.5061	49.4894	0.10141	2.62643	0.0106212	22	49
	NASH without fibrosis	PRSS36	21.5935	44.9596	0.318498	-2.62215	0.010743	22	49
	NASH without fibrosis	NAAA	779.603	947.856	0.0848685	-2.61886	0.0108374	22	49
	NASH without fibrosis	GCGR	414.656	1073.29	0.413028	-2.61856	0.0108462	22	49
	NASH without fibrosis	VPS13B	688.05	866.927	0.100363	-2.61398	0.0109789	22	49
	NASH without fibrosis	SERPINF2	15627	19321.2	0.0921587	-2.61342	0.0109954	22	49
	NASH without fibrosis	BAMBI	105.933	138.202	0.115486	-2.61035	0.0110856	22	49
	NASH without fibrosis	GRK4	26.3093	38.0372	0.160099	-2.60779	0.0111611	22	49
	NASH without fibrosis	ADAM17	208.069	300.636	0.159834	-2.59743	0.0114718	22	49
	NASH without fibrosis	LTBP1	335.731	398.257	0.074172	-2.59354	0.0115904	22	49
	NASH without fibrosis	MST1	3408.36	6369.97	0.271592	-2.57814	0.0120712	22	49
	NASH without fibrosis	LPP	308.82	355.992	0.0617355	-2.57457	0.0121854	22	49
	NASH without fibrosis	UTP18	382.98	336.566	0.0561059	2.5686	0.012378	22	49
	NASH without fibrosis	SELENBP1	2380.62	3797.31	0.202786	-2.55869	0.0127043	22	49
	NASH without fibrosis	HGFAC	493.013	1001.21	0.307668	-2.55257	0.0129095	22	49
	NASH without fibrosis	PUS7L	216.548	188.781	0.0595955	2.54635	0.0131213	22	49
	NASH without fibrosis	PTPN18	197.654	267.261	0.131029	-2.54546	0.013152	22	49
	NASH without fibrosis	TGM2	743.29	631.08	0.0710741	2.54542	0.0131532	22	49
	NASH without fibrosis	CTRL	5.90618	16.1637	0.437235	-2.5408	0.013313	22	49
	NASH without fibrosis	C9	29361.4	24401.9	0.0803534	2.53852	0.0133924	22	49
	NASH without fibrosis	SNX17	702.937	631.286	0.0466905	2.53615	0.0134752	22	49
	NASH without fibrosis	IL6R	1159.01	1440.73	0.0944962	-2.53535	0.0135034	22	49
	NASH without fibrosis	TCF4	116.314	96.9276	0.0791856	2.53451	0.0135332	22	49
	NASH without fibrosis	WIPF1	149.459	130.682	0.0583038	2.52691	0.0138034	22	49
	NASH without fibrosis	ADAMTS13	89.4555	103.248	0.0622742	-2.5264	0.0138219	22	49
	NASH without fibrosis	SMAD3	317.497	367.609	0.0636466	-2.52057	0.0140328	22	49
	NASH without fibrosis	CEL	17.1978	35.535	0.315182	-2.52001	0.014053	22	49
	NASH without fibrosis	INSM1	9.84422	18.5903	0.276104	-2.50641	0.0145572	22	49
	NASH without fibrosis	PMF1	24.4601	32.8879	0.128578	-2.50366	0.0146611	22	49
	NASH without fibrosis	CYP2A6	11626.7	15325.5	0.119958	-2.4991	0.0148348	22	49
	NASH without fibrosis	IKBKG	155.947	260.871	0.223449	-2.4945	0.0150122	22	49
	NASH without fibrosis	ELANE	43.3087	37.051	0.0677743	2.48756	0.015283	22	49
	NASH without fibrosis	TICAM1	117.892	137.831	0.0678641	-2.48658	0.0153214	22	49
	NASH without fibrosis	TMPRSS6	744.698	998.192	0.127234	-2.48637	0.0153299	22	49
	NASH without fibrosis	PNPLA3	1440.72	2105.09	0.164693	-2.48025	0.0155729	22	49
	NASH without fibrosis	IRS1	314.964	265.627	0.0739893	2.47453	0.0158033	22	49
	NASH without fibrosis	PPARD	18.9474	31.9623	0.22709	-2.4741	0.0158207	22	49
	NASH without fibrosis	TMPRSS3	22.4748	33.6714	0.175564	-2.46909	0.0160255	22	49
	NASH without fibrosis	KLF6	195.854	436.629	0.34818	-2.46431	0.0162226	22	49
	NASH without fibrosis	ADAM15	224.307	380.495	0.229506	-2.46033	0.0163888	22	49
	NASH without fibrosis	AR	809.139	676.955	0.0774636	2.45423	0.016646	22	49
	NASH without fibrosis	PROC	556.447	651.044	0.0681871	-2.4459	0.0170031	22	49
	NASH without fibrosis	NPC1L1	116.097	203.251	0.243211	-2.43678	0.0174024	22	49
	NASH without fibrosis	TRIO	376.828	502.188	0.124723	-2.43172	0.0176274	22	49
	NASH without fibrosis	BCL2	60.321	103.608	0.234926	-2.42829	0.0177815	22	49
	NASH without fibrosis	SLC25A22	75.739	115.042	0.181536	-2.42448	0.0179539	22	49
	NASH without fibrosis	IL4R	256.682	365.695	0.153724	-2.4181	0.018246	22	49
	NASH without fibrosis	DCTN6	361.968	336.28	0.0319693	2.41519	0.0183808	22	49
	NASH without fibrosis	LY96	138.051	119.812	0.0615419	2.40829	0.0187035	22	49
	NASH without fibrosis	LAMA4	83.8106	160.157	0.281248	-2.40813	0.0187113	22	49
	NASH without fibrosis	TAF1C	134.68	263.983	0.292272	-2.40256	0.0189754	22	49
	NASH without fibrosis	CHSY1	46.1882	39.061	0.0727878	2.40216	0.0189949	22	49
	NASH without fibrosis	PLA2G16	863.923	1225.68	0.151901	-2.40072	0.0190636	22	49
	NASH without fibrosis	TM6SF2	457.843	784.763	0.234022	-2.39865	0.019163	22	49
	NASH without fibrosis	ZBTB17	76.3026	91.9417	0.0809732	-2.39772	0.019208	22	49
	NASH without fibrosis	ADAMTS10	22.1121	55.5339	0.399928	-2.39585	0.0192986	22	49
	NASH without fibrosis	ITGA9	218.117	309.037	0.15132	-2.39369	0.0194037	22	49
	NASH without fibrosis	TIMP3	690.839	878.598	0.104414	-2.385	0.0198314	22	49
	NASH without fibrosis	MMP19	23.6684	42.3828	0.253021	-2.37992	0.0200849	22	49
	NASH without fibrosis	F10	1498.93	1347.23	0.0463376	2.37987	0.0200875	22	49
	NASH without fibrosis	NGF	14.8444	20.524	0.140701	-2.3783	0.0201664	22	49
	NASH without fibrosis	MRPS6	181.44	163.406	0.0454648	2.37425	0.0203716	22	49
	NASH without fibrosis	AFG3L2	263.242	242.022	0.0365009	2.371	0.020538	22	49
	NASH without fibrosis	SMAD4	825.359	878.704	0.0271996	-2.36698	0.0207449	22	49
	NASH without fibrosis	TMC4	66.7054	94.0447	0.149173	-2.35962	0.0211287	22	49
	NASH without fibrosis	ASH2L	463.688	414.92	0.0482616	2.35631	0.0213035	22	49
	NASH without fibrosis	HAAO	2329.74	2917.34	0.0976799	-2.35493	0.0213767	22	49
	NASH without fibrosis	IMPA1	522.059	676.368	0.112463	-2.35042	0.0216174	22	49
	NASH without fibrosis	BGN	353.941	947.697	0.427739	-2.34237	0.022053	22	49
	NASH without fibrosis	TMPRSS9	41.3569	130.729	0.499823	-2.34147	0.0221023	22	49
	NASH without fibrosis	ASAH1	1297.4	1178.83	0.0416243	2.34136	0.0221084	22	49
	NASH without fibrosis	KLK6	27.7959	35.5255	0.106559	-2.33422	0.022502	22	49
	NASH without fibrosis	EPHA4	30.2811	43.4913	0.157231	-2.32432	0.0230588	22	49
	NASH without fibrosis	TNK2	87.2635	135.028	0.189592	-2.31889	0.0233692	22	49
	NASH without fibrosis	PGK1	2491.89	2625.42	0.0226697	-2.31618	0.0235256	22	49
	NASH without fibrosis	PRSS22	8.6564	14.4439	0.222348	-2.30609	0.0241154	22	49
	NASH without fibrosis	COL3A1	1689.46	2240.33	0.122563	-2.30422	0.024226	22	49
	NASH without fibrosis	ZER1	327.579	431.147	0.11931	-2.30299	0.0242992	22	49
	NASH without fibrosis	MMP3	24.0227	33.9708	0.150484	-2.30127	0.024402	22	49
	NASH without fibrosis	AEBP1	106.367	139.071	0.116428	-2.29938	0.0245151	22	49
	NASH without fibrosis	PCSK9	221.826	306.463	0.140366	-2.2983	0.0245802	22	49
	NASH without fibrosis	DDR1	50.5987	68.246	0.129938	-2.29498	0.0247801	22	49
	NASH without fibrosis	KLK11	10.9854	15.9747	0.162617	-2.29122	0.0250091	22	49
	NASH without fibrosis	TAOK2	191.844	239.354	0.0960927	-2.28083	0.0256504	22	49
	NASH without fibrosis	CD40	149.579	178.623	0.0770667	-2.28055	0.0256683	22	49
	NASH without fibrosis	COL28A1	59.0342	41.7304	0.150652	2.27607	0.0259495	22	49
	NASH without fibrosis	UXT	544.142	492.77	0.0430685	2.27562	0.0259779	22	49
	NASH without fibrosis	PRSS8	23.2723	31.5577	0.132265	-2.27416	0.02607	22	49
	NASH without fibrosis	COL4A2	139.917	206.359	0.168752	-2.26975	0.0263511	22	49
	NASH without fibrosis	SCG5	328.415	408.493	0.0947618	-2.25612	0.0272352	22	49
	NASH without fibrosis	TRAF6	290.916	336.88	0.0637079	-2.256	0.027243	22	49
	NASH without fibrosis	MMP21	11.3948	16.0947	0.149977	-2.25553	0.027274	22	49
	NASH without fibrosis	TIMP1	813.639	702.468	0.0638051	2.25248	0.0274759	22	49
	NASH without fibrosis	TSC22D2	97.0691	129.278	0.124442	-2.24176	0.0281953	22	49
	NASH without fibrosis	RFC2	378.91	451.029	0.0756682	-2.23805	0.0284482	22	49
	NASH without fibrosis	DHX16	122.001	153.679	0.100251	-2.23406	0.0287222	22	49
	NASH without fibrosis	AKT1	381.515	456.077	0.0775264	-2.22771	0.0291634	22	49
	NASH without fibrosis	CELSR2	22.7347	30.9972	0.134634	-2.21766	0.0298735	22	49
	NASH without fibrosis	ADAMTS15	16.4346	25.0383	0.182845	-2.214	0.0301362	22	49
	NASH without fibrosis	RRM1	264.45	236.558	0.0484074	2.21229	0.0302589	22	49
	NASH without fibrosis	PPP1R3F	21.2784	29.3237	0.139281	-2.21039	0.0303967	22	49
	NASH without fibrosis	LEP	20.7093	27.7959	0.127816	-2.21016	0.0304133	22	49
	NASH without fibrosis	ADAMTS4	13.9138	19.0086	0.135505	-2.20977	0.0304415	22	49
	NASH without fibrosis	BAX	303.402	345.096	0.0559208	-2.20535	0.0307638	22	49
	NASH without fibrosis	CTSF	1370.3	1528.21	0.0473672	-2.20529	0.0307685	22	49
	NASH without fibrosis	PLCG2	212.56	255.308	0.0795821	-2.20024	0.031141	22	49
	NASH without fibrosis	AGT	8307.04	9942.75	0.0780603	-2.19519	0.0315167	22	49
	NASH without fibrosis	LVRN	20.7996	28.6012	0.138329	-2.19286	0.0316918	22	49
	NASH without fibrosis	SERPINH1	343.506	380.485	0.0444027	-2.18536	0.0322603	22	49
	NASH without fibrosis	DLGAP4	193.321	303.24	0.195506	-2.18426	0.0323446	22	49
	NASH without fibrosis	SLC7A1	17.6079	26.3889	0.175714	-2.17587	0.0329925	22	49
	NASH without fibrosis	PCSK4	22.7931	31.4567	0.139909	-2.1594	0.0342978	22	49
	NASH without fibrosis	AKR1D1	3179.79	2765.63	0.0606047	2.14511	0.0354662	22	49
	NASH without fibrosis	SOAT2	37.0156	46.7136	0.101059	-2.1437	0.0355835	22	49
	NASH without fibrosis	ADAMTS2	134.456	157.707	0.0692695	-2.14018	0.0358781	22	49
	NASH without fibrosis	SYCN	8.33421	15.3892	0.266351	-2.13614	0.0362176	22	49
	NASH without fibrosis	TMPRSS4	10.1639	8.21939	0.0922214	2.13584	0.0362436	22	49
	NASH without fibrosis	CD109	22.8656	28.6736	0.0983002	-2.13069	0.0366806	22	49
	NASH without fibrosis	IL1A	8.24808	13.3325	0.208559	-2.12996	0.0367437	22	49
	NASH without fibrosis	CTSH	2028.81	1692.8	0.0786351	2.12625	0.0370618	22	49
	NASH without fibrosis	RGCC	18.4192	26.202	0.153064	-2.126	0.0370839	22	49
	NASH without fibrosis	CEBPB	1950.33	1670.49	0.067266	2.12193	0.0374364	22	49
	NASH without fibrosis	LEPR	842.939	1217.91	0.15982	-2.11432	0.0381034	22	49
	NASH without fibrosis	PRSS50	20.5526	32.6068	0.200441	-2.11403	0.0381294	22	49
	NASH without fibrosis	KLKB1	5532.44	4997.26	0.0441846	2.11376	0.0381532	22	49
	NASH without fibrosis	FIBP	367.546	339.775	0.0341194	2.11054	0.0384389	22	49
	NASH without fibrosis	BMP2	94.9295	82.5931	0.0604573	2.11002	0.038485	22	49
	NASH without fibrosis	MFSD2A	889.566	693.292	0.108262	2.10504	0.0389307	22	49
	NASH without fibrosis	ACOT11	12.848	16.4963	0.108548	-2.1039	0.0390338	22	49
	NASH without fibrosis	SRSF2	681.616	791.358	0.0648333	-2.10376	0.0390467	22	49
	NASH with fibrosis	LPA	1383.03	727.278	0.279132	6.25181	1.93266e-08	13	68
	NASH with fibrosis	ACOT2	1049.15	619.302	0.228934	5.4117	6.49895e-07	13	68
	NASH with fibrosis	CETP	528.696	247.779	0.32914	4.74499	9.11956e-06	13	68
	NASH with fibrosis	C4BPB	2966.63	2277.81	0.114746	4.69896	1.08789e-05	13	68
	NASH with fibrosis	CTSA	1144.01	846.826	0.130634	4.3621	3.85198e-05	13	68
	NASH with fibrosis	CFB	27860.5	20405.3	0.135245	4.15499	8.17611e-05	13	68
	NASH with fibrosis	C8B	6380.16	4584.43	0.143546	4.05004	0.000118801	13	68
	NASH with fibrosis	LTBP1	306.428	436.709	0.153864	-4.03583	0.000124917	13	68
	NASH with fibrosis	CD4	619.15	407.142	0.182051	3.91281	0.00019207	13	68
	NASH with fibrosis	LBP	5831.39	3955.6	0.16856	3.84658	0.000241368	13	68
	NASH with fibrosis	LNPEP	171.573	239.22	0.14435	-3.8271	0.000258029	13	68
	NASH with fibrosis	RNPEP	509.592	646.335	0.103235	-3.66747	0.000442565	13	68
	NASH with fibrosis	SEC11C	2054.91	1420.61	0.160319	3.64779	0.000472555	13	68
	NASH with fibrosis	UCP2	237.651	153.39	0.190142	3.62058	0.0005172	13	68
	NASH with fibrosis	CTBS	722.766	505.258	0.155485	3.57606	0.000599017	13	68
	NASH with fibrosis	ATP5G3	3852.76	3044.03	0.102324	3.51454	0.000732483	13	68
	NASH with fibrosis	GPX2	1397.26	743.843	0.273796	3.50118	0.000764967	13	68
	NASH with fibrosis	ST14	57.4098	88.4892	0.187904	-3.45091	0.000899831	13	68
	NASH with fibrosis	SERPINC1	31030.5	22263.4	0.144197	3.44172	0.000926791	13	68
	NASH with fibrosis	SERPING1	24916.2	20365.3	0.08759	3.40634	0.00103787	13	68
	NASH with fibrosis	LAMA1	7.49165	12.9713	0.238406	-3.4027	0.00105	13	68
	NASH with fibrosis	ZG16	386.307	545.687	0.150011	-3.38354	0.00111602	13	68
	NASH with fibrosis	TGFBR1	140.965	189.7	0.128957	-3.33083	0.00131837	13	68
	NASH with fibrosis	GATB	93.5179	150.298	0.206058	-3.31715	0.00137625	13	68
	NASH with fibrosis	COPZ1	514.553	736.69	0.155855	-3.29444	0.00147767	13	68
	NASH with fibrosis	FGG	119563	87199.1	0.137086	3.2644	0.00162261	13	68
	NASH with fibrosis	HMGCL	2736.41	2048.23	0.125802	3.25855	0.00165233	13	68
	NASH with fibrosis	HMG20B	559.808	729.131	0.114767	-3.21136	0.00191156	13	68
	NASH with fibrosis	TUBB	377.943	265.872	0.152753	3.20441	0.00195281	13	68
	NASH with fibrosis	FGFR2	890.281	1305.71	0.16632	-3.19086	0.00203564	13	68
	NASH with fibrosis	TXN2	877.707	700.446	0.0979749	3.1811	0.00209735	13	68
	NASH with fibrosis	ITGA9	212.33	334.349	0.197189	-3.1641	0.00220896	13	68
	NASH with fibrosis	CTSB	4072.22	3066.26	0.123222	3.15735	0.00225478	13	68
	NASH with fibrosis	XYLT2	118.71	97.7198	0.0845066	3.15706	0.00225681	13	68
	NASH with fibrosis	ASNS	33.8784	79.821	0.372194	-3.1401	0.00237605	13	68
	NASH with fibrosis	HMGN1	663.59	815.502	0.0895254	-3.13352	0.00242385	13	68
	NASH with fibrosis	IFNAR1	1447.68	1080.16	0.127182	3.11412	0.00257012	13	68
	NASH with fibrosis	MEP1B	152.577	94.8142	0.206615	3.10073	0.00267586	13	68
	NASH with fibrosis	MTX2	464.318	355.287	0.116236	3.09846	0.00269416	13	68
	NASH with fibrosis	APOA1	88275	130208	0.168801	-3.09221	0.00274519	13	68
	NASH with fibrosis	C3	37197.6	27726.1	0.127626	3.08729	0.00278598	13	68
	NASH with fibrosis	FGB	103428	75691.4	0.135591	3.04274	0.00318209	13	68
	NASH with fibrosis	MSH6	208.927	161.097	0.112909	3.03971	0.00321083	13	68
	NASH with fibrosis	ADAM10	380.73	322.021	0.0727332	3.0218	0.00338579	13	68
	NASH with fibrosis	FGA	179076	136410	0.11819	3.02027	0.00340108	13	68
	NASH with fibrosis	CELSR2	19.5151	29.1067	0.173621	-3.01975	0.00340638	13	68
	NASH with fibrosis	GGT5	113.773	295.111	0.413947	-3.01804	0.00342359	13	68
	NASH with fibrosis	MMP25	43.1612	64.0909	0.171703	-2.99831	0.00362864	13	68
	NASH with fibrosis	DDR1	50.3502	81.1288	0.207173	-2.97319	0.00390612	13	68
	NASH with fibrosis	NOL7	744.443	635.515	0.0687052	2.9662	0.00398683	13	68
	NASH with fibrosis	YTHDF2	309.055	235.86	0.117382	2.95275	0.00414627	13	68
	NASH with fibrosis	DCAF11	114.957	89.2181	0.110083	2.94918	0.00418965	13	68
	NASH with fibrosis	SLC27A5	1085.81	2382.09	0.341205	-2.94864	0.00419619	13	68
	NASH with fibrosis	ABLIM1	324.077	634.745	0.291951	-2.94378	0.00425598	13	68
	NASH with fibrosis	IFNGR1	987.258	778.66	0.103083	2.94314	0.00426388	13	68
	NASH with fibrosis	UBL5	3305.32	2811.26	0.0703128	2.92742	0.0044629	13	68
	NASH with fibrosis	GJB1	4074.94	3349.78	0.0851055	2.8963	0.00488225	13	68
	NASH with fibrosis	PDGFC	294.299	232.47	0.102422	2.88437	0.00505248	13	68
	NASH with fibrosis	PIGK	276.41	218.507	0.102088	2.88314	0.00507033	13	68
	NASH with fibrosis	EIF4A3	125.281	149.523	0.0768207	-2.87919	0.00512813	13	68
	NASH with fibrosis	CNOT3	149.295	224.807	0.177765	-2.87914	0.00512886	13	68
	NASH with fibrosis	MMP3	22.6554	34.7215	0.185426	-2.87203	0.00523427	13	68
	NASH with fibrosis	ADAM17	209.65	316.731	0.179197	-2.85104	0.00555745	13	68
	NASH with fibrosis	DGAT1	624.914	482.695	0.112148	2.83373	0.00583765	13	68
	NASH with fibrosis	JOSD1	156.389	125.779	0.0945984	2.8163	0.00613269	13	68
	NASH with fibrosis	RELN	821.469	627.493	0.116982	2.8145	0.00616406	13	68
	NASH with fibrosis	PSMB9	519.545	403.162	0.110144	2.81415	0.00617016	13	68
	NASH with fibrosis	CEL	17.5328	34.7662	0.297306	-2.81327	0.00618548	13	68
	NASH with fibrosis	TMPRSS6	666.337	1076.62	0.208368	-2.80724	0.00629161	13	68
	NASH with fibrosis	SUCLG1	1874.54	1469.08	0.105849	2.80486	0.00633388	13	68
	NASH with fibrosis	LAMA4	76.0043	199.645	0.41942	-2.80326	0.00636254	13	68
	NASH with fibrosis	BAG6	1123.53	1383.75	0.0904719	-2.78866	0.00662896	13	68
	NASH with fibrosis	HNRNPA2B1	7103.3	8100.43	0.0570479	-2.78642	0.00667072	13	68
	NASH with fibrosis	NAAA	689.868	920.548	0.12528	-2.78607	0.00667727	13	68
	NASH with fibrosis	RPN2	1367.39	2029.82	0.171566	-2.77982	0.0067953	13	68
	NASH with fibrosis	CHERP	78.9202	116.076	0.167554	-2.76936	0.00699708	13	68
	NASH with fibrosis	IL33	369.317	246.191	0.176127	2.76638	0.00705559	13	68
	NASH with fibrosis	CTSS	2479.03	1725.98	0.157247	2.76501	0.00708259	13	68
	NASH with fibrosis	F9	5484.29	4422.13	0.0934892	2.75549	0.00727304	13	68
	NASH with fibrosis	F12	2805.45	3853.96	0.137904	-2.74933	0.00739879	13	68
	NASH with fibrosis	HPN	2127.11	3665.82	0.236382	-2.74628	0.00746167	13	68
	NASH with fibrosis	F7	91.5914	151.157	0.217573	-2.74287	0.00753276	13	68
	NASH with fibrosis	THSD4	256.161	334.375	0.115721	-2.74243	0.00754192	13	68
	NASH with fibrosis	HIGD2A	1256.06	1777.79	0.15087	-2.73824	0.00762996	13	68
	NASH with fibrosis	TGFB1	262.382	475.965	0.258641	-2.72716	0.00786772	13	68
	NASH with fibrosis	RFC2	359.419	450.854	0.0984349	-2.72656	0.00788079	13	68
	NASH with fibrosis	ALDH9A1	1980.92	1607.86	0.090619	2.72337	0.00795054	13	68
	NASH with fibrosis	NR1H4	2441.06	3307.65	0.13194	-2.71519	0.00813204	13	68
	NASH with fibrosis	GBA	409.688	307.861	0.124099	2.71472	0.00814273	13	68
	NASH with fibrosis	PPP1R3F	19.8646	31.3822	0.198603	-2.70837	0.00828647	13	68
	NASH with fibrosis	PCSK6	3672.59	6467.94	0.245794	-2.70143	0.00844609	13	68
	NASH with fibrosis	LAMA5	115.345	261.008	0.354655	-2.7004	0.00847007	13	68
	NASH with fibrosis	ADAMTS7	30.3347	42.2844	0.144241	-2.69919	0.00849824	13	68
	NASH with fibrosis	NSA2	1340.98	1100.14	0.0859733	2.69526	0.00859027	13	68
	NASH with fibrosis	SDHC	855.752	665.3	0.10933	2.69101	0.00869104	13	68
	NASH with fibrosis	CD40	137.886	176.518	0.107269	-2.67246	0.00914349	13	68
	NASH with fibrosis	PSEN1	322.877	248.053	0.114494	2.67077	0.00918554	13	68
	NASH with fibrosis	FBLN2	53.2357	118.25	0.346599	-2.6684	0.00924516	13	68
	NASH with fibrosis	AMBP	158671	122127	0.113688	2.66212	0.00940472	13	68
	NASH with fibrosis	PMPCB	1647.47	1842.72	0.0486428	-2.66112	0.00943036	13	68
	NASH with fibrosis	RGCC	17.5373	30.0907	0.234469	-2.65841	0.00950015	13	68
	NASH with fibrosis	SELENBP1	2192.38	3885	0.248475	-2.65049	0.00970675	13	68
	NASH with fibrosis	STAT3	1667.23	2063.74	0.0926598	-2.63668	0.0100767	13	68
	NASH with fibrosis	C9	27695.9	22052.2	0.0989635	2.62604	0.0103706	13	68
	NASH with fibrosis	GHR	7615.8	5846.69	0.114805	2.62517	0.0103947	13	68
	NASH with fibrosis	HDDC3	156.153	128.999	0.0829647	2.62489	0.0104026	13	68
	NASH with fibrosis	SSFA2	781.819	652.405	0.0785886	2.61929	0.0105609	13	68
	NASH with fibrosis	C5	6713.19	5247.74	0.106957	2.60187	0.0110669	13	68
	NASH with fibrosis	IKBKG	162.623	248.365	0.183908	-2.60035	0.0111119	13	68
	NASH with fibrosis	XPA	311.672	262.578	0.0744393	2.59968	0.0111321	13	68
	NASH with fibrosis	CLTC	562.392	460.433	0.0868729	2.58676	0.0115234	13	68
	NASH with fibrosis	PSMB1	1157.12	940.798	0.0898807	2.57066	0.0120287	13	68
	NASH with fibrosis	ABCG5	1577.95	2999.89	0.279013	-2.568	0.012114	13	68
	NASH with fibrosis	SRP14	366.741	272.413	0.129132	2.56258	0.0122897	13	68
	NASH with fibrosis	KLK6	25.9621	37.4504	0.159116	-2.55655	0.0124879	13	68
	NASH with fibrosis	CD44	309.718	608.671	0.293416	-2.54884	0.0127454	13	68
	NASH with fibrosis	ADAMTS15	17.0448	29.4846	0.238005	-2.53971	0.0130565	13	68
	NASH with fibrosis	PDGFB	17.4054	25.6967	0.169195	-2.53697	0.0131511	13	68
	NASH with fibrosis	MRPL18	522.226	1011.06	0.286917	-2.53425	0.0132457	13	68
	NASH with fibrosis	TIMP3	741.365	1144.24	0.188485	-2.52917	0.0134238	13	68
	NASH with fibrosis	CFI	4755.84	3976.73	0.0777012	2.52171	0.0136897	13	68
	NASH with fibrosis	PPARG	340.034	285.786	0.0754817	2.50606	0.0142631	13	68
	NASH with fibrosis	TLR2	239.89	193.116	0.094194	2.50013	0.0144858	13	68
	NASH with fibrosis	DAD1	1286	1105.07	0.0658543	2.49526	0.0146708	13	68
	NASH with fibrosis	TCF21	55.2787	81.2599	0.167318	-2.49479	0.0146888	13	68
	NASH with fibrosis	HAX1	357.892	413.349	0.0625651	-2.49474	0.0146909	13	68
	NASH with fibrosis	TNK2	85.0851	137.492	0.208424	-2.49347	0.0147395	13	68
	NASH with fibrosis	ADAM15	252.491	410.582	0.211154	-2.49082	0.0148415	13	68
	NASH with fibrosis	APOB	19733.6	16377.6	0.0809583	2.48348	0.0151278	13	68
	NASH with fibrosis	HIST1H2BH	61.4771	43.5537	0.149688	2.47791	0.0153484	13	68
	NASH with fibrosis	MPC2	4033.97	3067.76	0.118911	2.47178	0.0155941	13	68
	NASH with fibrosis	HSPG2	576.345	716.141	0.0943153	-2.46937	0.015692	13	68
	NASH with fibrosis	TGFBI	1167.93	1584.14	0.132377	-2.46327	0.0159416	13	68
	NASH with fibrosis	ADH6	8844.17	6985.92	0.102434	2.45963	0.0160921	13	68
	NASH with fibrosis	POLRMT	136.944	411.266	0.477582	-2.4567	0.0162143	13	68
	NASH with fibrosis	LDLR	114.12	309.465	0.433248	-2.44749	0.016604	13	68
