# Supplementary material for: Differences in gene expression may contribute to the racial differences in the risk of MASLD
Source: PLoS One. 2026 May 4;21(5):e0345383. doi: 10.1371/journal.pone.0345383 (PMC13138634; doi:10.1371/journal.pone.0345383)
Supplement: S2 Table — Multiple Excel sheets. (XLS) [file pone.0345383.s002.xls]

## Sheet: BLACK 1 to 2
	Comparison of mean gene expression between stages 1 and 2 in Blacks.
	Comparison	GENE	Mean 1	Mean 2	t-value	df	p	N 1	N 2
	BLACK 1vs2	A1BG	38.8	35.1	0.79444	61	0.43002	36	27
	BLACK 1vs2	A2M	11232.9	12182.3	-0.68567	61	0.495517	36	27
	BLACK 1vs2	A2ML1	12.3	10.7	0.75953	61	0.450462	36	27
	BLACK 1vs2	AARS	1052.9	1084.2	-1.16508	61	0.248522	36	27
	BLACK 1vs2	ABCC4	84.8	80.7	0.52489	61	0.601563	36	27
	BLACK 1vs2	ABCG5	2024	1587.1	1.59811	61	0.115186	36	27
	BLACK 1vs2	ABCG8	1558.8	1389.9	1.73659	61	0.087507	36	27
	BLACK 1vs2	ABLIM1	380.7	322.4	1.42199	61	0.160121	36	27
	BLACK 1vs2	ABO	29.6	27.5	1.15022	61	0.254543	36	27
	BLACK 1vs2	ACAN	6.8	5.6	1.54231	61	0.128169	36	27
	BLACK 1vs2	ACOT11	16.005	12.5778	2.48377	61	0.0157629	36	27
	BLACK 1vs2	ACOT2	712.404	955.307	-2.88154	61	0.0054556	36	27
	BLACK 1vs2	ACSM3	1728.66	2032.71	-2.3716	61	0.0208834	36	27
	BLACK 1vs2	ACTA2	274.8	260.1	0.42063	61	0.675505	36	27
	BLACK 1vs2	ACTR2	969	1027.5	-1.85464	61	0.068482	36	27
	BLACK 1vs2	ADAM10	347.3	346.1	0.11207	61	0.911139	36	27
	BLACK 1vs2	ADAM12	12.3	13.1	-0.7679	61	0.445511	36	27
	BLACK 1vs2	ADAM15	254.6	223.7	1.22164	61	0.226546	36	27
	BLACK 1vs2	ADAM17	215.2	202.5	0.8551	61	0.395841	36	27
	BLACK 1vs2	ADAM19	35.9	28.2	1.57146	61	0.12125	36	27
	BLACK 1vs2	ADAM20	54.3	51.1	0.94887	61	0.346433	36	27
	BLACK 1vs2	ADAM21	18.3	16.1	1.21978	61	0.227242	36	27
	BLACK 1vs2	ADAM28	30.6	32.2	-0.52413	61	0.602086	36	27
	BLACK 1vs2	ADAM30	14.3	13.1	0.87115	61	0.38709	36	27
	BLACK 1vs2	ADAM33	25.3	21	1.53849	61	0.129101	36	27
	BLACK 1vs2	ADAM8	127.6	130.3	-0.22719	61	0.821037	36	27
	BLACK 1vs2	ADAM9	115	112.7	0.34704	61	0.729759	36	27
	BLACK 1vs2	ADAMDEC1	10.9978	13.5759	-2.12645	61	0.0375201	36	27
	BLACK 1vs2	ADAMTS1	109	105.9	0.30732	61	0.759646	36	27
	BLACK 1vs2	ADAMTS10	26.2	21	1.48509	61	0.14267	36	27
	BLACK 1vs2	ADAMTS12	55.8	54.1	0.50813	61	0.613195	36	27
	BLACK 1vs2	ADAMTS13	96.4	88.8	1.31421	61	0.193696	36	27
	BLACK 1vs2	ADAMTS14	13.1	12.2	0.94477	61	0.348502	36	27
	BLACK 1vs2	ADAMTS15	18.4	17.1	0.79554	61	0.429382	36	27
	BLACK 1vs2	ADAMTS16	9.6	9.3	0.33322	61	0.740109	36	27
	BLACK 1vs2	ADAMTS17	93.3	94.3	-0.09926	61	0.921255	36	27
	BLACK 1vs2	ADAMTS18	9.4	8.1	1.47215	61	0.14612	36	27
	BLACK 1vs2	ADAMTS19	9.9	8.7	1.15015	61	0.25457	36	27
	BLACK 1vs2	ADAMTS2	135.5	129.9	0.72384	61	0.47193	36	27
	BLACK 1vs2	ADAMTS20	15.6	15.4	0.10752	61	0.914727	36	27
	BLACK 1vs2	ADAMTS3	10.3	9.9	0.38428	61	0.70211	36	27
	BLACK 1vs2	ADAMTS4	14.4	15.1	-0.57883	61	0.564835	36	27
	BLACK 1vs2	ADAMTS5	50.6	57.5	-1.44333	61	0.154043	36	27
	BLACK 1vs2	ADAMTS6	17.6	17.8	-0.1493	61	0.881809	36	27
	BLACK 1vs2	ADAMTS7	32.2	28.8	1.46874	61	0.147042	36	27
	BLACK 1vs2	ADAMTS8	7.8	7.4	0.55964	61	0.577778	36	27
	BLACK 1vs2	ADAMTS9	47.8	43.4	0.96126	61	0.340218	36	27
	BLACK 1vs2	ADAMTSL4	135.893	118.338	2.33603	61	0.0227926	36	27
	BLACK 1vs2	ADD3	302.1	320	-0.84394	61	0.402	36	27
	BLACK 1vs2	ADH5	3034.3	2920.7	0.8112	61	0.420404	36	27
	BLACK 1vs2	ADH6	9450.5	9194.3	0.74095	61	0.461564	36	27
	BLACK 1vs2	ADIPOQ	9.8	8.7	1.36451	61	0.177421	36	27
	BLACK 1vs2	ADNP2	256.7	246.8	0.88206	61	0.381207	36	27
	BLACK 1vs2	ADRA2B	47.6	48.4	-0.17168	61	0.864257	36	27
	BLACK 1vs2	AEBP1	112.7	110.5	0.20432	61	0.838784	36	27
	BLACK 1vs2	AFG3L2	250.7	238.8	1.57235	61	0.121042	36	27
	BLACK 1vs2	AGT	8955.3	8711.8	0.32803	61	0.744011	36	27
	BLACK 1vs2	AKAP13	714.1	743.4	-1.0177	61	0.312839	36	27
	BLACK 1vs2	AKR1A1	2844.1	2712.3	1.32604	61	0.189769	36	27
	BLACK 1vs2	AKR1C3	2013.4	2218	-0.99313	61	0.324569	36	27
	BLACK 1vs2	AKR1D1	2829.3	2743.9	0.52753	61	0.599737	36	27
	BLACK 1vs2	AKT1	393.408	338.055	2.53929	61	0.0136734	36	27
	BLACK 1vs2	ALAS1	741.3	589.2	1.30502	61	0.196787	36	27
	BLACK 1vs2	ALDH18A1	234.5	253.6	-1.03387	61	0.305279	36	27
	BLACK 1vs2	ALDH9A1	1899.57	2047.32	-2.14182	61	0.0362095	36	27
	BLACK 1vs2	AMBP	164129	171700	-0.99151	61	0.325353	36	27
	BLACK 1vs2	ANGPTL6	334.5	319.5	1.01673	61	0.313297	36	27
	BLACK 1vs2	ANKRD46	390.1	395.4	-0.39715	61	0.692641	36	27
	BLACK 1vs2	ANKS1A	86.5	81.2	1.12802	61	0.263728	36	27
	BLACK 1vs2	ANXA1	203.2	232	-1.9181	61	0.059783	36	27
	BLACK 1vs2	ANXA3	35.1	35	0.01588	61	0.987381	36	27
	BLACK 1vs2	AOX1	11316.7	10244.7	1.66735	61	0.10057	36	27
	BLACK 1vs2	AP1B1	210.2	176.7	1.63302	61	0.107616	36	27
	BLACK 1vs2	APOA1	95649.6	92656.2	0.36987	61	0.71276	36	27
	BLACK 1vs2	APOA5	4571.2	4786.1	-0.47005	61	0.639996	36	27
	BLACK 1vs2	APOB	19953.3	19729.1	0.3499	61	0.727616	36	27
	BLACK 1vs2	APOE	39203.8	33814.5	3.69555	61	0.000471521	36	27
	BLACK 1vs2	AQP4	15.7	17.3	-0.69277	61	0.491083	36	27
	BLACK 1vs2	AR	720.1	772.6	-1.49895	61	0.139044	36	27
	BLACK 1vs2	ARF4	1872.81	2052.07	-2.01501	61	0.0483172	36	27
	BLACK 1vs2	ARG1	9048.2	8180.4	1.94277	61	0.056663	36	27
	BLACK 1vs2	ART1	9.8	10.6	-0.8377	61	0.405471	36	27
	BLACK 1vs2	ASAH1	1153.7	1211.1	-1.26511	61	0.210644	36	27
	BLACK 1vs2	ASH2L	426.6	425.3	0.09621	61	0.923666	36	27
	BLACK 1vs2	ASNS	38.9	36.1	0.59781	61	0.552177	36	27
	BLACK 1vs2	ATP2C1	278.9	275	0.57527	61	0.567227	36	27
	BLACK 1vs2	ATP4B	8.7	7	1.93204	61	0.058003	36	27
	BLACK 1vs2	ATP5B	2162.9	2053.9	0.82686	61	0.411542	36	27
	BLACK 1vs2	ATP5D	1199.3	1175.1	0.73231	61	0.466787	36	27
	BLACK 1vs2	ATP5G3	3566.3	3659.6	-0.85427	61	0.396297	36	27
	BLACK 1vs2	ATP6AP2	267.6	273.9	-0.47874	61	0.633838	36	27
	BLACK 1vs2	ATP6V1F	337.436	363.33	-2.67209	61	0.00965444	36	27
	BLACK 1vs2	BACE2	55.6	59.2	-0.93664	61	0.352639	36	27
	BLACK 1vs2	BAG6	1246.6	1137	1.32601	61	0.189782	36	27
	BLACK 1vs2	BAIAP2	337.1	339.7	-0.14625	61	0.884205	36	27
	BLACK 1vs2	BAMBI	127.4	106.8	1.89354	61	0.063031	36	27
	BLACK 1vs2	BAX	274	280.3	-0.54348	61	0.588782	36	27
	BLACK 1vs2	BBS9	82.4	85.7	-0.87345	61	0.385841	36	27
	BLACK 1vs2	BCL2	62.2	58.5	0.69843	61	0.487564	36	27
	BLACK 1vs2	BGN	550.6	448.2	0.93691	61	0.352497	36	27
	BLACK 1vs2	BMP1	492.5	446.2	1.27735	61	0.206319	36	27
	BLACK 1vs2	BMP2	76.5	79.1	-0.49472	61	0.622572	36	27
	BLACK 1vs2	BMP4	68.2	66.8	0.3125	61	0.755727	36	27
	BLACK 1vs2	BMP7	7	6.1	1.4178	61	0.161336	36	27
	BLACK 1vs2	BRPF1	110.4	109.2	0.27057	61	0.787633	36	27
	BLACK 1vs2	C10orf11	148.145	129.314	2.12459	61	0.0376818	36	27
	BLACK 1vs2	C1RL	966.4	986.6	-0.36231	61	0.718375	36	27
	BLACK 1vs2	C2	2556.03	2188.35	2.06906	61	0.0427851	36	27
	BLACK 1vs2	C3	36888.6	38050.7	-0.59365	61	0.554941	36	27
	BLACK 1vs2	C4BPB	2993.2	2942.9	0.34382	61	0.732167	36	27
	BLACK 1vs2	C5	6493.9	6848	-1.22128	61	0.226678	36	27
	BLACK 1vs2	C8B	6282.3	6160	0.29785	61	0.766828	36	27
	BLACK 1vs2	C9	29440	28536.6	0.52735	61	0.59986	36	27
	BLACK 1vs2	CALCR	11.8	11.1	0.66058	61	0.511368	36	27
	BLACK 1vs2	CASP1	162.3	180.9	-1.80074	61	0.076687	36	27
	BLACK 1vs2	CBR3	13.8436	10.0463	3.02074	61	0.00368066	36	27
	BLACK 1vs2	CCDC3	195.3	204.9	-0.79022	61	0.432463	36	27
	BLACK 1vs2	CCDC6	88.6	86.2	0.71403	61	0.477931	36	27
	BLACK 1vs2	CCL19	59.3078	93.6307	-3.22278	61	0.00203923	36	27
	BLACK 1vs2	CCL2	26.5	26.2	0.18714	61	0.852175	36	27
	BLACK 1vs2	CCL21	140.4	171.6	-1.74183	61	0.08658	36	27
	BLACK 1vs2	CCL3	75.7	80.5	-0.77353	61	0.442194	36	27
	BLACK 1vs2	CCL5	142	157.7	-1.17161	61	0.245908	36	27
	BLACK 1vs2	CCR2	43.5	49.5	-1.64017	61	0.106117	36	27
	BLACK 1vs2	CCR5	28	31.7	-1.72816	61	0.089019	36	27
	BLACK 1vs2	CCR7	12	13.4	-1.21128	61	0.23046	36	27
	BLACK 1vs2	CCT7	518.131	573.41	-2.52995	61	0.0140061	36	27
	BLACK 1vs2	CCT8	1029.8	1010.8	0.44409	61	0.658546	36	27
	BLACK 1vs2	CD109	22	21.6	0.23467	61	0.815249	36	27
	BLACK 1vs2	CD14	1726.9	1511.5	1.91933	61	0.059624	36	27
	BLACK 1vs2	CD36	811.5	916	-1.35036	61	0.181889	36	27
	BLACK 1vs2	CD4	587.6	649.9	-1.33837	61	0.185745	36	27
	BLACK 1vs2	CD40	149.5	149.5	-0.00074	61	0.999412	36	27
	BLACK 1vs2	CD40LG	24.3	24.7	-0.1643	61	0.870035	36	27
	BLACK 1vs2	CD44	279.8	282.8	-0.09765	61	0.922532	36	27
	BLACK 1vs2	CD48	120.4	114.4	0.73702	61	0.463937	36	27
	BLACK 1vs2	CDCP1	33.5	33.7	-0.10486	61	0.916833	36	27
	BLACK 1vs2	CDKN2A	10.8	9.2	1.74565	61	0.085907	36	27
	BLACK 1vs2	CDKN2B	31.7	30.4	0.82724	61	0.411327	36	27
	BLACK 1vs2	CDKN2B.AS1	21.2	22.3	-0.62539	61	0.534045	36	27
	BLACK 1vs2	CEBPB	1769.7	1883.4	-0.85976	61	0.393285	36	27
	BLACK 1vs2	CEL	21.2	20	0.55849	61	0.578555	36	27
	BLACK 1vs2	CELA1	21.2	19.9	0.83759	61	0.405531	36	27
	BLACK 1vs2	CELA2A	12.7	11.7	0.85186	61	0.397624	36	27
	BLACK 1vs2	CELA2B	9.5	9.9	-0.58988	61	0.557451	36	27
	BLACK 1vs2	CELA3A	11.3	10.4	0.82149	61	0.414565	36	27
	BLACK 1vs2	CELSR2	20.7	20.8	-0.02986	61	0.976273	36	27
	BLACK 1vs2	CENPO	34.3	32.7	0.96342	61	0.339141	36	27
	BLACK 1vs2	CEP162	122.6	119.7	0.50512	61	0.615294	36	27
	BLACK 1vs2	CETP	519	494.7	0.43988	61	0.661579	36	27
	BLACK 1vs2	CFB	27451.1	27007	0.31575	61	0.753274	36	27
	BLACK 1vs2	CFD	89	99.3	-1.21529	61	0.228939	36	27
	BLACK 1vs2	CFI	4565	4465.7	0.54527	61	0.587559	36	27
	BLACK 1vs2	CHERP	91.9	79	1.87169	61	0.066046	36	27
	BLACK 1vs2	CHSY1	44.8	45.4	-0.27696	61	0.782747	36	27
	BLACK 1vs2	CLCA1	13.4	12.4	0.91222	61	0.365246	36	27
	BLACK 1vs2	CLCA2	18.1	17.6	0.35635	61	0.722811	36	27
	BLACK 1vs2	CLCA4	7.3	6.4	1.1815	61	0.241991	36	27
	BLACK 1vs2	CLPS	7	7	-0.05979	61	0.952521	36	27
	BLACK 1vs2	CLTC	496.781	541.558	-3.16839	61	0.00239578	36	27
	BLACK 1vs2	CMA1	13.8	15.4	-0.87716	61	0.383843	36	27
	BLACK 1vs2	CNKSR2	63.8325	55.6693	2.17364	61	0.0336236	36	27
	BLACK 1vs2	CNOT3	166.1	152.9	1.04626	61	0.299568	36	27
	BLACK 1vs2	COL10A1	25.4	23.5	1.09182	61	0.279206	36	27
	BLACK 1vs2	COL12A1	83.4	87.9	-0.77714	61	0.440081	36	27
	BLACK 1vs2	COL14A1	355.2	345.1	0.34617	61	0.730403	36	27
	BLACK 1vs2	COL16A1	30.7	30.3	0.10715	61	0.915022	36	27
	BLACK 1vs2	COL18A1	3846.4	3441.5	1.69334	61	0.095491	36	27
	BLACK 1vs2	COL1A1	106.5	89.6	1.0086	61	0.317151	36	27
	BLACK 1vs2	COL1A2	99.5	91.2	0.8937	61	0.374993	36	27
	BLACK 1vs2	COL24A1	9.7	8.5	1.16925	61	0.246851	36	27
	BLACK 1vs2	COL28A1	68.8	65.6	0.247	61	0.805735	36	27
	BLACK 1vs2	COL3A1	1716.9	1595	0.7889	61	0.433225	36	27
	BLACK 1vs2	COL4A1	78.9	84.7	-1.32885	61	0.188846	36	27
	BLACK 1vs2	COL4A2	154.1	140.2	0.73047	61	0.467901	36	27
	BLACK 1vs2	COL4A3	20.0258	17.2093	2.26551	61	0.0270434	36	27
	BLACK 1vs2	COL5A1	189.8	177.9	0.86637	61	0.389685	36	27
	BLACK 1vs2	COL5A2	207.9	207.1	0.06213	61	0.950664	36	27
	BLACK 1vs2	COL6A1	348.8	343.4	0.28571	61	0.776065	36	27
	BLACK 1vs2	COL6A2	528.3	523.3	0.17805	61	0.859272	36	27
	BLACK 1vs2	COL6A3	298.2	299.7	-0.08375	61	0.93353	36	27
	BLACK 1vs2	COL6A6	32.4	31.5	0.34128	61	0.734069	36	27
	BLACK 1vs2	COL7A1	12.5	11.2	1.17239	61	0.245599	36	27
	BLACK 1vs2	COPS5	948.2	908.1	1.44404	61	0.153844	36	27
	BLACK 1vs2	COPZ1	561.5	514.3	1.24094	61	0.21938	36	27
	BLACK 1vs2	CORIN	11.2	11.8	-0.47668	61	0.635296	36	27
	BLACK 1vs2	COX8A	1632.83	1536.96	2.10566	61	0.0393578	36	27
	BLACK 1vs2	CPA1	13.7214	10.9404	2.76503	61	0.00751876	36	27
	BLACK 1vs2	CPA2	10.7	10.6	0.09609	61	0.923763	36	27
	BLACK 1vs2	CPA3	54.3019	77.6556	-2.64129	61	0.0104761	36	27
	BLACK 1vs2	CPB1	12.3	11.3	1.02056	61	0.311494	36	27
	BLACK 1vs2	CPN1	1614.7	1444.8	1.0705	61	0.288614	36	27
	BLACK 1vs2	CPOX	767.1	706.8	1.56883	61	0.12186	36	27
	BLACK 1vs2	CRBN	260.5	267.2	-0.63545	61	0.527511	36	27
	BLACK 1vs2	CREB1	235.2	250.2	-1.85382	61	0.068602	36	27
	BLACK 1vs2	CRTC3	112	116.8	-0.87872	61	0.383001	36	27
	BLACK 1vs2	CSF1	160.9	164.9	-0.42232	61	0.674273	36	27
	BLACK 1vs2	CSTB	1571.1	1681.9	-1.11606	61	0.268772	36	27
	BLACK 1vs2	CTBS	685.8	696	-0.26017	61	0.795609	36	27
	BLACK 1vs2	CTGF	73.8	73.9	-0.00852	61	0.993228	36	27
	BLACK 1vs2	CTNND2	33.9	33.6	0.08056	61	0.936053	36	27
	BLACK 1vs2	CTRB1	6.8	6.4	0.63789	61	0.525934	36	27
	BLACK 1vs2	CTRB2	7.5	6	1.80613	61	0.075832	36	27
	BLACK 1vs2	CTRL	9.3	8.2	0.4259	61	0.671679	36	27
	BLACK 1vs2	CTSA	936.6	917	0.63802	61	0.525846	36	27
	BLACK 1vs2	CTSB	3923.1	4118.2	-0.99754	61	0.322445	36	27
	BLACK 1vs2	CTSC	663.032	769.819	-2.33727	61	0.0227235	36	27
	BLACK 1vs2	CTSD	3957.3	3697.7	0.98242	61	0.329772	36	27
	BLACK 1vs2	CTSE	13.4	11.9	1.32476	61	0.190192	36	27
	BLACK 1vs2	CTSF	1487	1444.1	0.569	61	0.571446	36	27
	BLACK 1vs2	CTSG	15.6	19.5	-1.8212	61	0.073481	36	27
	BLACK 1vs2	CTSH	1806.8	1990.1	-1.44544	61	0.153451	36	27
	BLACK 1vs2	CTSK	168	154.4	1.2405	61	0.219541	36	27
	BLACK 1vs2	CTSL	1316.5	1440.3	-1.84567	61	0.069795	36	27
	BLACK 1vs2	CTSO	949.4	975.1	-0.61336	61	0.541917	36	27
	BLACK 1vs2	CTSS	1781.1	2006.1	-1.36701	61	0.176639	36	27
	BLACK 1vs2	CTSV	11.6	10.8	0.79676	61	0.428684	36	27
	BLACK 1vs2	CTSW	28.2	32	-1.5437	61	0.127833	36	27
	BLACK 1vs2	CTSZ	3701.6	3630.4	0.41821	61	0.677266	36	27
	BLACK 1vs2	CUX2	357.5	324	0.45549	61	0.650373	36	27
	BLACK 1vs2	CXCL12	269.6	211.1	1.24593	61	0.217553	36	27
	BLACK 1vs2	CXCL3	20.9	21.2	-0.08843	61	0.929826	36	27
	BLACK 1vs2	CXCL8	32.9	30	0.22781	61	0.820557	36	27
	BLACK 1vs2	CXCL9	114.4	106.3	0.44337	61	0.659064	36	27
	BLACK 1vs2	CXCR3	28.9	25.1	1.90712	61	0.061216	36	27
	BLACK 1vs2	CXCR4	73.6	89.6	-1.49468	61	0.140153	36	27
	BLACK 1vs2	CYB5A	17529.8	17244.6	0.51167	61	0.61073	36	27
	BLACK 1vs2	CYP26A1	199.9	119.8	1.83896	61	0.070789	36	27
	BLACK 1vs2	CYP2A6	12417.5	11652.6	0.6893	61	0.493249	36	27
	BLACK 1vs2	CYP2B6	2682.9	2547.9	0.26716	61	0.790244	36	27
	BLACK 1vs2	CYP2E1	80518	92929.6	-1.99793	61	0.050188	36	27
	BLACK 1vs2	CYP2G1P	54.6	52.4	0.59317	61	0.55526	36	27
	BLACK 1vs2	DAB2	270.9	292.1	-1.29568	61	0.199967	36	27
	BLACK 1vs2	DAD1	1183.4	1149.3	1.10909	61	0.271745	36	27
	BLACK 1vs2	DCAF11	105.3	106.4	-0.21737	61	0.828642	36	27
	BLACK 1vs2	DCD	20.4	20.3	0.04021	61	0.968053	36	27
	BLACK 1vs2	DCN	1933.3	2017.2	-0.7424	61	0.460692	36	27
	BLACK 1vs2	DCTN6	336.8	349.6	-1.5947	61	0.115948	36	27
	BLACK 1vs2	DDR1	56.7	53.4	0.53789	61	0.592613	36	27
	BLACK 1vs2	DGAT1	508.1	507.5	0.01749	61	0.986099	36	27
	BLACK 1vs2	DHH	21.4	19.5	1.40303	61	0.165678	36	27
	BLACK 1vs2	DHX16	121.4	112.2	1.31104	61	0.194759	36	27
	BLACK 1vs2	DLGAP4	203.3	182	1.29883	61	0.198891	36	27
	BLACK 1vs2	DMBT1	6.9	7.7	-1.27387	61	0.207544	36	27
	BLACK 1vs2	DOCK4	353.7	339	0.796	61	0.429118	36	27
	BLACK 1vs2	DPF1	10.3	10.5	-0.17479	61	0.861825	36	27
	BLACK 1vs2	DPP4	568.7	544.9	0.61586	61	0.540279	36	27
	BLACK 1vs2	DST	1516.9	1491.1	0.37109	61	0.711858	36	27
	BLACK 1vs2	DUSP5	86.7	91.4	-0.76032	61	0.449994	36	27
	BLACK 1vs2	ECE1	1466.4	1377.9	0.86515	61	0.390347	36	27
	BLACK 1vs2	ECE2	7.5	6.9	0.84499	61	0.40142	36	27
	BLACK 1vs2	ECEL1	18.7036	15.7307	2.53498	61	0.0138262	36	27
	BLACK 1vs2	EDNRA	75.1	66.7	1.4205	61	0.160554	36	27
	BLACK 1vs2	EDNRB	469.1	491	-1.00056	61	0.320991	36	27
	BLACK 1vs2	EGF	12.9	11.6	1.14924	61	0.254944	36	27
	BLACK 1vs2	EGFR	1694.6	1647.3	0.57098	61	0.57011	36	27
	BLACK 1vs2	EGR1	254.2	127.8	1.26126	61	0.212017	36	27
	BLACK 1vs2	EIF2B1	328.9	318	1.2344	61	0.221789	36	27
	BLACK 1vs2	EIF3E	1404.67	1542.16	-2.03074	61	0.0466468	36	27
	BLACK 1vs2	EIF3L	2141.2	2117.6	0.30381	61	0.762307	36	27
	BLACK 1vs2	EIF4A3	134.7	124	1.64865	61	0.104361	36	27
	BLACK 1vs2	ELANE	40	37.5	1.21695	61	0.228312	36	27
	BLACK 1vs2	ELN	110	93.8	1.15542	61	0.252424	36	27
	BLACK 1vs2	ELOVL2	299.4	323.7	-0.48075	61	0.632412	36	27
	BLACK 1vs2	EMD	605.717	650.993	-3.22342	61	0.00203532	36	27
	BLACK 1vs2	EMP2	265.9	258	0.44944	61	0.654706	36	27
	BLACK 1vs2	ENPP1	1128.3	1094.9	0.70922	61	0.480888	36	27
	BLACK 1vs2	EPHA4	28.1	23.8	1.41281	61	0.162794	36	27
	BLACK 1vs2	EPM2AIP1	340.7	341.1	-0.03048	61	0.975781	36	27
	BLACK 1vs2	ERCC5	185	167.2	1.74605	61	0.085836	36	27
	BLACK 1vs2	F10	1578.11	1416.21	2.06126	61	0.0435476	36	27
	BLACK 1vs2	F11	2488	2480.8	0.05213	61	0.958594	36	27
	BLACK 1vs2	F12	3438	2927.6	1.56853	61	0.121931	36	27
	BLACK 1vs2	F2	13073.6	11064	1.34686	61	0.183009	36	27
	BLACK 1vs2	F3	44.1	38.6	1.63187	61	0.10786	36	27
	BLACK 1vs2	F7	105.8	87.2	1.66998	61	0.100048	36	27
	BLACK 1vs2	F9	5548.9	5444.8	0.38321	61	0.702894	36	27
	BLACK 1vs2	FAM114A2	139.7	140.3	-0.16379	61	0.870437	36	27
	BLACK 1vs2	FAM129A	26.1	27.1	-0.43212	61	0.667181	36	27
	BLACK 1vs2	FAP	13	12.9	0.0687	61	0.945452	36	27
	BLACK 1vs2	FAS	140.2	140.2	-0.00066	61	0.999476	36	27
	BLACK 1vs2	FASLG	19.7	17.7	1.42508	61	0.15923	36	27
	BLACK 1vs2	FBLN1	198.8	181.2	0.50766	61	0.613521	36	27
	BLACK 1vs2	FBLN2	59.6	50.2	1.26508	61	0.210653	36	27
	BLACK 1vs2	FBLN5	180.3	191.2	-0.70415	61	0.484019	36	27
	BLACK 1vs2	FBN1	89.9	94	-0.71449	61	0.477647	36	27
	BLACK 1vs2	FETUB	1774.8	1552.5	1.30127	61	0.198059	36	27
	BLACK 1vs2	FGA	183527	181427	0.17134	61	0.864527	36	27
	BLACK 1vs2	FGB	105864	106017	-0.0204	61	0.98379	36	27
	BLACK 1vs2	FGF1	15.3	16.6	-1.13365	61	0.261379	36	27
	BLACK 1vs2	FGF2	100	100.1	-0.01788	61	0.985795	36	27
	BLACK 1vs2	FGF21	52.1	50.3	0.18325	61	0.855212	36	27
	BLACK 1vs2	FGF7	14.7	16.1	-0.96088	61	0.340406	36	27
	BLACK 1vs2	FGFR1	85.7	89.1	-0.51204	61	0.61047	36	27
	BLACK 1vs2	FGFR2	866.9	891.9	-0.33986	61	0.735126	36	27
	BLACK 1vs2	FGG	119913	123371	-0.40946	61	0.683636	36	27
	BLACK 1vs2	FIBP	331.9	342.9	-1.18987	61	0.238707	36	27
	BLACK 1vs2	FILIP1L	28.7	30.7	-0.92876	61	0.356674	36	27
	BLACK 1vs2	FLRT1	10.8	11	-0.17579	61	0.86104	36	27
	BLACK 1vs2	FMO1	29	35.7	-0.86714	61	0.389263	36	27
	BLACK 1vs2	FN1	18970	18652	0.36415	61	0.717003	36	27
	BLACK 1vs2	FSHB	12	11.6	0.45068	61	0.653821	36	27
	BLACK 1vs2	FURIN	1084	1012.3	1.21372	61	0.229533	36	27
	BLACK 1vs2	GALNT2	1263.5	1313	-0.52077	61	0.60441	36	27
	BLACK 1vs2	GATB	106.9	86.8	1.87258	61	0.065922	36	27
	BLACK 1vs2	GBA	358.7	398.4	-1.97828	61	0.052418	36	27
	BLACK 1vs2	GCGR	664.1	484.8	1.54585	61	0.127314	36	27
	BLACK 1vs2	GCKR	2174.8	2073.5	0.69357	61	0.490582	36	27
	BLACK 1vs2	GDPD3	23.5	20.4	1.00254	61	0.320043	36	27
	BLACK 1vs2	GGCX	874.7	799.7	1.74622	61	0.085806	36	27
	BLACK 1vs2	GGT5	119.2	121.8	-0.18197	61	0.856211	36	27
	BLACK 1vs2	GHR	6920.6	7485.6	-1.12834	61	0.263596	36	27
	BLACK 1vs2	GHRL	50.7	45.7	1.41897	61	0.160999	36	27
	BLACK 1vs2	GJB1	4154.82	3913.48	2.2848	61	0.025816	36	27
	BLACK 1vs2	GJC3	17.5	16.5	0.78141	61	0.437582	36	27
	BLACK 1vs2	GLTSCR1	146.986	123.2	2.19234	61	0.0321802	36	27
	BLACK 1vs2	GMEB2	68	70.7	-0.96739	61	0.337171	36	27
	BLACK 1vs2	GP2	7.3	7.3	0.13405	61	0.893807	36	27
	BLACK 1vs2	GPX2	799.6	839.8	-0.32582	61	0.745679	36	27
	BLACK 1vs2	GRK4	28.4	30.6	-0.88196	61	0.381258	36	27
	BLACK 1vs2	GRM5	14	12.7	1.03146	61	0.306397	36	27
	BLACK 1vs2	GSTM1	390.9	370	0.25852	61	0.796879	36	27
	BLACK 1vs2	GTDC1	55.4	58.3	-1.10823	61	0.272115	36	27
	BLACK 1vs2	GUSB	1611.3	1569.3	0.67051	61	0.505062	36	27
	BLACK 1vs2	GZMA	133.7	151.5	-1.78051	61	0.079972	36	27
	BLACK 1vs2	GZMB	47.6	52.4	-1.04385	61	0.300676	36	27
	BLACK 1vs2	GZMH	25.2	24.2	0.37461	61	0.709248	36	27
	BLACK 1vs2	GZMK	71.3	75.1	-0.68717	61	0.494577	36	27
	BLACK 1vs2	GZMM	29	26.7	1.2737	61	0.207603	36	27
	BLACK 1vs2	HAAO	2778.5	2583.5	0.99709	61	0.322658	36	27
	BLACK 1vs2	HABP2	7586.73	6596.42	3.51199	61	0.000843519	36	27
	BLACK 1vs2	HAX1	399	377	1.03833	61	0.303213	36	27
	BLACK 1vs2	HDAC3	472.5	445.6	1.23116	61	0.222988	36	27
	BLACK 1vs2	HDAC9	86	86.9	-0.2485	61	0.804584	36	27
	BLACK 1vs2	HDDC3	143.347	154.261	-2.10604	61	0.0393237	36	27
	BLACK 1vs2	HEATR5B	196.1	193.2	0.35707	61	0.72227	36	27
	BLACK 1vs2	HGF	504.1	541	-1.40952	61	0.16376	36	27
	BLACK 1vs2	HGFAC	618.9	458.6	1.98311	61	0.051863	36	27
	BLACK 1vs2	HHIPL1	23.9	23.6	0.20998	61	0.834386	36	27
	BLACK 1vs2	HIF1AN	108.1	104.8	0.74859	61	0.45698	36	27
	BLACK 1vs2	HIGD2A	1349.1	1221.6	1.37138	61	0.175282	36	27
	BLACK 1vs2	HINT1	7247.4	7006.7	0.78001	61	0.438403	36	27
	BLACK 1vs2	HIST1H2BH	38.5	46.6	-1.95552	61	0.055107	36	27
	BLACK 1vs2	HLA.C	1534.7	1351.3	1.40242	61	0.16586	36	27
	BLACK 1vs2	HMG20B	569.6	566.5	0.08282	61	0.934268	36	27
	BLACK 1vs2	HMGCL	2604.5	2723.3	-1.16639	61	0.247997	36	27
	BLACK 1vs2	HMGCR	429.6	368.7	0.52097	61	0.604273	36	27
	BLACK 1vs2	HMGN1	641	582	1.83973	61	0.070675	36	27
	BLACK 1vs2	HMOX1	902.4	1061.5	-1.78407	61	0.079386	36	27
	BLACK 1vs2	HNRNPA2B1	7317.5	6850.5	1.49882	61	0.139079	36	27
	BLACK 1vs2	HPN	2626.5	2183.7	1.53319	61	0.1304	36	27
	BLACK 1vs2	HRG	45607.7	48821.4	-1.23977	61	0.21981	36	27
	BLACK 1vs2	HSPE1	1331.2	1275.3	1.60221	61	0.114275	36	27
	BLACK 1vs2	HSPG2	528.6	520.3	0.27931	61	0.780951	36	27
	BLACK 1vs2	HTRA1	1304	1235.5	0.74464	61	0.459346	36	27
	BLACK 1vs2	HTRA3	29.5	29.3	0.085	61	0.932539	36	27
	BLACK 1vs2	HTRA4	18.8	16.4	1.56909	61	0.121799	36	27
	BLACK 1vs2	ICAM1	204	191.1	0.83327	61	0.407942	36	27
	BLACK 1vs2	ICK	151.9	145.4	1.00713	61	0.317851	36	27
	BLACK 1vs2	IDE	201.9	202.4	-0.11387	61	0.909713	36	27
	BLACK 1vs2	IER3	56.2	57	-0.11597	61	0.908054	36	27
	BLACK 1vs2	IFI16	198.7	207.1	-0.67448	61	0.502552	36	27
	BLACK 1vs2	IFI30	529.5	585.1	-1.66917	61	0.100208	36	27
	BLACK 1vs2	IFNA1	9.4	8.4	1.27134	61	0.208435	36	27
	BLACK 1vs2	IFNAR1	1360.5	1455.6	-1.52593	61	0.132197	36	27
	BLACK 1vs2	IFNAR2	612	580.6	0.99819	61	0.322132	36	27
	BLACK 1vs2	IFNG	8.9	9.1	-0.20519	61	0.838104	36	27
	BLACK 1vs2	IFNGR1	822	883.5	-1.68858	61	0.096406	36	27
	BLACK 1vs2	IFNGR2	235.4	237.7	-0.20542	61	0.83793	36	27
	BLACK 1vs2	IFT88	426.3	433	-0.53957	61	0.591458	36	27
	BLACK 1vs2	IGF1	470.5	395.2	1.26793	61	0.20964	36	27
	BLACK 1vs2	IGF1R	41.9	38.5	1.27841	61	0.205948	36	27
	BLACK 1vs2	IGFBP1	1271	1171.2	0.32074	61	0.749502	36	27
	BLACK 1vs2	IGFBP3	6276	6266.6	0.01906	61	0.984852	36	27
	BLACK 1vs2	IGFBP6	66.4	60.8	0.70182	61	0.48546	36	27
	BLACK 1vs2	IHH	21.4	20.9	0.25117	61	0.802529	36	27
	BLACK 1vs2	IKBKG	162.1	141.7	1.69214	61	0.095721	36	27
	BLACK 1vs2	IL10	32.2	29.7	1.05187	61	0.297009	36	27
	BLACK 1vs2	IL10RA	233.5	248.4	-1.0447	61	0.300282	36	27
	BLACK 1vs2	IL17A	14.3	14.5	-0.15939	61	0.873887	36	27
	BLACK 1vs2	IL18	87.7	85.7	0.30636	61	0.760371	36	27
	BLACK 1vs2	IL1A	9.4	8.7	0.75042	61	0.455886	36	27
	BLACK 1vs2	IL1B	25	22.9	0.6318	61	0.529878	36	27
	BLACK 1vs2	IL2	27.1	26.6	0.30662	61	0.76018	36	27
	BLACK 1vs2	IL33	312.3	318.6	-0.24884	61	0.80432	36	27
	BLACK 1vs2	IL4	12.5	13.1	-0.47244	61	0.638301	36	27
	BLACK 1vs2	IL4R	273.9	244	1.13271	61	0.261769	36	27
	BLACK 1vs2	IL5	18.7044	15.1663	2.55807	61	0.0130253	36	27
	BLACK 1vs2	IL6	9.8	10.3	-0.44967	61	0.654542	36	27
	BLACK 1vs2	IL6R	1245.2	1199.6	0.59954	61	0.55103	36	27
	BLACK 1vs2	IL7R	99.4042	121.805	-2.07369	61	0.0423372	36	27
	BLACK 1vs2	IMPA1	547.8	514.7	0.98308	61	0.32945	36	27
	BLACK 1vs2	IMPG2	17.2	15.8	1.01274	61	0.315187	36	27
	BLACK 1vs2	INSM1	12	10.2	1.67847	61	0.098372	36	27
	BLACK 1vs2	IQGAP1	447.835	524.371	-2.83034	61	0.00628774	36	27
	BLACK 1vs2	IRS1	280.2	270.3	0.62925	61	0.531532	36	27
	BLACK 1vs2	ITGA9	217.4	214.9	0.15905	61	0.874158	36	27
	BLACK 1vs2	ITIH1	11601.6	10921.6	1.46157	61	0.148991	36	27
	BLACK 1vs2	ITIH4	32780.1	33744.4	-0.68125	61	0.498292	36	27
	BLACK 1vs2	JAK2	244.1	242.6	0.13063	61	0.896497	36	27
	BLACK 1vs2	JOSD1	143.8	152.9	-1.40827	61	0.164129	36	27
	BLACK 1vs2	JUN	87.9	76.9	0.6647	61	0.508747	36	27
	BLACK 1vs2	KAZALD1	14.4	12.9	1.0989	61	0.27613	36	27
	BLACK 1vs2	KBTBD2	294.3	295.1	-0.06269	61	0.950218	36	27
	BLACK 1vs2	KCNE2	13.7361	10.7296	2.26216	61	0.0272616	36	27
	BLACK 1vs2	KCNJ3	114	109.2	0.47535	61	0.636233	36	27
	BLACK 1vs2	KCTD2	119.9	107	1.95028	61	0.055742	36	27
	BLACK 1vs2	KEL	13.9	13.7	0.16583	61	0.868836	36	27
	BLACK 1vs2	KHDRBS1	709.9	703.9	0.32707	61	0.744732	36	27
	BLACK 1vs2	KLF2	73.5	71.7	0.28226	61	0.778699	36	27
	BLACK 1vs2	KLF6	196.5	194.5	0.06372	61	0.949402	36	27
	BLACK 1vs2	KLK1	9.2	7.7	1.72746	61	0.089145	36	27
	BLACK 1vs2	KLK10	10.4	9.9	0.45894	61	0.647909	36	27
	BLACK 1vs2	KLK11	16	13.2	1.21056	61	0.230733	36	27
	BLACK 1vs2	KLK12	14.8486	12.4985	2.27103	61	0.0266871	36	27
	BLACK 1vs2	KLK13	26.6	26.5	0.0291	61	0.976881	36	27
	BLACK 1vs2	KLK14	57.7	58.7	-0.23883	61	0.812035	36	27
	BLACK 1vs2	KLK15	14.6	13.3	1.03577	61	0.304397	36	27
	BLACK 1vs2	KLK2	37.7	33.8	1.36182	61	0.178262	36	27
	BLACK 1vs2	KLK3	10.5	9.6	1.16295	61	0.249379	36	27
	BLACK 1vs2	KLK4	8.3	8.1	0.23577	61	0.814403	36	27
	BLACK 1vs2	KLK5	10.5	9.7	0.81804	61	0.416517	36	27
	BLACK 1vs2	KLK6	29.1	26.3	1.40197	61	0.165994	36	27
	BLACK 1vs2	KLK7	6.8	6.9	-0.19198	61	0.848394	36	27
	BLACK 1vs2	KLK8	9.8	8.9	0.93379	61	0.354094	36	27
	BLACK 1vs2	KLK9	11.7689	9.05407	2.39123	61	0.0198919	36	27
	BLACK 1vs2	KLKB1	4947.6	4814.5	0.6686	61	0.506272	36	27
	BLACK 1vs2	KNG1	26810.9	26073.4	0.94527	61	0.348251	36	27
	BLACK 1vs2	KRT7	79.6	87.2	-0.61031	61	0.54392	36	27
	BLACK 1vs2	LAMA1	9.8	10	-0.17885	61	0.858644	36	27
	BLACK 1vs2	LAMA4	95.9	81	1.09727	61	0.276835	36	27
	BLACK 1vs2	LAMA5	139.7	118.6	1.16535	61	0.248414	36	27
	BLACK 1vs2	LAMB1	200.1	197.5	0.22488	61	0.822828	36	27
	BLACK 1vs2	LAMB2	459.989	418.202	2.14269	61	0.0361371	36	27
	BLACK 1vs2	LAMC1	213.686	198.025	2.15495	61	0.0351225	36	27
	BLACK 1vs2	LBP	4802.4	4713.9	0.23743	61	0.813117	36	27
	BLACK 1vs2	LDLR	126.4	118	0.39741	61	0.69245	36	27
	BLACK 1vs2	LEP	21.1	21	0.02875	61	0.977158	36	27
	BLACK 1vs2	LEPR	1038.5	1067.7	-0.25615	61	0.798698	36	27
	BLACK 1vs2	LGALS3	121.977	150.254	-2.41382	61	0.0188034	36	27
	BLACK 1vs2	LHX2	37.3	35.5	0.85571	61	0.39551	36	27
	BLACK 1vs2	LIPC	1706.5	1956.8	-1.64173	61	0.105793	36	27
	BLACK 1vs2	LNPEP	184.3	179.2	0.41381	61	0.680466	36	27
	BLACK 1vs2	LOXL2	28	28.6	-0.31419	61	0.754447	36	27
	BLACK 1vs2	LPA	1404.3	1340.3	0.55968	61	0.577749	36	27
	BLACK 1vs2	LPAR2	8.5	8.7	-0.22182	61	0.825196	36	27
	BLACK 1vs2	LPIN1	409.9	389.3	0.93876	61	0.351555	36	27
	BLACK 1vs2	LPP	309.7	317.3	-0.51985	61	0.60505	36	27
	BLACK 1vs2	LTBP1	297.2	310.7	-0.66156	61	0.510744	36	27
	BLACK 1vs2	LTF	19.1	19.6	-0.20375	61	0.839223	36	27
	BLACK 1vs2	LUM	481.3	558.5	-1.37382	61	0.174526	36	27
	BLACK 1vs2	LVRN	21.5	20.7	0.49041	61	0.625603	36	27
	BLACK 1vs2	LXN	45.8	50.5	-1.61961	61	0.110476	36	27
	BLACK 1vs2	LY96	115.4	130.7	-1.81442	61	0.07453	36	27
	BLACK 1vs2	LYPLAL1	618.3	658.4	-1.93634	61	0.057462	36	27
	BLACK 1vs2	MAP3K5	148.6	145.5	0.41381	61	0.680463	36	27
	BLACK 1vs2	MAPK8	293.1	297.7	-0.47634	61	0.635535	36	27
	BLACK 1vs2	MASP1	1972.4	1929.6	0.42577	61	0.671771	36	27
	BLACK 1vs2	MASP2	2009.9	1912.4	1.27699	61	0.206446	36	27
	BLACK 1vs2	MATN4	9.6	9.1	0.43572	61	0.664579	36	27
	BLACK 1vs2	MBOAT7	163.8	171.8	-1.26182	61	0.211816	36	27
	BLACK 1vs2	MEP1A	9.3	10.2	-0.92075	61	0.360806	36	27
	BLACK 1vs2	MEP1B	105.5	124.6	-0.88596	61	0.379118	36	27
	BLACK 1vs2	MET	886.4	887.8	-0.02963	61	0.976455	36	27
	BLACK 1vs2	MFSD2A	809.9	793.4	0.21806	61	0.828108	36	27
	BLACK 1vs2	MIA3	1695.3	1584.9	1.30221	61	0.197739	36	27
	BLACK 1vs2	MME	564.459	455.667	2.31077	61	0.0242414	36	27
	BLACK 1vs2	MMEL1	8.8	8.2	0.75899	61	0.450783	36	27
	BLACK 1vs2	MMP1	14.4	13.1	1.00056	61	0.320992	36	27
	BLACK 1vs2	MMP10	11	11.3	-0.35743	61	0.722003	36	27
	BLACK 1vs2	MMP11	16.7	13.4	0.7673	61	0.445865	36	27
	BLACK 1vs2	MMP12	13.1	11.6	1.57853	61	0.119616	36	27
	BLACK 1vs2	MMP13	7.6	7.2	0.32591	61	0.745609	36	27
	BLACK 1vs2	MMP14	122.2	128.4	-1.1398	61	0.258827	36	27
	BLACK 1vs2	MMP15	245.8	219.4	1.69429	61	0.09531	36	27
	BLACK 1vs2	MMP16	34.3	30.8	1.56522	61	0.122706	36	27
	BLACK 1vs2	MMP17	12.5	11.4	0.91149	61	0.365625	36	27
	BLACK 1vs2	MMP19	25.4	22.5	1.31981	61	0.191831	36	27
	BLACK 1vs2	MMP2	38.4	36.4	0.60213	61	0.549317	36	27
	BLACK 1vs2	MMP20	15.9	14.6	0.99131	61	0.325451	36	27
	BLACK 1vs2	MMP21	14.4	13.4	0.71353	61	0.47824	36	27
	BLACK 1vs2	MMP23A	10.5	10.2	0.37073	61	0.712123	36	27
	BLACK 1vs2	MMP23B	12.5	12.2	0.35758	61	0.721894	36	27
	BLACK 1vs2	MMP24	17.9	16.9	0.79305	61	0.430824	36	27
	BLACK 1vs2	MMP25	48.1	46.2	0.71617	61	0.476617	36	27
	BLACK 1vs2	MMP26	7.9	7.9	0.00809	61	0.993575	36	27
	BLACK 1vs2	MMP27	7.2	6.2	1.58861	61	0.117318	36	27
	BLACK 1vs2	MMP28	14.2	14.1	0.06554	61	0.947961	36	27
	BLACK 1vs2	MMP3	25.2	24.9	0.15635	61	0.876273	36	27
	BLACK 1vs2	MMP7	46.1	47.1	-0.20918	61	0.835007	36	27
	BLACK 1vs2	MMP8	9.7	10	-0.2636	61	0.79298	36	27
	BLACK 1vs2	MMP9	19.3	22.4	-1.31878	61	0.192173	36	27
	BLACK 1vs2	MOGAT2	15.4	14.1	0.99128	61	0.325463	36	27
	BLACK 1vs2	MPC2	3953.2	4370.9	-1.95921	61	0.054662	36	27
	BLACK 1vs2	MRAS	39.6	42.5	-1.18561	61	0.240374	36	27
	BLACK 1vs2	MRPL18	653	560.6	1.07681	61	0.285806	36	27
	BLACK 1vs2	MRPS6	156.2	163.3	-1.17301	61	0.245353	36	27
	BLACK 1vs2	MSH6	190.9	197.3	-0.70146	61	0.485685	36	27
	BLACK 1vs2	MST1	3962.3	3335	1.7634	61	0.082841	36	27
	BLACK 1vs2	MST1L	142.412	111.397	2.11942	61	0.0381329	36	27
	BLACK 1vs2	MTHFD2	28.1	29.6	-0.7709	61	0.443743	36	27
	BLACK 1vs2	MTOR	277.2	255.9	1.56912	61	0.121793	36	27
	BLACK 1vs2	MTX2	411.1	431.1	-1.36131	61	0.178423	36	27
	BLACK 1vs2	MYC	64.4	56	0.82251	61	0.413992	36	27
	BLACK 1vs2	MZB1	38.1	36	0.41274	61	0.681243	36	27
	BLACK 1vs2	NAAA	934.6	892	0.45478	61	0.650882	36	27
	BLACK 1vs2	NAIP	275.7	262.5	0.62031	61	0.537365	36	27
	BLACK 1vs2	NAPSA	23.5	19.5	1.43456	61	0.156519	36	27
	BLACK 1vs2	NARS2	165.4	165.1	0.07092	61	0.943692	36	27
	BLACK 1vs2	NBEAL1	339.4	337.8	0.11159	61	0.911518	36	27
	BLACK 1vs2	NCAPH	10	10.8	-0.91555	61	0.363507	36	27
	BLACK 1vs2	NDUFA2	108.1	99.8	1.01301	61	0.315055	36	27
	BLACK 1vs2	NDUFA3	644.47	578.476	2.09665	61	0.0401791	36	27
	BLACK 1vs2	NDUFB6	385.264	353.727	2.05571	61	0.0440972	36	27
	BLACK 1vs2	NDUFC1	1792.1	1678.2	1.55697	61	0.124651	36	27
	BLACK 1vs2	NENF	777.631	831.084	-2.2113	61	0.0307727	36	27
	BLACK 1vs2	NFKB1	121.7	128.7	-1.36758	61	0.176461	36	27
	BLACK 1vs2	NFKB2	38.9	36.7	0.86544	61	0.39019	36	27
	BLACK 1vs2	NGF	16.7	16	0.50301	61	0.616768	36	27
	BLACK 1vs2	NID1	1149.5	1116.5	0.38868	61	0.698867	36	27
	BLACK 1vs2	NOCT	108.9	136.2	-1.56842	61	0.121957	36	27
	BLACK 1vs2	NOL7	690.23	727.896	-2.12875	61	0.0373213	36	27
	BLACK 1vs2	NOS2	18.6	18.4	0.17753	61	0.859677	36	27
	BLACK 1vs2	NPC1L1	126.3	111.7	1.50443	61	0.13763	36	27
	BLACK 1vs2	NR1H4	2787.6	2512.5	1.2046	61	0.233011	36	27
	BLACK 1vs2	NR1I3	1179.1	1160.6	0.18425	61	0.854431	36	27
	BLACK 1vs2	NSA2	1300.9	1366.6	-0.80115	61	0.426155	36	27
	BLACK 1vs2	NTS	23.6	25.6	-0.51253	61	0.610133	36	27
	BLACK 1vs2	OGFOD1	194.8	189.9	0.84856	61	0.399442	36	27
	BLACK 1vs2	PAFAH1B2	485.4	502.9	-1.37663	61	0.173659	36	27
	BLACK 1vs2	PAPPA	12.2	11.9	0.33366	61	0.739784	36	27
	BLACK 1vs2	PAPPA2	28.3	25.3	0.86403	61	0.390956	36	27
	BLACK 1vs2	PCK1	19339.5	23383.1	-1.82665	61	0.072647	36	27
	BLACK 1vs2	PCSK4	27.0736	22.0604	2.16971	61	0.0339338	36	27
	BLACK 1vs2	PCSK5	40.8	41	-0.06979	61	0.944589	36	27
	BLACK 1vs2	PCSK6	4082.9	3464	1.60917	61	0.112742	36	27
	BLACK 1vs2	PCSK7	94.8	86.8	1.65327	61	0.103415	36	27
	BLACK 1vs2	PCSK9	227.6	201.3	0.80718	61	0.422699	36	27
	BLACK 1vs2	PCYT2	894.8	834.1	1.25107	61	0.215685	36	27
	BLACK 1vs2	PDGFA	18.6	17.3	0.76254	61	0.448675	36	27
	BLACK 1vs2	PDGFB	20.4	17.7	1.83614	61	0.071211	36	27
	BLACK 1vs2	PDGFC	296.1	319	-1.53467	61	0.130036	36	27
	BLACK 1vs2	PDGFRA	163.3	164.8	-0.11731	61	0.907002	36	27
	BLACK 1vs2	PDGFRB	250.8	271.7	-0.94849	61	0.346622	36	27
	BLACK 1vs2	PEX12	154.8	150.1	0.86755	61	0.389043	36	27
	BLACK 1vs2	PFKFB1	682.152	571.357	2.60814	61	0.0114314	36	27
	BLACK 1vs2	PGK1	2422.2	2288.7	1.45903	61	0.149686	36	27
	BLACK 1vs2	PHACTR1	28.3	25.3	1.36382	61	0.177637	36	27
	BLACK 1vs2	PHEX	13.9	13.8	0.03292	61	0.973845	36	27
	BLACK 1vs2	PIGK	245.9	266.6	-1.8838	61	0.064361	36	27
	BLACK 1vs2	PKLR	348	298.9	1.64153	61	0.105834	36	27
	BLACK 1vs2	PLA2G16	1075.7	976.7	0.85649	61	0.395078	36	27
	BLACK 1vs2	PLA2G1B	11.2	12.1	-0.84816	61	0.399662	36	27
	BLACK 1vs2	PLAT	112.6	115.9	-0.27227	61	0.786337	36	27
	BLACK 1vs2	PLAU	28.4	28.8	-0.27735	61	0.782448	36	27
	BLACK 1vs2	PLCB3	29.3	27.8	0.93948	61	0.351191	36	27
	BLACK 1vs2	PLCG2	196.6	196.8	-0.01032	61	0.991799	36	27
	BLACK 1vs2	PLG	22450.4	21170.6	1.48452	61	0.14282	36	27
	BLACK 1vs2	PLIN2	1893.8	2175.8	-1.20377	61	0.233329	36	27
	BLACK 1vs2	PLPP3	2324.85	2676.04	-2.87433	61	0.00556628	36	27
	BLACK 1vs2	PMF1	24.6	24.5	0.04089	61	0.967515	36	27
	BLACK 1vs2	PMM1	155.9	149	0.68421	61	0.496432	36	27
	BLACK 1vs2	PMPCB	1740.6	1727.2	0.18058	61	0.857295	36	27
	BLACK 1vs2	PNLIPRP1	11.9	10.9	1.08374	61	0.282746	36	27
	BLACK 1vs2	PNLIPRP2	10.3	9	1.42591	61	0.158992	36	27
	BLACK 1vs2	PNPLA3	1428.2	1306.2	0.90801	61	0.367447	36	27
	BLACK 1vs2	PODXL	49.4	54	-1.19377	61	0.237189	36	27
	BLACK 1vs2	POLRMT	199	136.9	1.70168	61	0.093908	36	27
	BLACK 1vs2	POMC	11.1	11.5	-0.169	61	0.866359	36	27
	BLACK 1vs2	PON3	6776.4	6715	0.14052	61	0.888713	36	27
	BLACK 1vs2	PPARA	1358.1	1341.6	0.18544	61	0.853497	36	27
	BLACK 1vs2	PPARD	23.2	20.6	1.00755	61	0.317651	36	27
	BLACK 1vs2	PPARG	336.3	359	-1.89752	61	0.062495	36	27
	BLACK 1vs2	PPARGC1A	455.8	496.4	-0.69766	61	0.488038	36	27
	BLACK 1vs2	PPP1R1A	196.9	171.4	1.83322	61	0.071651	36	27
	BLACK 1vs2	PPP1R3B	945.3	860.4	0.93624	61	0.35284	36	27
	BLACK 1vs2	PPP1R3F	22.6	19.6	1.29935	61	0.198714	36	27
	BLACK 1vs2	PRELID2	53	53.9	-0.30071	61	0.764657	36	27
	BLACK 1vs2	PRKAB1	172	173	-0.13864	61	0.890195	36	27
	BLACK 1vs2	PRKAR2B	78.3	84.2	-1.27522	61	0.207067	36	27
	BLACK 1vs2	PRKG2	7.87889	6.49407	2.1045	61	0.0394626	36	27
	BLACK 1vs2	PROC	550.133	491.651	2.10147	61	0.0397382	36	27
	BLACK 1vs2	PROS1	5749	5505.4	0.8805	61	0.382045	36	27
	BLACK 1vs2	PRSS1	13.1	12.9	0.1968	61	0.844641	36	27
	BLACK 1vs2	PRSS12	45	45.1	-0.03518	61	0.972048	36	27
	BLACK 1vs2	PRSS16	10.7	10	0.6887	61	0.493625	36	27
	BLACK 1vs2	PRSS2	12.9	12.8	0.06847	61	0.945639	36	27
	BLACK 1vs2	PRSS21	12.3	14.2	-1.63019	61	0.108214	36	27
	BLACK 1vs2	PRSS22	9.8	8.9	0.73638	61	0.464322	36	27
	BLACK 1vs2	PRSS23	47.7	52.4	-1.27393	61	0.207522	36	27
	BLACK 1vs2	PRSS27	19.8	17.7	1.50543	61	0.137375	36	27
	BLACK 1vs2	PRSS3	19	18.8	0.10261	61	0.91861	36	27
	BLACK 1vs2	PRSS33	14.9	16.5	-1.2056	61	0.232626	36	27
	BLACK 1vs2	PRSS36	25.9	19.9	1.58098	61	0.119054	36	27
	BLACK 1vs2	PRSS38	19.5	19	0.35412	61	0.724474	36	27
	BLACK 1vs2	PRSS41	10	8.4	1.38992	61	0.169604	36	27
	BLACK 1vs2	PRSS42	46.3	48.2	-0.37883	61	0.706129	36	27
	BLACK 1vs2	PRSS44	27.4	28.1	-0.20854	61	0.8355	36	27
	BLACK 1vs2	PRSS45	19.2	19	0.11978	61	0.905048	36	27
	BLACK 1vs2	PRSS46	13.4	16	-1.54229	61	0.128176	36	27
	BLACK 1vs2	PRSS48	42.3	40.9	0.5039	61	0.616146	36	27
	BLACK 1vs2	PRSS50	23.8	22.5	0.45437	61	0.651179	36	27
	BLACK 1vs2	PRSS53	68.4	58.5	0.78295	61	0.436687	36	27
	BLACK 1vs2	PRSS55	24.2	24.2	0.01424	61	0.988687	36	27
	BLACK 1vs2	PRSS56	12.9806	9.89815	3.45032	61	0.00102184	36	27
	BLACK 1vs2	PRSS57	12.4	11.5	0.74512	61	0.459063	36	27
	BLACK 1vs2	PRSS58	17.0572	13.7367	2.75346	61	0.00775862	36	27
	BLACK 1vs2	PRSS8	24.4567	20.1019	2.18851	61	0.0324714	36	27
	BLACK 1vs2	PSEN1	290.1	310.6	-1.3845	61	0.171249	36	27
	BLACK 1vs2	PSMB1	1092.5	1053.3	0.94492	61	0.348426	36	27
	BLACK 1vs2	PSMB3	1345.45	1232.02	2.97875	61	0.00414947	36	27
	BLACK 1vs2	PSMB9	405.3	431	-0.93679	61	0.35256	36	27
	BLACK 1vs2	PSRC1	36.7	30.1	1.27195	61	0.208218	36	27
	BLACK 1vs2	PTEN	1169.4	1199.4	-1.03531	61	0.304611	36	27
	BLACK 1vs2	PTPN18	212.2	190.1	1.26462	61	0.210817	36	27
	BLACK 1vs2	PTPN2	321	299.2	1.18794	61	0.239463	36	27
	BLACK 1vs2	PTTG1	64.3	60	1.13945	61	0.258971	36	27
	BLACK 1vs2	PUM2	984.6	1028.2	-1.38365	61	0.171507	36	27
	BLACK 1vs2	PUS7L	194.7	199.8	-0.81901	61	0.415967	36	27
	BLACK 1vs2	RAD52	116.6	106.3	1.01922	61	0.312125	36	27
	BLACK 1vs2	RBBP6	201.7	204.7	-0.536	61	0.593909	36	27
	BLACK 1vs2	RBM34	135.309	148.999	-2.38963	61	0.0199709	36	27
	BLACK 1vs2	REG1A	8.9	9	-0.1865	61	0.85267	36	27
	BLACK 1vs2	RELA	121.6	120.5	0.24519	61	0.807132	36	27
	BLACK 1vs2	RELN	783.3	803.5	-0.47065	61	0.639568	36	27
	BLACK 1vs2	REN	11.9	12	-0.12629	61	0.899917	36	27
	BLACK 1vs2	RFC2	368.9	349.8	1.06904	61	0.289263	36	27
	BLACK 1vs2	RGCC	17.5	18	-0.36352	61	0.717475	36	27
	BLACK 1vs2	RLF	200.5	206.7	-0.86259	61	0.391741	36	27
	BLACK 1vs2	RNASE1	74.305	102.961	-3.56018	61	0.000725179	36	27
	BLACK 1vs2	RNPEP	510.5	512.1	-0.05771	61	0.954171	36	27
	BLACK 1vs2	RPN2	1434.6	1267.2	1.27303	61	0.207838	36	27
	BLACK 1vs2	RPS13	3354.86	3959.59	-2.81841	61	0.00649758	36	27
	BLACK 1vs2	RPS6KA5	115.2	111.9	0.5941	61	0.554645	36	27
	BLACK 1vs2	RPTOR	74.3	73.8	0.1773	61	0.859863	36	27
	BLACK 1vs2	RRM1	227.3	236	-1.18541	61	0.240453	36	27
	BLACK 1vs2	RXRA	4551.7	4470.5	0.37173	61	0.711378	36	27
	BLACK 1vs2	RXRB	199.4	196.8	0.43467	61	0.665337	36	27
	BLACK 1vs2	RXRG	22.5	22.3	0.08823	61	0.929985	36	27
	BLACK 1vs2	SC5D	1794.4	1602.6	1.07424	61	0.286947	36	27
	BLACK 1vs2	SCD	6601.4	3854	1.61797	61	0.110829	36	27
	BLACK 1vs2	SCG5	330.5	310.1	0.80284	61	0.425183	36	27
	BLACK 1vs2	SDC1	3800.9	3681.2	0.76599	61	0.446634	36	27
	BLACK 1vs2	SDHA	661.779	611.027	2.16432	61	0.0343632	36	27
	BLACK 1vs2	SDHC	785.5	795	-0.27024	61	0.787885	36	27
	BLACK 1vs2	SEC11A	1714.4	1700.9	0.3072	61	0.75974	36	27
	BLACK 1vs2	SEC11C	1640.6	1661.4	-0.18828	61	0.851283	36	27
	BLACK 1vs2	SELENBP1	2847.1	2274.5	1.78623	61	0.079032	36	27
	BLACK 1vs2	SERPINA1	76403.5	73668.6	0.55707	61	0.579516	36	27
	BLACK 1vs2	SERPINB1	258.9	283	-1.59562	61	0.115742	36	27
	BLACK 1vs2	SERPINB2	13.4	12.2	1.03306	61	0.305654	36	27
	BLACK 1vs2	SERPINB8	24.6	22.5	1.43674	61	0.155902	36	27
	BLACK 1vs2	SERPINC1	31658.7	32621.7	-0.58292	61	0.562097	36	27
	BLACK 1vs2	SERPINE1	721.8	601.8	0.78007	61	0.438368	36	27
	BLACK 1vs2	SERPINF1	20322.3	19338.5	1.12895	61	0.263341	36	27
	BLACK 1vs2	SERPINF2	18244.3	15236.1	2.25375	61	0.0278166	36	27
	BLACK 1vs2	SERPING1	24738.9	25346.9	-0.73871	61	0.462919	36	27
	BLACK 1vs2	SERPINH1	341	322.4	1.2337	61	0.222048	36	27
	BLACK 1vs2	SH2B3	214.7	226.5	-0.87901	61	0.382845	36	27
	BLACK 1vs2	SH3GL2	31.8	31.7	0.01879	61	0.98507	36	27
	BLACK 1vs2	SHH	112.1	103.9	1.09181	61	0.27921	36	27
	BLACK 1vs2	SLC12A2	44.3	44.6	-0.08934	61	0.929105	36	27
	BLACK 1vs2	SLC22A2	8.9	7.7	1.45471	61	0.150877	36	27
	BLACK 1vs2	SLC22A3	999.3	888.7	1.28595	61	0.203322	36	27
	BLACK 1vs2	SLC25A22	89.0814	65.5144	2.39552	61	0.0196808	36	27
	BLACK 1vs2	SLC27A5	1822.2	1233.9	1.85853	61	0.067921	36	27
	BLACK 1vs2	SLC2A2	12991.3	13637.9	-1.13595	61	0.26042	36	27
	BLACK 1vs2	SLC2A4	42.5	39.9	0.60045	61	0.550434	36	27
	BLACK 1vs2	SLC37A4	1986.7	1957.8	0.32146	61	0.748959	36	27
	BLACK 1vs2	SLC4A4	920.7	952.4	-0.63699	61	0.526515	36	27
	BLACK 1vs2	SLC4A9	10.9	9.9	0.90049	61	0.371399	36	27
	BLACK 1vs2	SLC7A1	20.3	20.4	-0.02828	61	0.977534	36	27
	BLACK 1vs2	SLIT3	28.8	24.8	1.15429	61	0.252884	36	27
	BLACK 1vs2	SMAD2	405	416	-0.74216	61	0.460836	36	27
	BLACK 1vs2	SMAD3	330.3	312.1	0.95859	61	0.341551	36	27
	BLACK 1vs2	SMAD4	823.6	784.8	1.19118	61	0.238199	36	27
	BLACK 1vs2	SMAD7	308.6	317.6	-0.65472	61	0.515108	36	27
	BLACK 1vs2	SMPD1	117	107.5	1.57919	61	0.119464	36	27
	BLACK 1vs2	SNX10	848.1	854.6	-0.09346	61	0.925848	36	27
	BLACK 1vs2	SNX17	614.2	645.2	-1.92948	61	0.058327	36	27
	BLACK 1vs2	SOAT2	38.4	38.9	-0.14513	61	0.885087	36	27
	BLACK 1vs2	SOD2	2946.3	2741.1	1.03715	61	0.30376	36	27
	BLACK 1vs2	SORT1	147.6	170.3	-0.71132	61	0.479595	36	27
	BLACK 1vs2	SP100	535.8	530	0.22386	61	0.823612	36	27
	BLACK 1vs2	SPARC	660.9	684.6	-0.66134	61	0.510882	36	27
	BLACK 1vs2	SPECC1L	222.7	227.3	-0.51657	61	0.607326	36	27
	BLACK 1vs2	SPHK1	21	18.8	1.31395	61	0.193783	36	27
	BLACK 1vs2	SPHK2	279.087	216.156	2.21781	61	0.0303022	36	27
	BLACK 1vs2	SPOCK3	19.4	18.5	0.40437	61	0.687355	36	27
	BLACK 1vs2	SREBF1	2262	1899.9	1.87519	61	0.065556	36	27
	BLACK 1vs2	SREBF2	1122.8	1114.9	0.11591	61	0.908107	36	27
	BLACK 1vs2	SRP14	304.1	332.1	-1.35354	61	0.180876	36	27
	BLACK 1vs2	SRSF2	732.3	681	1.28162	61	0.204827	36	27
	BLACK 1vs2	SRSF4	469.9	456.8	0.86864	61	0.388451	36	27
	BLACK 1vs2	SSFA2	726.6	733.2	-0.29756	61	0.767054	36	27
	BLACK 1vs2	ST14	53.4	52.9	0.08051	61	0.936093	36	27
	BLACK 1vs2	STARD10	12.2	11.8	0.44352	61	0.65896	36	27
	BLACK 1vs2	STAT1	1214.87	1467.11	-3.01023	61	0.00379306	36	27
	BLACK 1vs2	STAT3	1627.9	1503.5	1.16888	61	0.247	36	27
	BLACK 1vs2	STC1	10.9	9.8	1.07587	61	0.286223	36	27
	BLACK 1vs2	SUCLG1	1694.9	1687	0.10526	61	0.916519	36	27
	BLACK 1vs2	SYCN	10.1	10.6	-0.55347	61	0.581967	36	27
	BLACK 1vs2	SYF2	300.9	312.6	-1.11666	61	0.26852	36	27
	BLACK 1vs2	SYTL5	25.6	26.2	-0.16293	61	0.871113	36	27
	BLACK 1vs2	TAF1C	167.7	149.2	0.96436	61	0.338673	36	27
	BLACK 1vs2	TAOK2	194.5	179.8	1.59078	61	0.116829	36	27
	BLACK 1vs2	TBC1D15	437.3	449.1	-1.01678	61	0.313272	36	27
	BLACK 1vs2	TCF21	58.3	60.2	-0.33794	61	0.73657	36	27
	BLACK 1vs2	TCF4	103.5	114.1	-1.59925	61	0.114932	36	27
	BLACK 1vs2	TDO2	11172.3	11878.4	-0.74587	61	0.458613	36	27
	BLACK 1vs2	TEAD4	32.9	31.1	0.74741	61	0.457687	36	27
	BLACK 1vs2	TGFA	51.7	46.9	1.66896	61	0.10025	36	27
	BLACK 1vs2	TGFB1	259.3	252.8	0.27865	61	0.781458	36	27
	BLACK 1vs2	TGFB1I1	23.3	24	-0.4994	61	0.619297	36	27
	BLACK 1vs2	TGFBI	1098.1	1071.6	0.42902	61	0.669421	36	27
	BLACK 1vs2	TGFBR1	154.9	143.4	1.4715	61	0.146296	36	27
	BLACK 1vs2	TGFBR2	522.398	574.054	-2.11539	61	0.0384879	36	27
	BLACK 1vs2	TGM2	599.8	570.4	0.80911	61	0.421596	36	27
	BLACK 1vs2	THBS1	305.9	238	0.98857	61	0.326777	36	27
	BLACK 1vs2	THBS2	89.5	84.3	0.64347	61	0.522329	36	27
	BLACK 1vs2	THSD4	284.853	239.378	2.16444	61	0.034354	36	27
	BLACK 1vs2	TICAM1	114.3	107.3	1.0569	61	0.294724	36	27
	BLACK 1vs2	TIMM8A	314.9	296.5	1.36316	61	0.177843	36	27
	BLACK 1vs2	TIMP1	678	742.8	-1.47412	61	0.145593	36	27
	BLACK 1vs2	TIMP2	378.7	406.5	-1.29907	61	0.198808	36	27
	BLACK 1vs2	TIMP3	767.6	758	0.14136	61	0.88805	36	27
	BLACK 1vs2	TIMP4	16.5	14.9	1.74699	61	0.085673	36	27
	BLACK 1vs2	TLL1	12.4	13.4	-0.77015	61	0.444185	36	27
	BLACK 1vs2	TLL2	10.6	10.9	-0.28398	61	0.777386	36	27
	BLACK 1vs2	TLR2	208	214.8	-0.61489	61	0.540915	36	27
	BLACK 1vs2	TLR4	216.8	219	-0.19826	61	0.843502	36	27
	BLACK 1vs2	TM6SF2	504.4	401	1.97403	61	0.052912	36	27
	BLACK 1vs2	TM7SF2	999.9	799.9	1.54168	61	0.128323	36	27
	BLACK 1vs2	TMC4	72.0058	61.7941	2.04255	61	0.0454256	36	27
	BLACK 1vs2	TMEM97	1106.4	1056.9	0.27633	61	0.78323	36	27
	BLACK 1vs2	TMPRSS11A	16.3106	13.7519	2.21323	61	0.0306328	36	27
	BLACK 1vs2	TMPRSS11B	9.8	8.4	1.60446	61	0.113778	36	27
	BLACK 1vs2	TMPRSS11D	9	9.1	-0.14356	61	0.886322	36	27
	BLACK 1vs2	TMPRSS11E	7.9	8.3	-0.52685	61	0.600209	36	27
	BLACK 1vs2	TMPRSS11F	11.6256	8.7263	2.75338	61	0.0077602	36	27
	BLACK 1vs2	TMPRSS12	9.6	8	1.68103	61	0.097872	36	27
	BLACK 1vs2	TMPRSS13	17.6	15.8	1.57063	61	0.121443	36	27
	BLACK 1vs2	TMPRSS15	13.7	12.7	0.95809	61	0.341802	36	27
	BLACK 1vs2	TMPRSS2	253.7	265.4	-0.61617	61	0.540076	36	27
	BLACK 1vs2	TMPRSS3	25.6	21.1	1.50032	61	0.138689	36	27
	BLACK 1vs2	TMPRSS4	8.9	9.4	-0.51055	61	0.61151	36	27
	BLACK 1vs2	TMPRSS5	9.3	9.1	0.15544	61	0.876987	36	27
	BLACK 1vs2	TMPRSS6	810.1	649.4	1.93308	61	0.057872	36	27
	BLACK 1vs2	TMPRSS7	13	12.8	0.16364	61	0.870558	36	27
	BLACK 1vs2	TMPRSS9	48.7	41.4	1.00758	61	0.317636	36	27
	BLACK 1vs2	TNC	24.4	26.9	-0.9746	61	0.333609	36	27
	BLACK 1vs2	TNF	26	29.4	-1.39952	61	0.166722	36	27
	BLACK 1vs2	TNK2	87.6	78.9	1.22671	61	0.224647	36	27
	BLACK 1vs2	TPSAB1	125.288	214.015	-2.7067	61	0.00880155	36	27
	BLACK 1vs2	TPSD1	12	11.2	0.74172	61	0.461103	36	27
	BLACK 1vs2	TRAF6	286	279.2	0.51829	61	0.606133	36	27
	BLACK 1vs2	TRIB1	812	702.3	1.13171	61	0.262185	36	27
	BLACK 1vs2	TRIB3	97.4	82.9	1.11454	61	0.269418	36	27
	BLACK 1vs2	TRIO	376.1	349.5	1.37811	61	0.173202	36	27
	BLACK 1vs2	TSC22D2	98.7903	85.9281	2.0753	61	0.0421831	36	27
	BLACK 1vs2	TSC22D3	377.1	396.1	-0.28575	61	0.776036	36	27
	BLACK 1vs2	TTC39B	251.8	237.7	0.8466	61	0.400526	36	27
	BLACK 1vs2	TTR	109575	100911	1.2697	61	0.209014	36	27
	BLACK 1vs2	TUBB	334.7	350.3	-0.78998	61	0.432601	36	27
	BLACK 1vs2	TXN2	870.4	902.7	-1.07037	61	0.288668	36	27
	BLACK 1vs2	UBAP1	652.3	642.4	0.40327	61	0.688161	36	27
	BLACK 1vs2	UBE2E1	486.6	504.3	-1.31601	61	0.193094	36	27
	BLACK 1vs2	UBL5	3223	3152.3	0.96665	61	0.337537	36	27
	BLACK 1vs2	UCN3	9.765	7.67111	2.68033	61	0.00944485	36	27
	BLACK 1vs2	UCP2	179.329	217.83	-2.31728	61	0.0238608	36	27
	BLACK 1vs2	UQCR10	593.3	580.2	0.37071	61	0.712141	36	27
	BLACK 1vs2	USP14	394.1	415.4	-1.71823	61	0.090828	36	27
	BLACK 1vs2	USP16	421.5	437.5	-1.06103	61	0.292859	36	27
	BLACK 1vs2	UTP18	343.603	372.593	-2.68508	61	0.00932578	36	27
	BLACK 1vs2	UXT	502.001	529.71	-2.05254	61	0.0444146	36	27
	BLACK 1vs2	VCAM1	406.126	523.825	-2.9251	61	0.00482925	36	27
	BLACK 1vs2	VEGFA	1823.6	1706.7	0.86596	61	0.389907	36	27
	BLACK 1vs2	VEGFB	186	176.9	0.74166	61	0.461137	36	27
	BLACK 1vs2	VEGFC	55	56.9	-0.48351	61	0.630463	36	27
	BLACK 1vs2	VPS13B	716.4	671.3	1.18811	61	0.239396	36	27
	BLACK 1vs2	VPS41	458	491.2	-1.91404	61	0.060309	36	27
	BLACK 1vs2	VTN	2063.4	1965.6	1.07086	61	0.288449	36	27
	BLACK 1vs2	WDR12	196	173.4	1.60409	61	0.11386	36	27
	BLACK 1vs2	WFIKKN1	10.6	9.4	1.18999	61	0.23866	36	27
	BLACK 1vs2	WFIKKN2	8	7.4	0.8083	61	0.422059	36	27
	BLACK 1vs2	WIPF1	133.5	148.8	-1.97411	61	0.052903	36	27
	BLACK 1vs2	XPA	301.524	324.667	-2.40212	61	0.0193601	36	27
	BLACK 1vs2	XYLT2	108.6	112.4	-0.96369	61	0.339005	36	27
	BLACK 1vs2	YME1L1	429.8	429.3	0.03161	61	0.974884	36	27
	BLACK 1vs2	YTHDF2	263.8	288.3	-1.87481	61	0.065609	36	27
	BLACK 1vs2	ZBTB17	73.1536	64.9344	2.00253	61	0.0496778	36	27
	BLACK 1vs2	ZC3HC1	128.4	117.8	1.31113	61	0.194728	36	27
	BLACK 1vs2	ZER1	361.8	323.4	1.67801	61	0.098462	36	27
	BLACK 1vs2	ZFX	87.7	86.8	0.18158	61	0.856512	36	27
	BLACK 1vs2	ZG16	440.1	414.7	0.6631	61	0.509765	36	27
	BLACK 1vs2	ZNF185	22.2	24.1	-0.95795	61	0.341869	36	27
	BLACK 1vs2	ZNF407	268.2	252.3	1.63074	61	0.108099	36	27
	BLACK 1vs2	ZNHIT3	413	372.3	1.88128	61	0.064708	36	27
	BLACK 1vs2	ZPR1	235.9	237.7	-0.10181	61	0.919243	36	27
	BLACK 1vs2	ZRSR2	83.5	90.3	-1.47077	61	0.146494	36	27

## Sheet: BLACK 2 to 3
	Comparison of mean gene expression between stages 2 and 3 in Blacks
	Comparison	GENE	Mean 2	Mean	t-value	df	p	N 2	N 3
	BLACK 2vs3	A1BG	35.1	35.1	0.01754	47	0.986078	27	22
	BLACK 2vs3	A2M	12182.3	9672.2	1.50068	47	0.140126	27	22
	BLACK 2vs3	A2ML1	10.7	8.4	1.06737	47	0.291257	27	22
	BLACK 2vs3	AARS	1084.2	1074.8	0.24844	47	0.804875	27	22
	BLACK 2vs3	ABCC4	80.7	80	0.10656	47	0.915592	27	22
	BLACK 2vs3	ABCG5	1587.1	1381	1.2716	47	0.209774	27	22
	BLACK 2vs3	ABCG8	1389.9	1570	-1.96968	47	0.054785	27	22
	BLACK 2vs3	ABLIM1	322.4	299.7	0.84566	47	0.402026	27	22
	BLACK 2vs3	ABO	27.5	27	0.21198	47	0.833038	27	22
	BLACK 2vs3	ACAN	5.6	5.3	0.61396	47	0.542201	27	22
	BLACK 2vs3	ACOT11	12.6	11.7	0.92069	47	0.361914	27	22
	BLACK 2vs3	ACOT2	955.3	846.1	0.97218	47	0.335936	27	22
	BLACK 2vs3	ACSM3	2032.71	1756.75	2.12777	47	0.0386312	27	22
	BLACK 2vs3	ACTA2	260.1	237.5	0.91625	47	0.364215	27	22
	BLACK 2vs3	ACTR2	1027.5	1074.4	-1.46184	47	0.15044	27	22
	BLACK 2vs3	ADAM10	346.1	354.9	-0.73043	47	0.468752	27	22
	BLACK 2vs3	ADAM12	13.1	12.2	0.71594	47	0.477572	27	22
	BLACK 2vs3	ADAM15	223.7	204.9	1.03971	47	0.303794	27	22
	BLACK 2vs3	ADAM17	202.5	190	0.95876	47	0.342588	27	22
	BLACK 2vs3	ADAM19	28.2	27.8	0.12488	47	0.901148	27	22
	BLACK 2vs3	ADAM20	51.0885	43.8205	2.60771	47	0.0121792	27	22
	BLACK 2vs3	ADAM21	16.1	14.7	1.15239	47	0.254987	27	22
	BLACK 2vs3	ADAM28	32.2	29.1	1.21369	47	0.230932	27	22
	BLACK 2vs3	ADAM30	13.1	11.5	1.08729	47	0.282452	27	22
	BLACK 2vs3	ADAM33	21	19.3	0.94285	47	0.350581	27	22
	BLACK 2vs3	ADAM8	130.3	113.6	1.34151	47	0.1862	27	22
	BLACK 2vs3	ADAM9	112.7	108.6	0.7657	47	0.447681	27	22
	BLACK 2vs3	ADAMDEC1	13.6	12.4	0.55329	47	0.582686	27	22
	BLACK 2vs3	ADAMTS1	105.9	91.4	1.15071	47	0.255673	27	22
	BLACK 2vs3	ADAMTS10	21	20.2	0.3021	47	0.763912	27	22
	BLACK 2vs3	ADAMTS12	54.1	50.2	1.25018	47	0.217424	27	22
	BLACK 2vs3	ADAMTS13	88.8	81.2	1.54116	47	0.129985	27	22
	BLACK 2vs3	ADAMTS14	12.2	11.5	0.72728	47	0.470662	27	22
	BLACK 2vs3	ADAMTS15	17.1	15	1.26635	47	0.211628	27	22
	BLACK 2vs3	ADAMTS16	9.3	9.6	-0.28934	47	0.773596	27	22
	BLACK 2vs3	ADAMTS17	94.3	91.9	0.21855	47	0.82795	27	22
	BLACK 2vs3	ADAMTS18	8.1	7.6	0.58663	47	0.560263	27	22
	BLACK 2vs3	ADAMTS19	8.7	7.8	1.0757	47	0.287552	27	22
	BLACK 2vs3	ADAMTS2	129.9	122.1	1.07106	47	0.289614	27	22
	BLACK 2vs3	ADAMTS20	15.4	14.1	0.89213	47	0.376869	27	22
	BLACK 2vs3	ADAMTS3	9.9	9	0.97605	47	0.334035	27	22
	BLACK 2vs3	ADAMTS4	15.1	12.7	1.61604	47	0.112779	27	22
	BLACK 2vs3	ADAMTS5	57.5	56.7	0.14025	47	0.889064	27	22
	BLACK 2vs3	ADAMTS6	17.8	15.9	1.42697	47	0.160199	27	22
	BLACK 2vs3	ADAMTS7	28.8	28.2	0.26516	47	0.792048	27	22
	BLACK 2vs3	ADAMTS8	7.4	7.6	-0.18773	47	0.851898	27	22
	BLACK 2vs3	ADAMTS9	43.4	38.4	1.30226	47	0.199173	27	22
	BLACK 2vs3	ADAMTSL4	118.338	139.947	-2.97354	47	0.00463336	27	22
	BLACK 2vs3	ADD3	319.987	259.545	3.10759	47	0.00319712	27	22
	BLACK 2vs3	ADH5	2920.7	2803.8	1.03043	47	0.308082	27	22
	BLACK 2vs3	ADH6	9194.3	8689.1	1.40489	47	0.166629	27	22
	BLACK 2vs3	ADIPOQ	8.7	10.5	-1.23881	47	0.221567	27	22
	BLACK 2vs3	ADNP2	246.8	256.2	-0.91774	47	0.363441	27	22
	BLACK 2vs3	ADRA2B	48.4	40.6	1.62764	47	0.110287	27	22
	BLACK 2vs3	AEBP1	110.5	96.8	1.63913	47	0.107863	27	22
	BLACK 2vs3	AFG3L2	238.8	239.8	-0.14346	47	0.88654	27	22
	BLACK 2vs3	AGT	8711.8	7583.5	1.6028	47	0.115679	27	22
	BLACK 2vs3	AKAP13	743.356	659.745	3.5889	47	0.000789693	27	22
	BLACK 2vs3	AKR1A1	2712.3	2908.2	-1.88066	47	0.066222	27	22
	BLACK 2vs3	AKR1C3	2218	2327.8	-0.4486	47	0.65578	27	22
	BLACK 2vs3	AKR1D1	2743.9	2903.6	-0.75771	47	0.452404	27	22
	BLACK 2vs3	AKT1	338.1	347.5	-0.52193	47	0.604169	27	22
	BLACK 2vs3	ALAS1	589.2	527.7	0.6847	47	0.496896	27	22
	BLACK 2vs3	ALDH18A1	253.6	265.8	-0.68903	47	0.494191	27	22
	BLACK 2vs3	ALDH9A1	2047.32	1887.26	2.24368	47	0.0296039	27	22
	BLACK 2vs3	AMBP	171700	163168	1.0661	47	0.291823	27	22
	BLACK 2vs3	ANGPTL6	319.5	302.8	1.17126	47	0.247397	27	22
	BLACK 2vs3	ANKRD46	395.4	378.2	1.13237	47	0.263221	27	22
	BLACK 2vs3	ANKS1A	81.2	77.9	0.78891	47	0.434128	27	22
	BLACK 2vs3	ANXA1	232	220.9	0.66549	47	0.508993	27	22
	BLACK 2vs3	ANXA3	35	31.8	1.16493	47	0.249925	27	22
	BLACK 2vs3	AOX1	10244.7	9207.8	1.4621	47	0.150369	27	22
	BLACK 2vs3	AP1B1	176.7	182	-0.29354	47	0.770402	27	22
	BLACK 2vs3	APOA1	92656.2	83087.9	1.36006	47	0.1803	27	22
	BLACK 2vs3	APOA5	4786.05	3853.1	2.28626	47	0.0267906	27	22
	BLACK 2vs3	APOB	19729.1	19549.4	0.30756	47	0.759779	27	22
	BLACK 2vs3	APOE	33814.5	38936.3	-2.88259	47	0.00592995	27	22
	BLACK 2vs3	AQP4	17.3	16.3	0.37831	47	0.706906	27	22
	BLACK 2vs3	AR	772.6	737.3	0.95828	47	0.342824	27	22
	BLACK 2vs3	ARF4	2052.1	2080.8	-0.32938	47	0.743334	27	22
	BLACK 2vs3	ARG1	8180.4	8188.1	-0.01451	47	0.988485	27	22
	BLACK 2vs3	ART1	10.6044	8.71818	2.06603	47	0.0443624	27	22
	BLACK 2vs3	ASAH1	1211.1	1182.7	0.53682	47	0.593924	27	22
	BLACK 2vs3	ASH2L	425.3	422.4	0.24714	47	0.805875	27	22
	BLACK 2vs3	ASNS	36.0648	27.3827	2.41865	47	0.0195047	27	22
	BLACK 2vs3	ATP2C1	275	267.4	0.8404	47	0.404939	27	22
	BLACK 2vs3	ATP4B	7	7.4	-0.41625	47	0.679125	27	22
	BLACK 2vs3	ATP5B	2053.9	1896.4	1.98828	47	0.052623	27	22
	BLACK 2vs3	ATP5D	1175.1	1137.6	0.89292	47	0.376452	27	22
	BLACK 2vs3	ATP5G3	3659.6	3624.1	0.38294	47	0.703491	27	22
	BLACK 2vs3	ATP6AP2	273.9	256.2	1.87334	47	0.067248	27	22
	BLACK 2vs3	ATP6V1F	363.3	345.7	1.45311	47	0.152839	27	22
	BLACK 2vs3	BACE2	59.2	58.4	0.24267	47	0.809316	27	22
	BLACK 2vs3	BAG6	1137	1020.4	1.65421	47	0.104749	27	22
	BLACK 2vs3	BAIAP2	339.7	322.5	1.41391	47	0.163977	27	22
	BLACK 2vs3	BAMBI	106.8	96.5	1.14588	47	0.257646	27	22
	BLACK 2vs3	BAX	280.3	275.9	0.30153	47	0.76434	27	22
	BLACK 2vs3	BBS9	85.667	75.2709	2.83631	47	0.00671248	27	22
	BLACK 2vs3	BCL2	58.5	55.1	0.69793	47	0.488663	27	22
	BLACK 2vs3	BGN	448.2	321.9	1.86021	47	0.06912	27	22
	BLACK 2vs3	BMP1	446.232	386.809	2.09987	47	0.0411351	27	22
	BLACK 2vs3	BMP2	79.1	86.6	-1.27522	47	0.208499	27	22
	BLACK 2vs3	BMP4	66.8	60.3	1.48019	47	0.145494	27	22
	BLACK 2vs3	BMP7	6.1	6.5	-0.47977	47	0.633617	27	22
	BLACK 2vs3	BRPF1	109.237	95.145	3.57648	47	0.000819686	27	22
	BLACK 2vs3	C10orf11	129.3	136.6	-0.95235	47	0.345794	27	22
	BLACK 2vs3	C1RL	986.6	992.4	-0.09797	47	0.922376	27	22
	BLACK 2vs3	C2	2188.4	2089.3	0.59407	47	0.555312	27	22
	BLACK 2vs3	C3	38050.7	36577.6	0.82099	47	0.415796	27	22
	BLACK 2vs3	C4BPB	2942.89	2550.65	2.52385	47	0.0150461	27	22
	BLACK 2vs3	C5	6848	6445.6	1.31918	47	0.193498	27	22
	BLACK 2vs3	C8B	6160	5534.3	1.96078	47	0.055846	27	22
	BLACK 2vs3	C9	28536.6	26807.5	0.91293	47	0.365936	27	22
	BLACK 2vs3	CALCR	11.1	12.5	-1.35397	47	0.182219	27	22
	BLACK 2vs3	CASP1	180.9	190.3	-0.92266	47	0.360898	27	22
	BLACK 2vs3	CBR3	10	11.4	-1.28511	47	0.205051	27	22
	BLACK 2vs3	CCDC3	204.924	175.935	2.48373	47	0.0166239	27	22
	BLACK 2vs3	CCDC6	86.2	88	-0.54671	47	0.587162	27	22
	BLACK 2vs3	CCL19	93.6	76.2	1.21332	47	0.231071	27	22
	BLACK 2vs3	CCL2	26.2	24.5	0.79748	47	0.429185	27	22
	BLACK 2vs3	CCL21	171.6	157.3	0.64264	47	0.523579	27	22
	BLACK 2vs3	CCL3	80.5	82.6	-0.28296	47	0.778449	27	22
	BLACK 2vs3	CCL5	157.7	145.5	0.84443	47	0.402708	27	22
	BLACK 2vs3	CCR2	49.5	42.2	1.93925	47	0.058488	27	22
	BLACK 2vs3	CCR5	31.7	29.7	0.81461	47	0.419404	27	22
	BLACK 2vs3	CCR7	13.4	12.2	0.90281	47	0.371229	27	22
	BLACK 2vs3	CCT7	573.41	522.196	2.53762	47	0.0145367	27	22
	BLACK 2vs3	CCT8	1010.8	899.845	3.17676	47	0.00263131	27	22
	BLACK 2vs3	CD109	21.6	20.8	0.45665	47	0.650025	27	22
	BLACK 2vs3	CD14	1511.5	1448.9	0.63897	47	0.525946	27	22
	BLACK 2vs3	CD36	916	1015.2	-1.2433	47	0.219922	27	22
	BLACK 2vs3	CD4	649.9	619.5	0.85066	47	0.39927	27	22
	BLACK 2vs3	CD40	149.5	135.9	1.28048	47	0.206659	27	22
	BLACK 2vs3	CD40LG	24.7	22.5	0.9916	47	0.326468	27	22
	BLACK 2vs3	CD44	282.8	244	1.22114	47	0.228124	27	22
	BLACK 2vs3	CD48	114.4	116.3	-0.22903	47	0.819843	27	22
	BLACK 2vs3	CDCP1	33.7	32	0.84795	47	0.400765	27	22
	BLACK 2vs3	CDKN2A	9.2	10.6	-1.45338	47	0.152763	27	22
	BLACK 2vs3	CDKN2B	30.4	27.3	1.80641	47	0.077259	27	22
	BLACK 2vs3	CDKN2B.AS1	22.3415	18.2159	2.07691	47	0.0433011	27	22
	BLACK 2vs3	CEBPB	1883.4	1781.5	0.778	47	0.440471	27	22
	BLACK 2vs3	CEL	20	15.7	1.96762	47	0.055029	27	22
	BLACK 2vs3	CELA1	19.9	18.5	0.77737	47	0.440837	27	22
	BLACK 2vs3	CELA2A	11.7	10.7	0.83977	47	0.405286	27	22
	BLACK 2vs3	CELA2B	9.9	9.6	0.36973	47	0.713244	27	22
	BLACK 2vs3	CELA3A	10.4	9.9	0.48131	47	0.632527	27	22
	BLACK 2vs3	CELSR2	20.8	20.8	-0.01026	47	0.991861	27	22
	BLACK 2vs3	CENPO	32.7	31.3	0.93139	47	0.356412	27	22
	BLACK 2vs3	CEP162	119.7	110.4	1.789	47	0.08006	27	22
	BLACK 2vs3	CETP	494.653	607.683	-2.42012	47	0.019435	27	22
	BLACK 2vs3	CFB	27007	26314.5	0.58268	47	0.562894	27	22
	BLACK 2vs3	CFD	99.3	98.9	0.0312	47	0.975242	27	22
	BLACK 2vs3	CFI	4465.7	4718.1	-1.2544	47	0.2159	27	22
	BLACK 2vs3	CHERP	79	74.7	0.78272	47	0.437716	27	22
	BLACK 2vs3	CHSY1	45.4	42	1.35958	47	0.180452	27	22
	BLACK 2vs3	CLCA1	12.4	12.5	-0.04681	47	0.962862	27	22
	BLACK 2vs3	CLCA2	17.6	15.7	1.34787	47	0.184161	27	22
	BLACK 2vs3	CLCA4	6.4	6.8	-0.50003	47	0.619384	27	22
	BLACK 2vs3	CLPS	7	6.6	0.47946	47	0.633838	27	22
	BLACK 2vs3	CLTC	541.6	527.1	1.22718	47	0.225867	27	22
	BLACK 2vs3	CMA1	15.4	12.5	1.68218	47	0.099168	27	22
	BLACK 2vs3	CNKSR2	55.7	59.3	-0.88426	47	0.381058	27	22
	BLACK 2vs3	CNOT3	152.9	135.4	1.69076	47	0.097506	27	22
	BLACK 2vs3	COL10A1	23.5	22.7	0.52424	47	0.602576	27	22
	BLACK 2vs3	COL12A1	87.9015	75.8359	2.91116	47	0.00549021	27	22
	BLACK 2vs3	COL14A1	345.1	340.5	0.15456	47	0.877828	27	22
	BLACK 2vs3	COL16A1	30.3148	24.1623	2.18793	47	0.0336819	27	22
	BLACK 2vs3	COL18A1	3441.5	3369.7	0.36453	47	0.717098	27	22
	BLACK 2vs3	COL1A1	89.6	78.8	0.91682	47	0.363916	27	22
	BLACK 2vs3	COL1A2	91.2	85.4	0.71794	47	0.476347	27	22
	BLACK 2vs3	COL24A1	8.5163	6.87955	2.20727	47	0.0322136	27	22
	BLACK 2vs3	COL28A1	65.6	54.2	0.93319	47	0.355493	27	22
	BLACK 2vs3	COL3A1	1595	1535.5	0.49639	47	0.62193	27	22
	BLACK 2vs3	COL4A1	84.7	83.4	0.23372	47	0.816218	27	22
	BLACK 2vs3	COL4A2	140.2	127	0.98677	47	0.32881	27	22
	BLACK 2vs3	COL4A3	17.2	17	0.18088	47	0.857242	27	22
	BLACK 2vs3	COL5A1	177.9	164.1	1.08929	47	0.281581	27	22
	BLACK 2vs3	COL5A2	207.1	200.4	0.55061	47	0.584506	27	22
	BLACK 2vs3	COL6A1	343.4	340.4	0.1673	47	0.867849	27	22
	BLACK 2vs3	COL6A2	523.3	486.5	1.52459	47	0.134063	27	22
	BLACK 2vs3	COL6A3	299.706	268.035	2.17824	47	0.0344391	27	22
	BLACK 2vs3	COL6A6	31.5	32.3	-0.26306	47	0.793658	27	22
	BLACK 2vs3	COL7A1	11.2	9.5	1.57309	47	0.122407	27	22
	BLACK 2vs3	COPS5	908.1	891.2	0.62879	47	0.532532	27	22
	BLACK 2vs3	COPZ1	514.3	499.5	0.4787	47	0.634373	27	22
	BLACK 2vs3	CORIN	11.8	11.4	0.31416	47	0.754792	27	22
	BLACK 2vs3	COX8A	1537	1570.3	-0.97485	47	0.334627	27	22
	BLACK 2vs3	CPA1	10.9	9.7	1.47979	47	0.145601	27	22
	BLACK 2vs3	CPA2	10.5874	7.85455	2.09499	47	0.0415872	27	22
	BLACK 2vs3	CPA3	77.6556	53.255	2.61893	47	0.0118358	27	22
	BLACK 2vs3	CPB1	11.3	12.7	-1.30316	47	0.198868	27	22
	BLACK 2vs3	CPN1	1444.8	1202.5	1.75079	47	0.086507	27	22
	BLACK 2vs3	CPOX	706.8	696.3	0.3438	47	0.732527	27	22
	BLACK 2vs3	CRBN	267.2	251.9	1.52427	47	0.134143	27	22
	BLACK 2vs3	CREB1	250.2	246.7	0.39997	47	0.690992	27	22
	BLACK 2vs3	CRTC3	116.8	113.6	0.53869	47	0.592642	27	22
	BLACK 2vs3	CSF1	164.9	166.4	-0.14678	47	0.883931	27	22
	BLACK 2vs3	CSTB	1681.9	1853.4	-1.56941	47	0.123261	27	22
	BLACK 2vs3	CTBS	696	709.9	-0.32199	47	0.748885	27	22
	BLACK 2vs3	CTGF	73.9	62.9	0.84654	47	0.401539	27	22
	BLACK 2vs3	CTNND2	33.6	31.2	0.56204	47	0.576758	27	22
	BLACK 2vs3	CTRB1	6.4	6.2	0.24763	47	0.805499	27	22
	BLACK 2vs3	CTRB2	6	6.9	-1.04133	47	0.303049	27	22
	BLACK 2vs3	CTRL	8.2	5.3	1.46728	47	0.148959	27	22
	BLACK 2vs3	CTSA	917.019	978.278	-2.19817	47	0.0328977	27	22
	BLACK 2vs3	CTSB	4118.16	3770.21	2.12562	47	0.0388187	27	22
	BLACK 2vs3	CTSC	769.8	776.5	-0.13938	47	0.889746	27	22
	BLACK 2vs3	CTSD	3697.7	3663.8	0.15986	47	0.873675	27	22
	BLACK 2vs3	CTSE	11.9	11.9	-0.07439	47	0.941019	27	22
	BLACK 2vs3	CTSF	1444.07	1249.99	2.56689	47	0.0135058	27	22
	BLACK 2vs3	CTSG	19.5	14.8	1.8187	47	0.075332	27	22
	BLACK 2vs3	CTSH	1990.1	1845.5	1.03753	47	0.304797	27	22
	BLACK 2vs3	CTSK	154.4	154.9	-0.05588	47	0.955673	27	22
	BLACK 2vs3	CTSL	1440.3	1393.5	0.70515	47	0.484197	27	22
	BLACK 2vs3	CTSO	975.1	958.7	0.37098	47	0.71232	27	22
	BLACK 2vs3	CTSS	2006.1	2193.4	-1.21476	47	0.230526	27	22
	BLACK 2vs3	CTSV	10.8	11.1	-0.32128	47	0.749422	27	22
	BLACK 2vs3	CTSW	32	31.9	0.02133	47	0.983074	27	22
	BLACK 2vs3	CTSZ	3630.4	3908.3	-2.02697	47	0.048359	27	22
	BLACK 2vs3	CUX2	324	269.3	0.98504	47	0.329647	27	22
	BLACK 2vs3	CXCL12	211.1	168.5	1.45334	47	0.152775	27	22
	BLACK 2vs3	CXCL3	21.2	18.7	0.65538	47	0.51542	27	22
	BLACK 2vs3	CXCL8	30	20.6	1.3613	47	0.17991	27	22
	BLACK 2vs3	CXCL9	106.3	126.6	-1.19726	47	0.237209	27	22
	BLACK 2vs3	CXCR3	25.1	26.9	-0.95736	47	0.343286	27	22
	BLACK 2vs3	CXCR4	89.6	88.4	0.08078	47	0.935956	27	22
	BLACK 2vs3	CYB5A	17244.6	16212.9	1.93491	47	0.059032	27	22
	BLACK 2vs3	CYP26A1	119.8	110.5	0.25457	47	0.800167	27	22
	BLACK 2vs3	CYP2A6	11652.6	10644.4	0.89082	47	0.377563	27	22
	BLACK 2vs3	CYP2B6	2547.9	2142.9	1.60291	47	0.115655	27	22
	BLACK 2vs3	CYP2E1	92929.6	77653.2	2.61684	47	0.0118993	27	22
	BLACK 2vs3	CYP2G1P	52.3893	44.3332	2.22062	47	0.0312339	27	22
	BLACK 2vs3	DAB2	292.1	292.7	-0.03753	47	0.970218	27	22
	BLACK 2vs3	DAD1	1149.3	1170.9	-0.60198	47	0.550083	27	22
	BLACK 2vs3	DCAF11	106.4	109.6	-0.65456	47	0.515943	27	22
	BLACK 2vs3	DCD	20.3	19.4	0.57462	47	0.568288	27	22
	BLACK 2vs3	DCN	2017.2	1846.9	1.88594	47	0.065491	27	22
	BLACK 2vs3	DCTN6	349.6	329.4	2.00835	47	0.050372	27	22
	BLACK 2vs3	DDR1	53.4	45.9	1.55019	47	0.127805	27	22
	BLACK 2vs3	DGAT1	507.5	497.5	0.27162	47	0.7871	27	22
	BLACK 2vs3	DHH	19.5	20.4	-0.56778	47	0.572888	27	22
	BLACK 2vs3	DHX16	112.2	111.1	0.2002	47	0.842192	27	22
	BLACK 2vs3	DLGAP4	182	176.3	0.4207	47	0.675892	27	22
	BLACK 2vs3	DMBT1	7.7	7.1	0.59796	47	0.552737	27	22
	BLACK 2vs3	DOCK4	339	341	-0.14919	47	0.882041	27	22
	BLACK 2vs3	DPF1	10.5	9.2	1.17186	47	0.24716	27	22
	BLACK 2vs3	DPP4	544.9	512.1	0.84935	47	0.399994	27	22
	BLACK 2vs3	DST	1491.1	1445.9	0.75982	47	0.451158	27	22
	BLACK 2vs3	DUSP5	91.4	88.5	0.50707	47	0.61448	27	22
	BLACK 2vs3	ECE1	1377.92	1152.42	3.52639	47	0.000952108	27	22
	BLACK 2vs3	ECE2	6.9	7.5	-0.77593	47	0.44168	27	22
	BLACK 2vs3	ECEL1	15.7	18.1	-1.61587	47	0.112816	27	22
	BLACK 2vs3	EDNRA	66.7	64.8	0.4842	47	0.630492	27	22
	BLACK 2vs3	EDNRB	491.049	428.815	3.12859	47	0.00301426	27	22
	BLACK 2vs3	EGF	11.6	12.9	-1.03789	47	0.30463	27	22
	BLACK 2vs3	EGFR	1647.3	1523.5	1.4892	47	0.143116	27	22
	BLACK 2vs3	EGR1	127.8	179.4	-1.07623	47	0.287316	27	22
	BLACK 2vs3	EIF2B1	318	310.8	0.9502	47	0.346872	27	22
	BLACK 2vs3	EIF3E	1542.16	1362.8	2.50305	47	0.0158464	27	22
	BLACK 2vs3	EIF3L	2117.59	1883.3	2.94398	47	0.00502247	27	22
	BLACK 2vs3	EIF4A3	124	116	1.45699	47	0.151767	27	22
	BLACK 2vs3	ELANE	37.5	39.4	-0.72765	47	0.470438	27	22
	BLACK 2vs3	ELN	93.8007	67.1455	2.12248	47	0.0390953	27	22
	BLACK 2vs3	ELOVL2	323.7	340.9	-0.26394	47	0.792976	27	22
	BLACK 2vs3	EMD	650.993	606.625	3.01872	47	0.00409271	27	22
	BLACK 2vs3	EMP2	258	237.9	1.296	47	0.201303	27	22
	BLACK 2vs3	ENPP1	1094.85	1003.53	2.01964	47	0.0491424	27	22
	BLACK 2vs3	EPHA4	23.8	27.7	-1.07299	47	0.288754	27	22
	BLACK 2vs3	EPM2AIP1	341.1	337.7	0.2833	47	0.778193	27	22
	BLACK 2vs3	ERCC5	167.2	171.4	-0.41261	47	0.681767	27	22
	BLACK 2vs3	F10	1416.2	1367.1	0.78641	47	0.435575	27	22
	BLACK 2vs3	F11	2480.8	2276.3	1.45203	47	0.153137	27	22
	BLACK 2vs3	F12	2927.6	2495.9	1.52728	47	0.133395	27	22
	BLACK 2vs3	F2	11064	9354.5	1.85191	47	0.070326	27	22
	BLACK 2vs3	F3	38.6	35	1.28427	47	0.205341	27	22
	BLACK 2vs3	F7	87.2	79.6	0.86446	47	0.391728	27	22
	BLACK 2vs3	F9	5444.8	5559.4	-0.43961	47	0.662232	27	22
	BLACK 2vs3	FAM114A2	140.3	134.2	1.37069	47	0.176981	27	22
	BLACK 2vs3	FAM129A	27.1	26.2	0.38621	47	0.701087	27	22
	BLACK 2vs3	FAP	12.9	12.3	0.51985	47	0.605606	27	22
	BLACK 2vs3	FAS	140.2	138.2	0.25374	47	0.800803	27	22
	BLACK 2vs3	FASLG	17.7	17.6	0.08356	47	0.93376	27	22
	BLACK 2vs3	FBLN1	181.2	134.7	1.45675	47	0.151833	27	22
	BLACK 2vs3	FBLN2	50.2	49.4	0.1202	47	0.90484	27	22
	BLACK 2vs3	FBLN5	191.2	176.3	0.92584	47	0.359259	27	22
	BLACK 2vs3	FBN1	94	91.8	0.40459	47	0.687612	27	22
	BLACK 2vs3	FETUB	1552.5	1422.6	1.11254	47	0.271564	27	22
	BLACK 2vs3	FGA	181427	163470	1.52289	47	0.134487	27	22
	BLACK 2vs3	FGB	106017	98381.2	1.13666	47	0.261444	27	22
	BLACK 2vs3	FGF1	16.5707	14.0664	2.07743	47	0.0432515	27	22
	BLACK 2vs3	FGF2	100.1	110.4	-1.21404	47	0.230799	27	22
	BLACK 2vs3	FGF21	50.3	54	-0.36716	47	0.715145	27	22
	BLACK 2vs3	FGF7	16.0896	12.6609	2.18654	47	0.0337895	27	22
	BLACK 2vs3	FGFR1	89.1	78.8	1.3737	47	0.176052	27	22
	BLACK 2vs3	FGFR2	891.9	910.4	-0.25107	47	0.802851	27	22
	BLACK 2vs3	FGG	123371	108271	1.86331	47	0.068674	27	22
	BLACK 2vs3	FIBP	342.9	334.6	0.78078	47	0.438846	27	22
	BLACK 2vs3	FILIP1L	30.7	27.9	1.053	47	0.297725	27	22
	BLACK 2vs3	FLRT1	11	9.8	0.79023	47	0.433361	27	22
	BLACK 2vs3	FMO1	35.7	44.3	-0.96923	47	0.337392	27	22
	BLACK 2vs3	FN1	18652	18613.4	0.04213	47	0.966575	27	22
	BLACK 2vs3	FSHB	11.6	11	0.54042	47	0.591458	27	22
	BLACK 2vs3	FURIN	1012.3	1118.7	-1.60669	47	0.114821	27	22
	BLACK 2vs3	GALNT2	1313	1190.3	1.55924	47	0.125649	27	22
	BLACK 2vs3	GATB	86.8	87.1	-0.06184	47	0.950954	27	22
	BLACK 2vs3	GBA	398.4	385.5	0.73787	47	0.46426	27	22
	BLACK 2vs3	GCGR	484.8	378.8	1.37298	47	0.176273	27	22
	BLACK 2vs3	GCKR	2073.5	1947.1	1.02585	47	0.310214	27	22
	BLACK 2vs3	GDPD3	20.4	16	1.77436	47	0.082482	27	22
	BLACK 2vs3	GGCX	799.7	776.6	0.72072	47	0.474651	27	22
	BLACK 2vs3	GGT5	121.8	106.3	0.99091	47	0.326805	27	22
	BLACK 2vs3	GHR	7485.6	8072.1	-1.10948	47	0.27287	27	22
	BLACK 2vs3	GHRL	45.7	43.4	0.66867	47	0.506974	27	22
	BLACK 2vs3	GJB1	3913.5	3914.9	-0.01239	47	0.990167	27	22
	BLACK 2vs3	GJC3	16.5	16.9	-0.21831	47	0.828136	27	22
	BLACK 2vs3	GLTSCR1	123.2	124.2	-0.13772	47	0.891051	27	22
	BLACK 2vs3	GMEB2	70.7	68.1	0.99174	47	0.326404	27	22
	BLACK 2vs3	GP2	7.3	7.3	0.00693	47	0.994497	27	22
	BLACK 2vs3	GPX2	839.8	926.3	-0.5716	47	0.570316	27	22
	BLACK 2vs3	GRK4	30.6448	24.0245	2.90112	47	0.00564107	27	22
	BLACK 2vs3	GRM5	12.7	11.1	1.55308	47	0.127113	27	22
	BLACK 2vs3	GSTM1	370	358.7	0.1117	47	0.911539	27	22
	BLACK 2vs3	GTDC1	58.3	58.5	-0.08524	47	0.932436	27	22
	BLACK 2vs3	GUSB	1569.3	1491.7	1.47227	47	0.147612	27	22
	BLACK 2vs3	GZMA	151.5	150.4	0.09193	47	0.927144	27	22
	BLACK 2vs3	GZMB	52.4	45.1	1.37154	47	0.17672	27	22
	BLACK 2vs3	GZMH	24.2	24.3	-0.04973	47	0.960546	27	22
	BLACK 2vs3	GZMK	75.1	72.6	0.38536	47	0.70171	27	22
	BLACK 2vs3	GZMM	26.7	26.2	0.21915	47	0.827483	27	22
	BLACK 2vs3	HAAO	2583.52	2126.32	2.62403	47	0.011683	27	22
	BLACK 2vs3	HABP2	6596.4	6684.3	-0.39544	47	0.694311	27	22
	BLACK 2vs3	HAX1	377	345.3	1.78097	47	0.08138	27	22
	BLACK 2vs3	HDAC3	445.6	467.1	-1.02566	47	0.310301	27	22
	BLACK 2vs3	HDAC9	86.9	83.6	0.9616	47	0.34117	27	22
	BLACK 2vs3	HDDC3	154.3	144.5	1.7839	47	0.080896	27	22
	BLACK 2vs3	HEATR5B	193.2	180.4	1.81839	47	0.075381	27	22
	BLACK 2vs3	HGF	540.959	470.329	2.43457	47	0.0187613	27	22
	BLACK 2vs3	HGFAC	458.6	451.6	0.12242	47	0.903085	27	22
	BLACK 2vs3	HHIPL1	23.6	23.9	-0.21094	47	0.833846	27	22
	BLACK 2vs3	HIF1AN	104.8	102	0.54787	47	0.586376	27	22
	BLACK 2vs3	HIGD2A	1221.6	1178.5	0.6234	47	0.536034	27	22
	BLACK 2vs3	HINT1	7006.66	6458.71	2.17054	47	0.0350516	27	22
	BLACK 2vs3	HIST1H2BH	46.6	45.7	0.19635	47	0.845186	27	22
	BLACK 2vs3	HLA.C	1351.3	1261.4	0.62949	47	0.532075	27	22
	BLACK 2vs3	HMG20B	566.546	506.918	2.1384	47	0.0377121	27	22
	BLACK 2vs3	HMGCL	2723.3	2577.6	1.42856	47	0.159743	27	22
	BLACK 2vs3	HMGCR	368.7	293.6	1.08682	47	0.282657	27	22
	BLACK 2vs3	HMGN1	582	615	-1.31045	47	0.196411	27	22
	BLACK 2vs3	HMOX1	1061.5	947.2	1.31305	47	0.195541	27	22
	BLACK 2vs3	HNRNPA2B1	6850.5	6516.9	1.5662	47	0.12401	27	22
	BLACK 2vs3	HPN	2183.7	1976.4	1.09551	47	0.278876	27	22
	BLACK 2vs3	HRG	48821.4	42962.8	2.28313	47	0.0269892	27	22
	BLACK 2vs3	HSPE1	1275.3	1300.9	-0.57308	47	0.569323	27	22
	BLACK 2vs3	HSPG2	520.3	499.4	0.71588	47	0.477608	27	22
	BLACK 2vs3	HTRA1	1235.5	1376.3	-1.41616	47	0.163323	27	22
	BLACK 2vs3	HTRA3	29.3	25.8	1.48131	47	0.145197	27	22
	BLACK 2vs3	HTRA4	16.4	17.2	-0.62529	47	0.534808	27	22
	BLACK 2vs3	ICAM1	191.05	226.85	-2.27542	47	0.0274834	27	22
	BLACK 2vs3	ICK	145.4	147.5	-0.43317	47	0.666871	27	22
	BLACK 2vs3	IDE	202.4	204.7	-0.37674	47	0.708065	27	22
	BLACK 2vs3	IER3	57	55.3	0.24085	47	0.810722	27	22
	BLACK 2vs3	IFI16	207.1	205.9	0.09384	47	0.925636	27	22
	BLACK 2vs3	IFI30	585.1	560.3	0.74446	47	0.460305	27	22
	BLACK 2vs3	IFNA1	8.4	7.7	0.95628	47	0.343823	27	22
	BLACK 2vs3	IFNAR1	1455.6	1420.5	0.58679	47	0.560156	27	22
	BLACK 2vs3	IFNAR2	580.6	582.3	-0.05995	47	0.95245	27	22
	BLACK 2vs3	IFNG	9.1	7.8	1.3438	47	0.185465	27	22
	BLACK 2vs3	IFNGR1	883.5	921	-1.13997	47	0.260074	27	22
	BLACK 2vs3	IFNGR2	237.733	259.07	-2.33032	47	0.0241328	27	22
	BLACK 2vs3	IFT88	432.993	402.89	2.34057	47	0.0235499	27	22
	BLACK 2vs3	IGF1	395.2	305.6	1.69401	47	0.096882	27	22
	BLACK 2vs3	IGF1R	38.5	37.9	0.23638	47	0.814169	27	22
	BLACK 2vs3	IGFBP1	1171.18	472.376	2.3151	47	0.0250234	27	22
	BLACK 2vs3	IGFBP3	6266.6	5729.7	1.05828	47	0.295338	27	22
	BLACK 2vs3	IGFBP6	60.8	55.6	0.60512	47	0.54801	27	22
	BLACK 2vs3	IHH	20.9	22.6	-0.79331	47	0.431584	27	22
	BLACK 2vs3	IKBKG	141.7	142.3	-0.06151	47	0.95121	27	22
	BLACK 2vs3	IL10	29.7	28.5	0.53593	47	0.594536	27	22
	BLACK 2vs3	IL10RA	248.4	233.9	1.39979	47	0.168143	27	22
	BLACK 2vs3	IL17A	14.5	12.8	1.07566	47	0.287569	27	22
	BLACK 2vs3	IL18	85.7	84.5	0.2074	47	0.83659	27	22
	BLACK 2vs3	IL1A	8.7	7.5	1.43351	47	0.158331	27	22
	BLACK 2vs3	IL1B	22.9	24.6	-0.88263	47	0.381931	27	22
	BLACK 2vs3	IL2	26.6	24.8	0.93888	47	0.352591	27	22
	BLACK 2vs3	IL33	318.629	366.024	-2.45728	47	0.0177448	27	22
	BLACK 2vs3	IL4	13.1	11	1.56026	47	0.125406	27	22
	BLACK 2vs3	IL4R	244	234	0.4565	47	0.650135	27	22
	BLACK 2vs3	IL5	15.2	15.9	-0.57548	47	0.56771	27	22
	BLACK 2vs3	IL6	10.3	9.5	0.74009	47	0.462925	27	22
	BLACK 2vs3	IL6R	1199.63	1056.94	2.33878	47	0.0236509	27	22
	BLACK 2vs3	IL7R	121.8	110.6	0.90854	47	0.368227	27	22
	BLACK 2vs3	IMPA1	514.7	475.7	1.46829	47	0.148688	27	22
	BLACK 2vs3	IMPG2	15.8	14.7	0.80146	47	0.4269	27	22
	BLACK 2vs3	INSM1	10.2	9	1.226	47	0.226308	27	22
	BLACK 2vs3	IQGAP1	524.4	500.9	0.99763	47	0.323566	27	22
	BLACK 2vs3	IRS1	270.3	286.7	-1.11319	47	0.271287	27	22
	BLACK 2vs3	ITGA9	214.9	198.9	1.01427	47	0.315646	27	22
	BLACK 2vs3	ITIH1	10921.6	10854.6	0.14612	47	0.884454	27	22
	BLACK 2vs3	ITIH4	33744.4	29729.1	2.83054	47	0.00681659	27	22
	BLACK 2vs3	JAK2	242.6	244.8	-0.23732	47	0.813442	27	22
	BLACK 2vs3	JOSD1	152.894	135.728	2.61775	47	0.0118715	27	22
	BLACK 2vs3	JUN	76.9	96.2	-1.27799	47	0.207529	27	22
	BLACK 2vs3	KAZALD1	12.9	11.9	0.9104	47	0.367255	27	22
	BLACK 2vs3	KBTBD2	295.1	273.8	1.54224	47	0.129723	27	22
	BLACK 2vs3	KCNE2	10.7	11.8	-0.89414	47	0.375803	27	22
	BLACK 2vs3	KCNJ3	109.2	109.1	0.01567	47	0.987564	27	22
	BLACK 2vs3	KCTD2	107	111.4	-0.66682	47	0.50815	27	22
	BLACK 2vs3	KEL	13.7	15.2	-1.2114	47	0.231799	27	22
	BLACK 2vs3	KHDRBS1	703.9	704.1	-0.00932	47	0.992605	27	22
	BLACK 2vs3	KLF2	71.7	70.5	0.23253	47	0.817138	27	22
	BLACK 2vs3	KLF6	194.5	179.2	0.4459	47	0.657717	27	22
	BLACK 2vs3	KLK1	7.7	7.5	0.26321	47	0.793543	27	22
	BLACK 2vs3	KLK10	9.9	8.7	1.144	47	0.258417	27	22
	BLACK 2vs3	KLK11	13.2	10.1	1.71708	47	0.092549	27	22
	BLACK 2vs3	KLK12	12.5	13.3	-0.7205	47	0.474789	27	22
	BLACK 2vs3	KLK13	26.5	25.4	0.56495	47	0.574792	27	22
	BLACK 2vs3	KLK14	58.7	52.5	1.55987	47	0.125501	27	22
	BLACK 2vs3	KLK15	13.3	12.1	0.89844	47	0.373532	27	22
	BLACK 2vs3	KLK2	33.8	34.5	-0.26721	47	0.790475	27	22
	BLACK 2vs3	KLK3	9.6	9	0.62638	47	0.534096	27	22
	BLACK 2vs3	KLK4	8.1	8.1	0.0075	47	0.994046	27	22
	BLACK 2vs3	KLK5	9.7	9.9	-0.21178	47	0.833194	27	22
	BLACK 2vs3	KLK6	26.3	25.4	0.39931	47	0.691471	27	22
	BLACK 2vs3	KLK7	6.9	5.9	1.37493	47	0.175672	27	22
	BLACK 2vs3	KLK8	8.9	8.5	0.42272	47	0.674426	27	22
	BLACK 2vs3	KLK9	9.05407	11.155	-2.55955	47	0.0137578	27	22
	BLACK 2vs3	KLKB1	4814.5	5041.8	-1.01374	47	0.315895	27	22
	BLACK 2vs3	KNG1	26073.4	26534.3	-0.58916	47	0.558574	27	22
	BLACK 2vs3	KRT7	87.2	74.3	1.08574	47	0.283132	27	22
	BLACK 2vs3	LAMA1	10	10.7	-0.60722	47	0.546631	27	22
	BLACK 2vs3	LAMA4	81	76.5	0.4673	47	0.642447	27	22
	BLACK 2vs3	LAMA5	118.6	116.6	0.14253	47	0.887272	27	22
	BLACK 2vs3	LAMB1	197.467	166.2	2.72247	47	0.00906233	27	22
	BLACK 2vs3	LAMB2	418.202	464.44	-2.21536	47	0.0316168	27	22
	BLACK 2vs3	LAMC1	198	201.9	-0.56258	47	0.576393	27	22
	BLACK 2vs3	LBP	4713.9	5123.1	-1.09642	47	0.278483	27	22
	BLACK 2vs3	LDLR	118.015	83.6391	2.24919	47	0.0292255	27	22
	BLACK 2vs3	LEP	21	19	1.14034	47	0.259923	27	22
	BLACK 2vs3	LEPR	1067.73	767.56	2.96175	47	0.0047851	27	22
	BLACK 2vs3	LGALS3	150.3	137.1	0.9802	47	0.332004	27	22
	BLACK 2vs3	LHX2	35.5	33.7	0.76899	47	0.445744	27	22
	BLACK 2vs3	LIPC	1956.8	2096.9	-0.82453	47	0.413805	27	22
	BLACK 2vs3	LNPEP	179.182	159.554	2.02008	47	0.0490953	27	22
	BLACK 2vs3	LOXL2	28.6	25	1.6662	47	0.102325	27	22
	BLACK 2vs3	LPA	1340.3	1068.7	1.82822	47	0.073867	27	22
	BLACK 2vs3	LPAR2	8.7	8	0.67293	47	0.504289	27	22
	BLACK 2vs3	LPIN1	389.337	341.664	2.52253	47	0.0150957	27	22
	BLACK 2vs3	LPP	317.321	280.8	2.62569	47	0.0116336	27	22
	BLACK 2vs3	LTBP1	310.7	305.8	0.23297	47	0.816799	27	22
	BLACK 2vs3	LTF	19.6	18.9	0.35892	47	0.721263	27	22
	BLACK 2vs3	LUM	558.52	449.268	2.15199	47	0.0365663	27	22
	BLACK 2vs3	LVRN	20.7	18.9	1.05147	47	0.298419	27	22
	BLACK 2vs3	LXN	50.5	47.8	0.8583	47	0.39508	27	22
	BLACK 2vs3	LY96	130.7	125.9	0.60103	47	0.550708	27	22
	BLACK 2vs3	LYPLAL1	658.4	629.1	1.35188	47	0.182885	27	22
	BLACK 2vs3	MAP3K5	145.5	143.1	0.3293	47	0.743394	27	22
	BLACK 2vs3	MAPK8	297.7	294.5	0.31716	47	0.752524	27	22
	BLACK 2vs3	MASP1	1929.6	1714.47	2.52225	47	0.0151062	27	22
	BLACK 2vs3	MASP2	1912.4	1856.4	0.69387	47	0.491182	27	22
	BLACK 2vs3	MATN4	9.1	8	1.05547	47	0.296604	27	22
	BLACK 2vs3	MBOAT7	171.816	155.973	2.19264	47	0.033319	27	22
	BLACK 2vs3	MEP1A	10.2	9.1	0.86766	47	0.389987	27	22
	BLACK 2vs3	MEP1B	124.6	111.3	0.57183	47	0.570162	27	22
	BLACK 2vs3	MET	887.806	767.109	2.30035	47	0.0259138	27	22
	BLACK 2vs3	MFSD2A	793.4	814.5	-0.26538	47	0.791878	27	22
	BLACK 2vs3	MIA3	1584.9	1545.8	0.56405	47	0.575402	27	22
	BLACK 2vs3	MME	455.7	517.6	-1.33803	47	0.187325	27	22
	BLACK 2vs3	MMEL1	8.2	9.6	-1.58627	47	0.119384	27	22
	BLACK 2vs3	MMP1	13.1	11.5	1.21145	47	0.231777	27	22
	BLACK 2vs3	MMP10	11.3	10	1.48696	47	0.143703	27	22
	BLACK 2vs3	MMP11	13.4	15.2	-1.14648	47	0.2574	27	22
	BLACK 2vs3	MMP12	11.6	12.1	-0.31056	47	0.757509	27	22
	BLACK 2vs3	MMP13	7.2	7.1	0.1663	47	0.868633	27	22
	BLACK 2vs3	MMP14	128.4	118.9	1.70834	47	0.094171	27	22
	BLACK 2vs3	MMP15	219.4	233.3	-1.17931	47	0.24421	27	22
	BLACK 2vs3	MMP16	30.8	30.9	-0.03802	47	0.969836	27	22
	BLACK 2vs3	MMP17	11.4	11.2	0.14629	47	0.884321	27	22
	BLACK 2vs3	MMP19	22.5	21.5	0.39374	47	0.695557	27	22
	BLACK 2vs3	MMP2	36.4	35.4	0.35213	47	0.726311	27	22
	BLACK 2vs3	MMP20	14.6	12.9	1.36013	47	0.180277	27	22
	BLACK 2vs3	MMP21	13.4059	10.3782	2.10861	47	0.0403358	27	22
	BLACK 2vs3	MMP23A	10.2	9.4	0.86215	47	0.392981	27	22
	BLACK 2vs3	MMP23B	12.2	12.2	-0.02194	47	0.98259	27	22
	BLACK 2vs3	MMP24	16.9	15.5	1.176	47	0.245516	27	22
	BLACK 2vs3	MMP25	46.2	43.5	0.84445	47	0.402693	27	22
	BLACK 2vs3	MMP26	7.9	8	-0.07543	47	0.940194	27	22
	BLACK 2vs3	MMP27	6.2	6.2	-0.04361	47	0.965404	27	22
	BLACK 2vs3	MMP28	14.1	12.7	1.09011	47	0.28122	27	22
	BLACK 2vs3	MMP3	24.9	21.9	1.59578	47	0.117241	27	22
	BLACK 2vs3	MMP7	47.1	41.3	1.35276	47	0.182604	27	22
	BLACK 2vs3	MMP8	10	8.1	1.94299	47	0.058021	27	22
	BLACK 2vs3	MMP9	22.4	25.9	-0.62831	47	0.532843	27	22
	BLACK 2vs3	MOGAT2	14.1	12.8	0.96707	47	0.33846	27	22
	BLACK 2vs3	MPC2	4370.9	4123.3	1.07769	47	0.286672	27	22
	BLACK 2vs3	MRAS	42.5	45.7	-1.55652	47	0.126294	27	22
	BLACK 2vs3	MRPL18	560.6	469.2	1.8324	47	0.073232	27	22
	BLACK 2vs3	MRPS6	163.3	165.2	-0.2933	47	0.770584	27	22
	BLACK 2vs3	MSH6	197.3	188.6	1.0457	47	0.301049	27	22
	BLACK 2vs3	MST1	3335	3115.3	0.76789	47	0.446395	27	22
	BLACK 2vs3	MST1L	111.4	106.8	0.40678	47	0.686014	27	22
	BLACK 2vs3	MTHFD2	29.6	28.4	0.53612	47	0.594405	27	22
	BLACK 2vs3	MTOR	255.9	272.2	-1.56144	47	0.125128	27	22
	BLACK 2vs3	MTX2	431.1	448.1	-1.07867	47	0.286238	27	22
	BLACK 2vs3	MYC	56	55.8	0.04018	47	0.968123	27	22
	BLACK 2vs3	MZB1	36	30.6	1.23767	47	0.221986	27	22
	BLACK 2vs3	NAAA	892.01	709.837	2.35379	47	0.0228158	27	22
	BLACK 2vs3	NAIP	262.5	251.4	0.55522	47	0.581376	27	22
	BLACK 2vs3	NAPSA	19.5	18.8	0.28744	47	0.775039	27	22
	BLACK 2vs3	NARS2	165.1	157.6	1.25492	47	0.215712	27	22
	BLACK 2vs3	NBEAL1	337.8	327.8	0.8338	47	0.408611	27	22
	BLACK 2vs3	NCAPH	10.8	10.1	0.76027	47	0.450889	27	22
	BLACK 2vs3	NDUFA2	99.8	103.7	-0.53277	47	0.596702	27	22
	BLACK 2vs3	NDUFA3	578.5	600.5	-0.89485	47	0.375429	27	22
	BLACK 2vs3	NDUFB6	353.7	379.8	-1.74958	47	0.086718	27	22
	BLACK 2vs3	NDUFC1	1678.2	1583.4	1.75964	47	0.084977	27	22
	BLACK 2vs3	NENF	831.1	783	1.6164	47	0.112701	27	22
	BLACK 2vs3	NFKB1	128.7	122.5	1.11288	47	0.271419	27	22
	BLACK 2vs3	NFKB2	36.7	37.7	-0.37455	47	0.709677	27	22
	BLACK 2vs3	NGF	16	13.5	1.91383	47	0.061742	27	22
	BLACK 2vs3	NID1	1116.52	981.111	2.16455	47	0.035534	27	22
	BLACK 2vs3	NOCT	136.2	104.6	1.58778	47	0.119042	27	22
	BLACK 2vs3	NOL7	727.9	729.2	-0.07064	47	0.943982	27	22
	BLACK 2vs3	NOS2	18.4	16.8	1.09391	47	0.279571	27	22
	BLACK 2vs3	NPC1L1	111.7	106.2	0.67501	47	0.502977	27	22
	BLACK 2vs3	NR1H4	2512.5	2273.8	1.35767	47	0.181051	27	22
	BLACK 2vs3	NR1I3	1160.6	1028.6	1.80375	47	0.077682	27	22
	BLACK 2vs3	NSA2	1366.6	1227.1	1.70382	47	0.095018	27	22
	BLACK 2vs3	NTS	25.6022	16.2877	2.0735	47	0.0436311	27	22
	BLACK 2vs3	OGFOD1	189.9	195.7	-1.01874	47	0.313543	27	22
	BLACK 2vs3	PAFAH1B2	502.9	490.9	0.83183	47	0.409714	27	22
	BLACK 2vs3	PAPPA	11.9	10.7	1.06086	47	0.294175	27	22
	BLACK 2vs3	PAPPA2	25.3	26.2	-0.18439	47	0.854504	27	22
	BLACK 2vs3	PCK1	23383.1	12710.8	4.70649	47	2.25238e-05	27	22
	BLACK 2vs3	PCSK4	22.1	20.8	0.6453	47	0.521874	27	22
	BLACK 2vs3	PCSK5	41	37.1	1.13975	47	0.260168	27	22
	BLACK 2vs3	PCSK6	3464	3304.9	0.52471	47	0.602251	27	22
	BLACK 2vs3	PCSK7	86.8	87.9	-0.25537	47	0.799553	27	22
	BLACK 2vs3	PCSK9	201.3	204.1	-0.11518	47	0.908792	27	22
	BLACK 2vs3	PCYT2	834.1	768.6	1.50056	47	0.140158	27	22
	BLACK 2vs3	PDGFA	17.3	15.9	0.9609	47	0.34152	27	22
	BLACK 2vs3	PDGFB	17.7	17.9	-0.15213	47	0.879738	27	22
	BLACK 2vs3	PDGFC	319	297.9	1.55441	47	0.126796	27	22
	BLACK 2vs3	PDGFRA	164.8	147.2	1.71961	47	0.092083	27	22
	BLACK 2vs3	PDGFRB	271.7	243.6	1.26601	47	0.21175	27	22
	BLACK 2vs3	PEX12	150.1	148.1	0.37201	47	0.711554	27	22
	BLACK 2vs3	PFKFB1	571.4	588.6	-0.68639	47	0.495838	27	22
	BLACK 2vs3	PGK1	2288.7	2273.8	0.19939	47	0.842816	27	22
	BLACK 2vs3	PHACTR1	25.3	23.6	0.72026	47	0.474932	27	22
	BLACK 2vs3	PHEX	13.8	13.1	0.66147	47	0.511542	27	22
	BLACK 2vs3	PIGK	266.6	265.2	0.11885	47	0.905902	27	22
	BLACK 2vs3	PKLR	298.85	378.327	-3.1426	47	0.00289781	27	22
	BLACK 2vs3	PLA2G16	976.742	788.227	2.09287	47	0.0417852	27	22
	BLACK 2vs3	PLA2G1B	12.1	10.5	1.34856	47	0.18394	27	22
	BLACK 2vs3	PLAT	115.9	99.8	1.44014	47	0.156455	27	22
	BLACK 2vs3	PLAU	28.8	26.5	1.05442	47	0.297083	27	22
	BLACK 2vs3	PLCB3	27.8	28.9	-0.62009	47	0.538196	27	22
	BLACK 2vs3	PLCG2	196.8	194.2	0.17759	47	0.859807	27	22
	BLACK 2vs3	PLG	21170.6	19624.7	1.73533	47	0.089237	27	22
	BLACK 2vs3	PLIN2	2175.8	2187.9	-0.05719	47	0.954639	27	22
	BLACK 2vs3	PLPP3	2676	2542.2	1.05653	47	0.296129	27	22
	BLACK 2vs3	PMF1	24.5	22.3	1.18569	47	0.241706	27	22
	BLACK 2vs3	PMM1	148.986	128.035	2.28146	47	0.0270953	27	22
	BLACK 2vs3	PMPCB	1727.17	1570.31	2.44396	47	0.0183347	27	22
	BLACK 2vs3	PNLIPRP1	10.9	11.6	-0.63302	47	0.529788	27	22
	BLACK 2vs3	PNLIPRP2	9	9	0.00886	47	0.992971	27	22
	BLACK 2vs3	PNPLA3	1306.2	1316	-0.07684	47	0.939077	27	22
	BLACK 2vs3	PODXL	54	47	1.59401	47	0.117637	27	22
	BLACK 2vs3	POLRMT	136.9	120.2	0.81718	47	0.41795	27	22
	BLACK 2vs3	POMC	11.5	7.7	1.48215	47	0.144975	27	22
	BLACK 2vs3	PON3	6715	5795.9	1.97918	47	0.053671	27	22
	BLACK 2vs3	PPARA	1341.58	1107.09	2.50602	47	0.0157298	27	22
	BLACK 2vs3	PPARD	20.6	17.4	1.20077	47	0.235856	27	22
	BLACK 2vs3	PPARG	359	345.9	0.9052	47	0.369976	27	22
	BLACK 2vs3	PPARGC1A	496.36	335.403	2.69521	47	0.009728	27	22
	BLACK 2vs3	PPP1R1A	171.4	155.5	1.57253	47	0.122536	27	22
	BLACK 2vs3	PPP1R3B	860.392	1250.51	-3.40903	47	0.001347	27	22
	BLACK 2vs3	PPP1R3F	19.6	19.5	0.04779	47	0.962084	27	22
	BLACK 2vs3	PRELID2	53.9	54	-0.03311	47	0.973728	27	22
	BLACK 2vs3	PRKAB1	173	175.5	-0.3123	47	0.756195	27	22
	BLACK 2vs3	PRKAR2B	84.2	79.8	0.92922	47	0.357525	27	22
	BLACK 2vs3	PRKG2	6.5	6	0.64414	47	0.522614	27	22
	BLACK 2vs3	PROC	491.7	507.6	-0.63752	47	0.526879	27	22
	BLACK 2vs3	PROS1	5505.4	5165.7	1.31374	47	0.195311	27	22
	BLACK 2vs3	PRSS1	12.9	11.6	0.91011	47	0.367409	27	22
	BLACK 2vs3	PRSS12	45.1	42.6	0.56238	47	0.576529	27	22
	BLACK 2vs3	PRSS16	10	8.6	1.55405	47	0.126882	27	22
	BLACK 2vs3	PRSS2	12.8	10.8	1.60973	47	0.114154	27	22
	BLACK 2vs3	PRSS21	14.2	12.6	1.34803	47	0.184109	27	22
	BLACK 2vs3	PRSS22	8.9	7.9	1.0172	47	0.314264	27	22
	BLACK 2vs3	PRSS23	52.4	53.6	-0.34361	47	0.732672	27	22
	BLACK 2vs3	PRSS27	17.7	17	0.47789	47	0.634945	27	22
	BLACK 2vs3	PRSS3	18.8	20.1	-0.57414	47	0.568613	27	22
	BLACK 2vs3	PRSS33	16.5	14.8	1.36291	47	0.179407	27	22
	BLACK 2vs3	PRSS36	19.9	19.7	0.06165	47	0.951101	27	22
	BLACK 2vs3	PRSS38	19	16.7	1.63335	47	0.109078	27	22
	BLACK 2vs3	PRSS41	8.4	8.4	0.02493	47	0.980213	27	22
	BLACK 2vs3	PRSS42	48.2	40.4	1.77125	47	0.083004	27	22
	BLACK 2vs3	PRSS44	28.0822	20.1555	2.61132	47	0.0120678	27	22
	BLACK 2vs3	PRSS45	19	16.9	1.1121	47	0.271754	27	22
	BLACK 2vs3	PRSS46	16.027	12.4109	2.35373	47	0.0228194	27	22
	BLACK 2vs3	PRSS48	40.9	37.3	1.31116	47	0.196174	27	22
	BLACK 2vs3	PRSS50	22.5	18.7	1.68912	47	0.09782	27	22
	BLACK 2vs3	PRSS53	58.5	43.3	1.43538	47	0.1578	27	22
	BLACK 2vs3	PRSS55	24.2	22.5	1.14442	47	0.258243	27	22
	BLACK 2vs3	PRSS56	9.9	11.4	-1.47015	47	0.148184	27	22
	BLACK 2vs3	PRSS57	11.5	11.4	0.07563	47	0.940034	27	22
	BLACK 2vs3	PRSS58	13.7	13.5	0.1707	47	0.86519	27	22
	BLACK 2vs3	PRSS8	20.1	21.2	-0.5396	47	0.592018	27	22
	BLACK 2vs3	PSEN1	310.6	313.7	-0.21923	47	0.82742	27	22
	BLACK 2vs3	PSMB1	1053.3	1123	-1.54031	47	0.13019	27	22
	BLACK 2vs3	PSMB3	1232	1261.9	-0.90332	47	0.370965	27	22
	BLACK 2vs3	PSMB9	431	469.3	-1.63416	47	0.108906	27	22
	BLACK 2vs3	PSRC1	30.1	30.6	-0.10265	47	0.918675	27	22
	BLACK 2vs3	PTEN	1199.4	1190	0.27548	47	0.784157	27	22
	BLACK 2vs3	PTPN18	190.1	180.5	0.70374	47	0.485064	27	22
	BLACK 2vs3	PTPN2	299.2	272.6	1.75293	47	0.086135	27	22
	BLACK 2vs3	PTTG1	60	59.6	0.08944	47	0.929113	27	22
	BLACK 2vs3	PUM2	1028.2	983.2	1.47962	47	0.145647	27	22
	BLACK 2vs3	PUS7L	199.8	197	0.3617	47	0.719201	27	22
	BLACK 2vs3	RAD52	106.3	92.8	1.67684	47	0.100213	27	22
	BLACK 2vs3	RBBP6	204.7	198	1.3052	47	0.198179	27	22
	BLACK 2vs3	RBM34	149	136.2	1.94136	47	0.058224	27	22
	BLACK 2vs3	REG1A	9	8.9	0.1708	47	0.865114	27	22
	BLACK 2vs3	RELA	120.5	122.8	-0.4432	47	0.659652	27	22
	BLACK 2vs3	RELN	803.5	801.8	0.04292	47	0.965945	27	22
	BLACK 2vs3	REN	12	11.3	0.59829	47	0.552517	27	22
	BLACK 2vs3	RFC2	349.8	345.5	0.26351	47	0.793307	27	22
	BLACK 2vs3	RGCC	18	16.8	0.92583	47	0.359264	27	22
	BLACK 2vs3	RLF	206.671	193.163	2.03106	47	0.0479262	27	22
	BLACK 2vs3	RNASE1	103	94.8	0.76434	47	0.448486	27	22
	BLACK 2vs3	RNPEP	512.1	500.9	0.39287	47	0.696194	27	22
	BLACK 2vs3	RPN2	1267.2	1202.6	0.68644	47	0.495809	27	22
	BLACK 2vs3	RPS13	3959.59	3294.86	2.99524	47	0.00436589	27	22
	BLACK 2vs3	RPS6KA5	111.884	99.9755	2.07419	47	0.0435643	27	22
	BLACK 2vs3	RPTOR	73.8	72.4	0.53457	47	0.595468	27	22
	BLACK 2vs3	RRM1	236	240.9	-0.61981	47	0.538375	27	22
	BLACK 2vs3	RXRA	4470.5	4235.4	1.28626	47	0.204653	27	22
	BLACK 2vs3	RXRB	196.8	193	0.57407	47	0.568658	27	22
	BLACK 2vs3	RXRG	22.3	23.5	-0.53581	47	0.594615	27	22
	BLACK 2vs3	SC5D	1602.6	1596.7	0.04273	47	0.966101	27	22
	BLACK 2vs3	SCD	3853.96	6753.95	-3.57069	47	0.000834027	27	22
	BLACK 2vs3	SCG5	310.1	299.3	0.50892	47	0.613191	27	22
	BLACK 2vs3	SDC1	3681.2	3833	-0.87792	47	0.384453	27	22
	BLACK 2vs3	SDHA	611	621	-0.4675	47	0.642306	27	22
	BLACK 2vs3	SDHC	795	829.8	-1.06371	47	0.292896	27	22
	BLACK 2vs3	SEC11A	1700.9	1652.8	0.86139	47	0.393396	27	22
	BLACK 2vs3	SEC11C	1661.4	1700.4	-0.32001	47	0.750379	27	22
	BLACK 2vs3	SELENBP1	2274.5	2178.7	0.48529	47	0.629725	27	22
	BLACK 2vs3	SERPINA1	73668.6	63230.4	2.18964	47	0.0335497	27	22
	BLACK 2vs3	SERPINB1	283	266.4	1.04866	47	0.299698	27	22
	BLACK 2vs3	SERPINB2	12.2	13	-0.72737	47	0.470605	27	22
	BLACK 2vs3	SERPINB8	22.5	24.2	-1.15127	47	0.255445	27	22
	BLACK 2vs3	SERPINC1	32621.7	31984.9	0.41982	47	0.676527	27	22
	BLACK 2vs3	SERPINE1	601.8	831.7	-1.83308	47	0.073129	27	22
	BLACK 2vs3	SERPINF1	19338.5	20585	-1.77855	47	0.081783	27	22
	BLACK 2vs3	SERPINF2	15236.1	14262.7	0.93879	47	0.35264	27	22
	BLACK 2vs3	SERPING1	25346.9	23541.1	2.16152	47	0.0357812	27	22
	BLACK 2vs3	SERPINH1	322.4	312.3	0.72002	47	0.475077	27	22
	BLACK 2vs3	SH2B3	226.467	261.726	-2.69402	47	0.00975786	27	22
	BLACK 2vs3	SH3GL2	31.7	29.1	0.94066	47	0.351691	27	22
	BLACK 2vs3	SHH	103.9	104.6	-0.11884	47	0.90591	27	22
	BLACK 2vs3	SLC12A2	44.6	41	1.16005	47	0.251888	27	22
	BLACK 2vs3	SLC22A2	7.7	8.6	-1.07236	47	0.289034	27	22
	BLACK 2vs3	SLC22A3	888.7	859.8	0.40492	47	0.687374	27	22
	BLACK 2vs3	SLC25A22	65.5	69.1	-0.46698	47	0.642669	27	22
	BLACK 2vs3	SLC27A5	1233.9	992.2	1.07812	47	0.286484	27	22
	BLACK 2vs3	SLC2A2	13637.9	14160.2	-0.82643	47	0.412738	27	22
	BLACK 2vs3	SLC2A4	39.9	40.1	-0.05047	47	0.959961	27	22
	BLACK 2vs3	SLC37A4	1957.8	1958	-0.00157	47	0.998757	27	22
	BLACK 2vs3	SLC4A4	952.367	805.879	3.31779	47	0.0017572	27	22
	BLACK 2vs3	SLC4A9	9.9	10.1	-0.30541	47	0.761399	27	22
	BLACK 2vs3	SLC7A1	20.3719	16.0732	2.67832	47	0.0101624	27	22
	BLACK 2vs3	SLIT3	24.8	22.4	0.84946	47	0.399934	27	22
	BLACK 2vs3	SMAD2	416	424	-0.55993	47	0.578189	27	22
	BLACK 2vs3	SMAD3	312.1	288.7	1.40872	47	0.1655	27	22
	BLACK 2vs3	SMAD4	784.8	751.4	1.4484	47	0.154145	27	22
	BLACK 2vs3	SMAD7	317.6	313.1	0.296	47	0.768534	27	22
	BLACK 2vs3	SMPD1	107.5	100.8	1.29281	47	0.202398	27	22
	BLACK 2vs3	SNX10	854.623	1031.7	-2.1203	47	0.0392879	27	22
	BLACK 2vs3	SNX17	645.2	640.2	0.38453	47	0.702323	27	22
	BLACK 2vs3	SOAT2	38.9	33.7	1.35523	47	0.181822	27	22
	BLACK 2vs3	SOD2	2741.1	2790.4	-0.23929	47	0.811924	27	22
	BLACK 2vs3	SORT1	170.3	179.9	-0.2376	47	0.813227	27	22
	BLACK 2vs3	SP100	530	523.3	0.291	47	0.77233	27	22
	BLACK 2vs3	SPARC	684.6	649.5	0.96667	47	0.338659	27	22
	BLACK 2vs3	SPECC1L	227.3	212.6	1.6968	47	0.096349	27	22
	BLACK 2vs3	SPHK1	18.8	20.9	-1.11297	47	0.271382	27	22
	BLACK 2vs3	SPHK2	216.2	216.6	-0.02257	47	0.982088	27	22
	BLACK 2vs3	SPOCK3	18.5	17.8	0.35327	47	0.725466	27	22
	BLACK 2vs3	SREBF1	1899.89	2357.33	-2.20231	47	0.032585	27	22
	BLACK 2vs3	SREBF2	1114.9	1092.2	0.3071	47	0.760123	27	22
	BLACK 2vs3	SRP14	332.1	329.6	0.1255	47	0.900661	27	22
	BLACK 2vs3	SRSF2	681	622.4	1.51763	47	0.135806	27	22
	BLACK 2vs3	SRSF4	456.8	457.1	-0.02019	47	0.983979	27	22
	BLACK 2vs3	SSFA2	733.2	755.5	-1.06567	47	0.292016	27	22
	BLACK 2vs3	ST14	52.9	47.5	1.11221	47	0.271704	27	22
	BLACK 2vs3	STARD10	11.8	11.4	0.49331	47	0.624092	27	22
	BLACK 2vs3	STAT1	1467.1	1471.5	-0.04314	47	0.965776	27	22
	BLACK 2vs3	STAT3	1503.5	1540.7	-0.35518	47	0.724044	27	22
	BLACK 2vs3	STC1	9.8	9.7	0.04288	47	0.965979	27	22
	BLACK 2vs3	SUCLG1	1687	1708.2	-0.26721	47	0.790476	27	22
	BLACK 2vs3	SYCN	10.5856	7.61545	3.03172	47	0.00394835	27	22
	BLACK 2vs3	SYF2	312.6	292.5	1.70387	47	0.095009	27	22
	BLACK 2vs3	SYTL5	26.2	28.2	-0.43727	47	0.663919	27	22
	BLACK 2vs3	TAF1C	149.2	122.8	1.83386	47	0.073011	27	22
	BLACK 2vs3	TAOK2	179.8	175.1	0.53935	47	0.592191	27	22
	BLACK 2vs3	TBC1D15	449.1	436.5	0.9391	47	0.352482	27	22
	BLACK 2vs3	TCF21	60.1978	47.395	2.62197	47	0.0117445	27	22
	BLACK 2vs3	TCF4	114.1	105.6	1.46383	47	0.149896	27	22
	BLACK 2vs3	TDO2	11878.4	12499.8	-0.76701	47	0.44691	27	22
	BLACK 2vs3	TEAD4	31.1	32.9	-0.68278	47	0.498099	27	22
	BLACK 2vs3	TGFA	46.9	51	-1.50279	47	0.139584	27	22
	BLACK 2vs3	TGFB1	252.8	227.9	1.05069	47	0.298772	27	22
	BLACK 2vs3	TGFB1I1	23.9978	19.0964	3.59335	47	0.000779206	27	22
	BLACK 2vs3	TGFBI	1071.6	1185.5	-1.37668	47	0.175133	27	22
	BLACK 2vs3	TGFBR1	143.4	143.7	-0.04041	47	0.967936	27	22
	BLACK 2vs3	TGFBR2	574.054	524.574	2.12179	47	0.039156	27	22
	BLACK 2vs3	TGM2	570.374	677.103	-2.55709	47	0.0138431	27	22
	BLACK 2vs3	THBS1	238	207.2	1.37164	47	0.176689	27	22
	BLACK 2vs3	THBS2	84.3	95.2	-1.32767	47	0.190699	27	22
	BLACK 2vs3	THSD4	239.4	266.1	-1.54477	47	0.129109	27	22
	BLACK 2vs3	TICAM1	107.3	107.5	-0.02279	47	0.981912	27	22
	BLACK 2vs3	TIMM8A	296.5	311.8	-1.15988	47	0.251958	27	22
	BLACK 2vs3	TIMP1	742.8	741.7	0.03177	47	0.974789	27	22
	BLACK 2vs3	TIMP2	406.5	367.5	1.95122	47	0.057006	27	22
	BLACK 2vs3	TIMP3	758.01	628.913	2.58565	47	0.0128806	27	22
	BLACK 2vs3	TIMP4	14.9	14.5	0.45163	47	0.653611	27	22
	BLACK 2vs3	TLL1	13.4	11.8	1.43467	47	0.158002	27	22
	BLACK 2vs3	TLL2	10.9007	8.185	2.38511	47	0.0211585	27	22
	BLACK 2vs3	TLR2	214.8	238.1	-1.98258	47	0.053276	27	22
	BLACK 2vs3	TLR4	219	228.8	-1.15933	47	0.252178	27	22
	BLACK 2vs3	TM6SF2	401	420	-0.46263	47	0.645765	27	22
	BLACK 2vs3	TM7SF2	799.9	869.1	-0.66003	47	0.512456	27	22
	BLACK 2vs3	TMC4	61.8	60.9	0.18589	47	0.853332	27	22
	BLACK 2vs3	TMEM97	1056.9	1105.8	-0.33087	47	0.742213	27	22
	BLACK 2vs3	TMPRSS11A	13.8	13.9	-0.12162	47	0.903717	27	22
	BLACK 2vs3	TMPRSS11B	8.4	9.4	-1.00937	47	0.317966	27	22
	BLACK 2vs3	TMPRSS11D	9.1	8	1.32446	47	0.191755	27	22
	BLACK 2vs3	TMPRSS11E	8.3	6.8	1.79614	47	0.078902	27	22
	BLACK 2vs3	TMPRSS11F	8.7	9.5	-0.53907	47	0.592386	27	22
	BLACK 2vs3	TMPRSS12	8	8.9	-0.88128	47	0.382653	27	22
	BLACK 2vs3	TMPRSS13	15.8	16.3	-0.34924	47	0.728471	27	22
	BLACK 2vs3	TMPRSS15	12.7	11	1.50574	47	0.138827	27	22
	BLACK 2vs3	TMPRSS2	265.4	257.8	0.40335	47	0.688521	27	22
	BLACK 2vs3	TMPRSS3	21.1	20.5	0.32807	47	0.744312	27	22
	BLACK 2vs3	TMPRSS4	9.4	9.2	0.17295	47	0.86343	27	22
	BLACK 2vs3	TMPRSS5	9.1	8.3	1.02224	47	0.311901	27	22
	BLACK 2vs3	TMPRSS6	649.4	679.6	-0.63087	47	0.531183	27	22
	BLACK 2vs3	TMPRSS7	12.8	13	-0.22266	47	0.824766	27	22
	BLACK 2vs3	TMPRSS9	41.4	37.6	0.70185	47	0.486235	27	22
	BLACK 2vs3	TNC	26.9	24	1.2616	47	0.213317	27	22
	BLACK 2vs3	TNF	29.4	29.1	0.11501	47	0.908925	27	22
	BLACK 2vs3	TNK2	78.9	79.6	-0.11628	47	0.907929	27	22
	BLACK 2vs3	TPSAB1	214.015	127.187	2.29245	47	0.0264021	27	22
	BLACK 2vs3	TPSD1	11.2	11.2	-0.02223	47	0.982362	27	22
	BLACK 2vs3	TRAF6	279.2	265.3	1.1606	47	0.251665	27	22
	BLACK 2vs3	TRIB1	702.3	704.7	-0.03413	47	0.972914	27	22
	BLACK 2vs3	TRIB3	82.9	87.7	-0.5556	47	0.581119	27	22
	BLACK 2vs3	TRIO	349.5	343.4	0.4196	47	0.676687	27	22
	BLACK 2vs3	TSC22D2	85.9	88.8	-0.5286	47	0.59957	27	22
	BLACK 2vs3	TSC22D3	396.1	329.7	1.09233	47	0.280258	27	22
	BLACK 2vs3	TTC39B	237.7	219.1	1.13325	47	0.262856	27	22
	BLACK 2vs3	TTR	100911	98062.7	0.38841	47	0.699463	27	22
	BLACK 2vs3	TUBB	350.3	367.4	-0.94864	47	0.347657	27	22
	BLACK 2vs3	TXN2	902.7	864.7	1.27577	47	0.208305	27	22
	BLACK 2vs3	UBAP1	642.4	629.2	0.58745	47	0.559716	27	22
	BLACK 2vs3	UBE2E1	504.3	484.2	1.32666	47	0.191031	27	22
	BLACK 2vs3	UBL5	3152.3	3171.9	-0.24397	47	0.808319	27	22
	BLACK 2vs3	UCN3	7.67111	9.43864	-2.07987	47	0.0430167	27	22
	BLACK 2vs3	UCP2	217.8	217.1	0.04352	47	0.965468	27	22
	BLACK 2vs3	UQCR10	580.2	525.5	1.62237	47	0.111414	27	22
	BLACK 2vs3	USP14	415.4	415.1	0.02829	47	0.977549	27	22
	BLACK 2vs3	USP16	437.5	429.1	0.56729	47	0.573217	27	22
	BLACK 2vs3	UTP18	372.593	348.444	2.27573	47	0.0274635	27	22
	BLACK 2vs3	UXT	529.71	495.612	2.36598	47	0.0221577	27	22
	BLACK 2vs3	VCAM1	523.8	453.9	1.7187	47	0.092251	27	22
	BLACK 2vs3	VEGFA	1706.7	1560.9	1.29507	47	0.201623	27	22
	BLACK 2vs3	VEGFB	176.9	164.7	1.04374	47	0.301946	27	22
	BLACK 2vs3	VEGFC	56.9	51.8	1.27871	47	0.207277	27	22
	BLACK 2vs3	VPS13B	671.3	627.6	1.48916	47	0.143126	27	22
	BLACK 2vs3	VPS41	491.2	459.4	1.65326	47	0.104943	27	22
	BLACK 2vs3	VTN	1965.6	1958.6	0.09789	47	0.922436	27	22
	BLACK 2vs3	WDR12	173.4	175.9	-0.27278	47	0.786215	27	22
	BLACK 2vs3	WFIKKN1	9.4	10	-0.52761	47	0.600254	27	22
	BLACK 2vs3	WFIKKN2	7.4	6.8	0.82994	47	0.410769	27	22
	BLACK 2vs3	WIPF1	148.771	135.89	2.1165	47	0.039626	27	22
	BLACK 2vs3	XPA	324.7	310.3	1.26987	47	0.210381	27	22
	BLACK 2vs3	XYLT2	112.4	116.9	-0.96032	47	0.341806	27	22
	BLACK 2vs3	YME1L1	429.3	405.2	1.95305	47	0.056782	27	22
	BLACK 2vs3	YTHDF2	288.3	293.3	-0.50766	47	0.614067	27	22
	BLACK 2vs3	ZBTB17	64.9	69.6	-1.13702	47	0.261294	27	22
	BLACK 2vs3	ZC3HC1	117.8	105.1	1.86687	47	0.068164	27	22
	BLACK 2vs3	ZER1	323.4	298.4	1.47856	47	0.145929	27	22
	BLACK 2vs3	ZFX	86.8	83.6	0.7691	47	0.445682	27	22
	BLACK 2vs3	ZG16	414.7	403.7	0.29058	47	0.772651	27	22
	BLACK 2vs3	ZNF185	24.1	21.8	1.16829	47	0.248582	27	22
	BLACK 2vs3	ZNF407	252.3	240.2	1.15125	47	0.255453	27	22
	BLACK 2vs3	ZNHIT3	372.3	375.7	-0.22221	47	0.825111	27	22
	BLACK 2vs3	ZPR1	237.7	226.4	0.55772	47	0.579683	27	22
	BLACK 2vs3	ZRSR2	90.3289	81.3045	2.09464	47	0.0416197	27	22

## Sheet: BLACK 3 to 4
	Comparison of mean gene expression between stages 3 and 4 in Blacks
	Comparison	GENE	Mean 3	Mean 4	t-value	df	p	N 3	N 4
	BLACK 3vs4	A1BG	35.1	34.2	0.16876	33	0.867012	22	13
	BLACK 3vs4	A2M	9672.2	9604.1	0.03559	33	0.971825	22	13
	BLACK 3vs4	A2ML1	8.4	7.2	0.504	33	0.617612	22	13
	BLACK 3vs4	AARS	1074.8	1038.7	0.70591	33	0.4852	22	13
	BLACK 3vs4	ABCC4	79.9605	117.388	-2.43787	33	0.0203261	22	13
	BLACK 3vs4	ABCG5	1381	1477.1	-0.62478	33	0.536414	22	13
	BLACK 3vs4	ABCG8	1570	1575.7	-0.04674	33	0.963003	22	13
	BLACK 3vs4	ABLIM1	299.7	303.6	-0.17461	33	0.862456	22	13
	BLACK 3vs4	ABO	27	25.7	0.52062	33	0.606107	22	13
	BLACK 3vs4	ACAN	5.3	5.8	-0.8672	33	0.392096	22	13
	BLACK 3vs4	ACOT11	11.7	11.9	-0.11007	33	0.913022	22	13
	BLACK 3vs4	ACOT2	846.1	973.5	-0.85174	33	0.4005	22	13
	BLACK 3vs4	ACSM3	1756.8	1626.9	0.90231	33	0.37343	22	13
	BLACK 3vs4	ACTA2	237.5	273.1	-0.79495	33	0.432325	22	13
	BLACK 3vs4	ACTR2	1074.4	1080.3	-0.14992	33	0.881738	22	13
	BLACK 3vs4	ADAM10	354.9	354.9	-0.00112	33	0.999116	22	13
	BLACK 3vs4	ADAM12	12.2	12.4	-0.11399	33	0.909933	22	13
	BLACK 3vs4	ADAM15	204.9	237.2	-1.59954	33	0.119232	22	13
	BLACK 3vs4	ADAM17	190	196.3	-0.47232	33	0.639805	22	13
	BLACK 3vs4	ADAM19	27.8	32	-1.40777	33	0.168551	22	13
	BLACK 3vs4	ADAM20	43.8	46.2	-0.73083	33	0.470043	22	13
	BLACK 3vs4	ADAM21	14.7	14.1	0.42644	33	0.672557	22	13
	BLACK 3vs4	ADAM28	29.1	33.8	-1.53772	33	0.133652	22	13
	BLACK 3vs4	ADAM30	11.5	13.5	-1.20734	33	0.235884	22	13
	BLACK 3vs4	ADAM33	19.3	22.6	-0.99458	33	0.327178	22	13
	BLACK 3vs4	ADAM8	113.6	119.1	-0.38031	33	0.706153	22	13
	BLACK 3vs4	ADAM9	108.6	105.7	0.41909	33	0.677865	22	13
	BLACK 3vs4	ADAMDEC1	12.4	14.9	-0.95792	33	0.345068	22	13
	BLACK 3vs4	ADAMTS1	91.4	108.7	-1.14801	33	0.259221	22	13
	BLACK 3vs4	ADAMTS10	20.2	21.1	-0.3483	33	0.729828	22	13
	BLACK 3vs4	ADAMTS12	50.2	56.5	-2.00985	33	0.052681	22	13
	BLACK 3vs4	ADAMTS13	81.2	76.3	1.06421	33	0.294959	22	13
	BLACK 3vs4	ADAMTS14	11.5	12.5	-0.8062	33	0.425901	22	13
	BLACK 3vs4	ADAMTS15	15	15.9	-0.54076	33	0.592308	22	13
	BLACK 3vs4	ADAMTS16	9.6	7.9	1.37452	33	0.178544	22	13
	BLACK 3vs4	ADAMTS17	91.9	90.2	0.14414	33	0.886264	22	13
	BLACK 3vs4	ADAMTS18	7.6	8.4	-0.76062	33	0.452285	22	13
	BLACK 3vs4	ADAMTS19	7.8	8.2	-0.40641	33	0.687062	22	13
	BLACK 3vs4	ADAMTS2	122.1	129.1	-0.64527	33	0.523215	22	13
	BLACK 3vs4	ADAMTS20	14.1	13.8	0.19291	33	0.848208	22	13
	BLACK 3vs4	ADAMTS3	9	9.1	-0.11995	33	0.905251	22	13
	BLACK 3vs4	ADAMTS4	12.7	15.4	-1.72624	33	0.093656	22	13
	BLACK 3vs4	ADAMTS5	56.7	52.8	0.83348	33	0.410569	22	13
	BLACK 3vs4	ADAMTS6	15.9	18.7	-1.41659	33	0.165973	22	13
	BLACK 3vs4	ADAMTS7	28.2	28.3	-0.0607	33	0.951966	22	13
	BLACK 3vs4	ADAMTS8	7.6	8.3	-0.55379	33	0.583455	22	13
	BLACK 3vs4	ADAMTS9	38.4	44	-1.32428	33	0.194509	22	13
	BLACK 3vs4	ADAMTSL4	139.9	134.7	0.69341	33	0.492902	22	13
	BLACK 3vs4	ADD3	259.5	288.6	-1.70799	33	0.097031	22	13
	BLACK 3vs4	ADH5	2803.8	2686.5	1.04781	33	0.302342	22	13
	BLACK 3vs4	ADH6	8689.1	8244.6	0.97377	33	0.337255	22	13
	BLACK 3vs4	ADIPOQ	10.5	10	0.21864	33	0.828275	22	13
	BLACK 3vs4	ADNP2	256.2	250.9	0.48216	33	0.632873	22	13
	BLACK 3vs4	ADRA2B	40.6	43.1	-0.66167	33	0.512779	22	13
	BLACK 3vs4	AEBP1	96.8	121.1	-1.81685	33	0.078332	22	13
	BLACK 3vs4	AFG3L2	239.8	233.2	0.58287	33	0.563944	22	13
	BLACK 3vs4	AGT	7583.5	8093.2	-0.85632	33	0.397997	22	13
	BLACK 3vs4	AKAP13	659.7	658.3	0.05333	33	0.957792	22	13
	BLACK 3vs4	AKR1A1	2908.2	2825.8	0.82772	33	0.413776	22	13
	BLACK 3vs4	AKR1C3	2327.8	1939.1	1.44822	33	0.15699	22	13
	BLACK 3vs4	AKR1D1	2903.6	2542.7	1.58879	33	0.121645	22	13
	BLACK 3vs4	AKT1	347.5	357.9	-0.43105	33	0.669236	22	13
	BLACK 3vs4	ALAS1	527.7	533.3	-0.0676	33	0.94651	22	13
	BLACK 3vs4	ALDH18A1	265.8	252.8	0.70385	33	0.486463	22	13
	BLACK 3vs4	ALDH9A1	1887.3	1847.9	0.47013	33	0.641355	22	13
	BLACK 3vs4	AMBP	163168	148030	1.89637	33	0.066694	22	13
	BLACK 3vs4	ANGPTL6	302.8	280.4	1.46165	33	0.153295	22	13
	BLACK 3vs4	ANKRD46	378.2	367.6	0.58125	33	0.565024	22	13
	BLACK 3vs4	ANKS1A	77.9	69.7	1.873	33	0.06995	22	13
	BLACK 3vs4	ANXA1	220.9	238.6	-0.87887	33	0.385826	22	13
	BLACK 3vs4	ANXA3	31.8	32.7	-0.29657	33	0.768656	22	13
	BLACK 3vs4	AOX1	9207.8	9195.2	0.01736	33	0.986256	22	13
	BLACK 3vs4	AP1B1	182	209.5	-1.23377	33	0.226005	22	13
	BLACK 3vs4	APOA1	83087.9	82620.8	0.07165	33	0.943312	22	13
	BLACK 3vs4	APOA5	3853.1	3890.3	-0.07937	33	0.937221	22	13
	BLACK 3vs4	APOB	19549.4	18416.2	1.68444	33	0.101534	22	13
	BLACK 3vs4	APOE	38936.3	38097.6	0.29981	33	0.766205	22	13
	BLACK 3vs4	AQP4	16.3	17.4	-0.36659	33	0.716265	22	13
	BLACK 3vs4	AR	737.3	659.4	1.93132	33	0.06207	22	13
	BLACK 3vs4	ARF4	2080.8	2115	-0.24826	33	0.805473	22	13
	BLACK 3vs4	ARG1	8188.1	8061.5	0.22478	33	0.823533	22	13
	BLACK 3vs4	ART1	8.7	8.4	0.29961	33	0.766351	22	13
	BLACK 3vs4	ASAH1	1182.7	1223.2	-0.61935	33	0.539939	22	13
	BLACK 3vs4	ASH2L	422.4	413.7	0.65633	33	0.51616	22	13
	BLACK 3vs4	ASNS	27.4	31.6	-1.52874	33	0.135859	22	13
	BLACK 3vs4	ATP2C1	267.4	272.6	-0.44207	33	0.661321	22	13
	BLACK 3vs4	ATP4B	7.4	8.5	-1.2218	33	0.230438	22	13
	BLACK 3vs4	ATP5B	1896.4	1997.7	-1.17932	33	0.246705	22	13
	BLACK 3vs4	ATP5D	1137.6	1139	-0.02174	33	0.982783	22	13
	BLACK 3vs4	ATP5G3	3624.1	3599.4	0.23309	33	0.817129	22	13
	BLACK 3vs4	ATP6AP2	256.2	259.9	-0.3798	33	0.706525	22	13
	BLACK 3vs4	ATP6V1F	345.7	368.3	-1.48823	33	0.146185	22	13
	BLACK 3vs4	BACE2	58.4	58.6	-0.02744	33	0.97827	22	13
	BLACK 3vs4	BAG6	1020.4	1051.2	-0.55887	33	0.580025	22	13
	BLACK 3vs4	BAIAP2	322.5	317.5	0.33108	33	0.74268	22	13
	BLACK 3vs4	BAMBI	96.5	108.7	-1.25563	33	0.218069	22	13
	BLACK 3vs4	BAX	275.914	324.458	-2.88981	33	0.00676394	22	13
	BLACK 3vs4	BBS9	75.3	77.3	-0.51535	33	0.609745	22	13
	BLACK 3vs4	BCL2	55.1	63	-1.23244	33	0.226495	22	13
	BLACK 3vs4	BGN	321.9	354.6	-1.02692	33	0.311927	22	13
	BLACK 3vs4	BMP1	386.8	387.1	-0.0092	33	0.992719	22	13
	BLACK 3vs4	BMP2	86.6	83.7	0.47269	33	0.639548	22	13
	BLACK 3vs4	BMP4	60.3	61.2	-0.16459	33	0.870269	22	13
	BLACK 3vs4	BMP7	6.5	7.7	-1.23694	33	0.224839	22	13
	BLACK 3vs4	BRPF1	95.1	102.8	-1.87218	33	0.070066	22	13
	BLACK 3vs4	C10orf11	136.6	138.3	-0.20511	33	0.838749	22	13
	BLACK 3vs4	C1RL	992.4	1023.5	-0.42057	33	0.676796	22	13
	BLACK 3vs4	C2	2089.3	2226.2	-0.77173	33	0.445765	22	13
	BLACK 3vs4	C3	36577.6	34530.9	0.75521	33	0.455479	22	13
	BLACK 3vs4	C4BPB	2550.6	2766.5	-1.41586	33	0.166187	22	13
	BLACK 3vs4	C5	6445.6	6259	0.49769	33	0.622005	22	13
	BLACK 3vs4	C8B	5534.3	5926.4	-0.86478	33	0.393402	22	13
	BLACK 3vs4	C9	26807.5	25796.2	0.39458	33	0.695693	22	13
	BLACK 3vs4	CALCR	12.5	10.1	2.02587	33	0.050926	22	13
	BLACK 3vs4	CASP1	190.3	190.4	-0.00452	33	0.996418	22	13
	BLACK 3vs4	CBR3	11.4	10	1.08368	33	0.286362	22	13
	BLACK 3vs4	CCDC3	175.9	181	-0.42155	33	0.676085	22	13
	BLACK 3vs4	CCDC6	88	86.1	0.44399	33	0.659945	22	13
	BLACK 3vs4	CCL19	76.2	105.1	-1.30207	33	0.201908	22	13
	BLACK 3vs4	CCL2	24.5041	31.7615	-2.27962	33	0.0292254	22	13
	BLACK 3vs4	CCL21	157.3	205.9	-1.59784	33	0.119611	22	13
	BLACK 3vs4	CCL3	82.6	103.8	-1.52919	33	0.135746	22	13
	BLACK 3vs4	CCL5	145.5	177.4	-1.99175	33	0.054727	22	13
	BLACK 3vs4	CCR2	42.2	49	-1.1769	33	0.247656	22	13
	BLACK 3vs4	CCR5	29.7	32	-0.83601	33	0.409163	22	13
	BLACK 3vs4	CCR7	12.2	14.7	-1.65924	33	0.106543	22	13
	BLACK 3vs4	CCT7	522.2	510.4	0.40736	33	0.686372	22	13
	BLACK 3vs4	CCT8	899.8	948.6	-1.1113	33	0.274469	22	13
	BLACK 3vs4	CD109	20.8	22.2	-0.6907	33	0.494586	22	13
	BLACK 3vs4	CD14	1448.9	1534.6	-0.59502	33	0.555888	22	13
	BLACK 3vs4	CD36	1015.2	1005.2	0.10222	33	0.919201	22	13
	BLACK 3vs4	CD4	619.5	574.2	0.87336	33	0.388779	22	13
	BLACK 3vs4	CD40	135.9	129	0.67185	33	0.506353	22	13
	BLACK 3vs4	CD40LG	22.5	21.7	0.29628	33	0.768874	22	13
	BLACK 3vs4	CD44	244	290.3	-1.5761	33	0.124542	22	13
	BLACK 3vs4	CD48	116.3	127.3	-0.99019	33	0.329288	22	13
	BLACK 3vs4	CDCP1	32	34.9	-1.28746	33	0.206889	22	13
	BLACK 3vs4	CDKN2A	10.6	9.2	1.25547	33	0.218127	22	13
	BLACK 3vs4	CDKN2B	27.3	28.7	-0.66305	33	0.511905	22	13
	BLACK 3vs4	CDKN2B.AS1	18.2	19.9	-0.77358	33	0.444688	22	13
	BLACK 3vs4	CEBPB	1781.5	1589.6	1.38893	33	0.174157	22	13
	BLACK 3vs4	CEL	15.7	16.4	-0.40757	33	0.686224	22	13
	BLACK 3vs4	CELA1	18.5	20.2	-0.79401	33	0.432861	22	13
	BLACK 3vs4	CELA2A	10.7	9.7	0.7203	33	0.476411	22	13
	BLACK 3vs4	CELA2B	9.6	8.5	0.91512	33	0.36677	22	13
	BLACK 3vs4	CELA3A	9.9	9.2	0.59983	33	0.552719	22	13
	BLACK 3vs4	CELSR2	20.8	18.3	0.83219	33	0.411283	22	13
	BLACK 3vs4	CENPO	31.3	32.4	-0.59214	33	0.557795	22	13
	BLACK 3vs4	CEP162	110.4	109.5	0.14296	33	0.887195	22	13
	BLACK 3vs4	CETP	607.7	488.7	1.61125	33	0.116651	22	13
	BLACK 3vs4	CFB	26314.5	25882.6	0.25728	33	0.798557	22	13
	BLACK 3vs4	CFD	98.9	86.9	1.03562	33	0.307908	22	13
	BLACK 3vs4	CFI	4718.1	4426	1.18324	33	0.245168	22	13
	BLACK 3vs4	CHERP	74.7	73.9	0.14648	33	0.884431	22	13
	BLACK 3vs4	CHSY1	42	44.3	-0.82067	33	0.417724	22	13
	BLACK 3vs4	CLCA1	12.5	12.7	-0.13996	33	0.889541	22	13
	BLACK 3vs4	CLCA2	15.7	17.9	-1.43501	33	0.160693	22	13
	BLACK 3vs4	CLCA4	6.8	7.4	-0.65188	33	0.518991	22	13
	BLACK 3vs4	CLPS	6.6	5.3	1.53594	33	0.134088	22	13
	BLACK 3vs4	CLTC	527.1	524.2	0.1707	33	0.865502	22	13
	BLACK 3vs4	CMA1	12.5	16	-1.85445	33	0.07263	22	13
	BLACK 3vs4	CNKSR2	59.3	53.3	0.95833	33	0.344864	22	13
	BLACK 3vs4	CNOT3	135.4	139.8	-0.45175	33	0.654404	22	13
	BLACK 3vs4	COL10A1	22.7	23.7	-0.53168	33	0.598508	22	13
	BLACK 3vs4	COL12A1	75.8	82	-0.94423	33	0.351916	22	13
	BLACK 3vs4	COL14A1	340.5	385.9	-1.02201	33	0.314209	22	13
	BLACK 3vs4	COL16A1	24.2	29.6	-1.50477	33	0.141895	22	13
	BLACK 3vs4	COL18A1	3369.7	3445.1	-0.32765	33	0.745249	22	13
	BLACK 3vs4	COL1A1	78.8427	119.787	-2.36874	33	0.0238564	22	13
	BLACK 3vs4	COL1A2	85.3695	113.296	-2.44905	33	0.0198018	22	13
	BLACK 3vs4	COL24A1	6.9	8.3	-1.48848	33	0.14612	22	13
	BLACK 3vs4	COL28A1	54.2	43.7	0.70499	33	0.485766	22	13
	BLACK 3vs4	COL3A1	1535.5	1852.4	-1.8891	33	0.067693	22	13
	BLACK 3vs4	COL4A1	83.4	99.6	-1.92975	33	0.062272	22	13
	BLACK 3vs4	COL4A2	127	148	-1.76904	33	0.08613	22	13
	BLACK 3vs4	COL4A3	17	19.3	-1.60424	33	0.118191	22	13
	BLACK 3vs4	COL5A1	164.133	217.128	-3.35279	33	0.00201915	22	13
	BLACK 3vs4	COL5A2	200.4	214.6	-1.04645	33	0.302958	22	13
	BLACK 3vs4	COL6A1	340.4	360.3	-0.78118	33	0.440266	22	13
	BLACK 3vs4	COL6A2	486.5	522.8	-0.8518	33	0.400462	22	13
	BLACK 3vs4	COL6A3	268	293.3	-1.1189	33	0.271261	22	13
	BLACK 3vs4	COL6A6	32.3	29.1	0.79292	33	0.433489	22	13
	BLACK 3vs4	COL7A1	9.5	11.2	-1.32986	33	0.192682	22	13
	BLACK 3vs4	COPS5	891.2	901.9	-0.32319	33	0.748588	22	13
	BLACK 3vs4	COPZ1	499.5	481.5	0.75556	33	0.455272	22	13
	BLACK 3vs4	CORIN	11.4	11.5	-0.08541	33	0.932451	22	13
	BLACK 3vs4	COX8A	1570.3	1535.4	0.67651	33	0.503433	22	13
	BLACK 3vs4	CPA1	9.67	12.1685	-2.26457	33	0.0302326	22	13
	BLACK 3vs4	CPA2	7.9	8.8	-0.71796	33	0.477833	22	13
	BLACK 3vs4	CPA3	53.3	58.6	-0.74115	33	0.463847	22	13
	BLACK 3vs4	CPB1	12.7	11.1	1.21678	33	0.23232	22	13
	BLACK 3vs4	CPN1	1202.5	1386.3	-1.94802	33	0.05996	22	13
	BLACK 3vs4	CPOX	696.3	695.7	0.02087	33	0.983472	22	13
	BLACK 3vs4	CRBN	251.9	228.3	1.95679	33	0.058878	22	13
	BLACK 3vs4	CREB1	246.7	233.7	1.11233	33	0.274036	22	13
	BLACK 3vs4	CRTC3	113.6	116	-0.34563	33	0.731811	22	13
	BLACK 3vs4	CSF1	166.4	161.9	0.40277	33	0.689711	22	13
	BLACK 3vs4	CSTB	1853.4	1860.9	-0.05952	33	0.9529	22	13
	BLACK 3vs4	CTBS	709.9	674.2	0.71287	33	0.480937	22	13
	BLACK 3vs4	CTGF	62.9	68.8	-0.53253	33	0.597929	22	13
	BLACK 3vs4	CTNND2	31.2	26.7	0.90198	33	0.373606	22	13
	BLACK 3vs4	CTRB1	6.2	5.8	0.43972	33	0.663009	22	13
	BLACK 3vs4	CTRB2	6.9	7	-0.09526	33	0.924685	22	13
	BLACK 3vs4	CTRL	5.3	5.4	-0.03708	33	0.970647	22	13
	BLACK 3vs4	CTSA	978.278	1067.7	-2.27279	33	0.0296791	22	13
	BLACK 3vs4	CTSB	3770.2	3793.5	-0.13178	33	0.895959	22	13
	BLACK 3vs4	CTSC	776.5	760.3	0.27442	33	0.78547	22	13
	BLACK 3vs4	CTSD	3663.8	4245.1	-1.91529	33	0.064156	22	13
	BLACK 3vs4	CTSE	11.9	11.6	0.24234	33	0.810016	22	13
	BLACK 3vs4	CTSF	1250	1288.2	-0.52797	33	0.601052	22	13
	BLACK 3vs4	CTSG	14.8	17.7	-1.24111	33	0.223315	22	13
	BLACK 3vs4	CTSH	1845.5	1632.5	1.26608	33	0.21435	22	13
	BLACK 3vs4	CTSK	154.9	174.1	-1.58975	33	0.121428	22	13
	BLACK 3vs4	CTSL	1393.5	1298.1	1.08983	33	0.283683	22	13
	BLACK 3vs4	CTSO	958.7	946.4	0.19307	33	0.848091	22	13
	BLACK 3vs4	CTSS	2193.4	2303	-0.56381	33	0.576696	22	13
	BLACK 3vs4	CTSV	11.1	10.1	0.71051	33	0.482379	22	13
	BLACK 3vs4	CTSW	31.9	33.8	-0.39949	33	0.692109	22	13
	BLACK 3vs4	CTSZ	3908.3	4054.4	-0.96213	33	0.342984	22	13
	BLACK 3vs4	CUX2	269.251	178.06	2.25201	33	0.0310974	22	13
	BLACK 3vs4	CXCL12	168.5	179.5	-0.48819	33	0.628644	22	13
	BLACK 3vs4	CXCL3	18.7	22.3	-1.60999	33	0.116926	22	13
	BLACK 3vs4	CXCL8	20.6164	32.7146	-3.3019	33	0.00231406	22	13
	BLACK 3vs4	CXCL9	126.635	181.57	-2.16643	33	0.0375998	22	13
	BLACK 3vs4	CXCR3	26.9	29.8	-1.21556	33	0.232779	22	13
	BLACK 3vs4	CXCR4	88.4	85.4	0.20451	33	0.839209	22	13
	BLACK 3vs4	CYB5A	16212.9	16679.3	-0.69771	33	0.490243	22	13
	BLACK 3vs4	CYP26A1	110.5	145.9	-1.00547	33	0.321986	22	13
	BLACK 3vs4	CYP2A6	10644.4	10202.9	0.31312	33	0.756162	22	13
	BLACK 3vs4	CYP2B6	2142.9	1868.6	0.80535	33	0.426382	22	13
	BLACK 3vs4	CYP2E1	77653.2	68951.3	1.2726	33	0.212053	22	13
	BLACK 3vs4	CYP2G1P	44.3	46	-0.42063	33	0.676755	22	13
	BLACK 3vs4	DAB2	292.7	281.8	0.61381	33	0.543548	22	13
	BLACK 3vs4	DAD1	1170.9	1201.7	-0.72351	33	0.474462	22	13
	BLACK 3vs4	DCAF11	109.6	107.3	0.43625	33	0.665496	22	13
	BLACK 3vs4	DCD	19.4	17.6	1.1259	33	0.268331	22	13
	BLACK 3vs4	DCN	1846.9	1952	-0.78017	33	0.44085	22	13
	BLACK 3vs4	DCTN6	329.4	311	1.62583	33	0.1135	22	13
	BLACK 3vs4	DDR1	45.9	47	-0.18909	33	0.851182	22	13
	BLACK 3vs4	DGAT1	497.5	585.3	-1.8678	33	0.070693	22	13
	BLACK 3vs4	DHH	20.4	22.7	-1.05412	33	0.299486	22	13
	BLACK 3vs4	DHX16	111.1	108.6	0.34177	33	0.734689	22	13
	BLACK 3vs4	DLGAP4	176.3	180.6	-0.31722	33	0.753077	22	13
	BLACK 3vs4	DMBT1	7.1	6.4	0.61669	33	0.541672	22	13
	BLACK 3vs4	DOCK4	341	352.6	-0.75933	33	0.453044	22	13
	BLACK 3vs4	DPF1	9.2	11.5	-1.88125	33	0.068785	22	13
	BLACK 3vs4	DPP4	512.1	495	0.35879	33	0.722037	22	13
	BLACK 3vs4	DST	1445.9	1505.5	-0.7526	33	0.457023	22	13
	BLACK 3vs4	DUSP5	88.5	99.9	-1.78634	33	0.083235	22	13
	BLACK 3vs4	ECE1	1152.4	1243.8	-1.38767	33	0.174538	22	13
	BLACK 3vs4	ECE2	7.5	7	0.63093	33	0.532435	22	13
	BLACK 3vs4	ECEL1	18.1	16.6	0.75132	33	0.457783	22	13
	BLACK 3vs4	EDNRA	64.8	61.1	0.79815	33	0.430488	22	13
	BLACK 3vs4	EDNRB	428.8	441.8	-0.57216	33	0.571088	22	13
	BLACK 3vs4	EGF	12.9	10.9	1.1796	33	0.246592	22	13
	BLACK 3vs4	EGFR	1523.5	1557.2	-0.37511	33	0.70998	22	13
	BLACK 3vs4	EGR1	179.4	236.3	-0.59974	33	0.552773	22	13
	BLACK 3vs4	EIF2B1	310.8	308.3	0.22649	33	0.822216	22	13
	BLACK 3vs4	EIF3E	1362.8	1191.2	1.86165	33	0.07158	22	13
	BLACK 3vs4	EIF3L	1883.3	1873.3	0.14869	33	0.882705	22	13
	BLACK 3vs4	EIF4A3	116	117.2	-0.25756	33	0.798342	22	13
	BLACK 3vs4	ELANE	39.4	36.3	1.1422	33	0.26159	22	13
	BLACK 3vs4	ELN	67.1	83.9	-1.66634	33	0.105112	22	13
	BLACK 3vs4	ELOVL2	340.9	383.2	-0.71824	33	0.477661	22	13
	BLACK 3vs4	EMD	606.6	583.3	1.30184	33	0.201985	22	13
	BLACK 3vs4	EMP2	237.9	219.8	0.97226	33	0.337992	22	13
	BLACK 3vs4	ENPP1	1003.5	991.4	0.25515	33	0.800193	22	13
	BLACK 3vs4	EPHA4	27.7	22.9	1.11642	33	0.272305	22	13
	BLACK 3vs4	EPM2AIP1	337.7	331.8	0.35756	33	0.722953	22	13
	BLACK 3vs4	ERCC5	171.4	165.2	0.47857	33	0.6354	22	13
	BLACK 3vs4	F10	1367.1	1316.8	0.8128	33	0.422156	22	13
	BLACK 3vs4	F11	2276.3	2416.3	-0.9156	33	0.366518	22	13
	BLACK 3vs4	F12	2495.9	2632.3	-0.4749	33	0.637987	22	13
	BLACK 3vs4	F2	9354.5	9386.5	-0.05173	33	0.959054	22	13
	BLACK 3vs4	F3	35	41.8	-1.27066	33	0.212734	22	13
	BLACK 3vs4	F7	79.6	85.9	-0.57945	33	0.56622	22	13
	BLACK 3vs4	F9	5559.4	5108.8	1.6324	33	0.112102	22	13
	BLACK 3vs4	FAM114A2	134.2	134.6	-0.06425	33	0.949161	22	13
	BLACK 3vs4	FAM129A	26.2	25.6	0.21666	33	0.829806	22	13
	BLACK 3vs4	FAP	12.3	14.8	-1.55993	33	0.128317	22	13
	BLACK 3vs4	FAS	138.2	153.4	-1.39973	33	0.170924	22	13
	BLACK 3vs4	FASLG	17.6	20.3	-1.09649	33	0.2808	22	13
	BLACK 3vs4	FBLN1	134.7	195.4	-0.85505	33	0.39869	22	13
	BLACK 3vs4	FBLN2	49.4	49.8	-0.05707	33	0.954834	22	13
	BLACK 3vs4	FBLN5	176.3	208.9	-1.31591	33	0.197272	22	13
	BLACK 3vs4	FBN1	91.8	104.3	-1.34004	33	0.189386	22	13
	BLACK 3vs4	FETUB	1422.6	1338.4	0.91623	33	0.366194	22	13
	BLACK 3vs4	FGA	163470	166678	-0.23873	33	0.812789	22	13
	BLACK 3vs4	FGB	98381.2	96109.4	0.25265	33	0.802108	22	13
	BLACK 3vs4	FGF1	14.1	13.1	0.82241	33	0.416748	22	13
	BLACK 3vs4	FGF2	110.4	107.5	0.24694	33	0.806483	22	13
	BLACK 3vs4	FGF21	54	66.6	-0.82747	33	0.413912	22	13
	BLACK 3vs4	FGF7	12.7	17.4	-1.87327	33	0.069911	22	13
	BLACK 3vs4	FGFR1	78.8	80.8	-0.2915	33	0.772494	22	13
	BLACK 3vs4	FGFR2	910.4	830.2	1.1667	33	0.251695	22	13
	BLACK 3vs4	FGG	108271	111186	-0.29031	33	0.773394	22	13
	BLACK 3vs4	FIBP	334.6	349	-1.11524	33	0.272802	22	13
	BLACK 3vs4	FILIP1L	27.9	28.9	-0.27846	33	0.782396	22	13
	BLACK 3vs4	FLRT1	9.8	9.4	0.18727	33	0.852598	22	13
	BLACK 3vs4	FMO1	44.3	63	-1.34576	33	0.187554	22	13
	BLACK 3vs4	FN1	18613.4	16489.4	2.0102	33	0.052642	22	13
	BLACK 3vs4	FSHB	11	9.7	1.127	33	0.267871	22	13
	BLACK 3vs4	FURIN	1118.7	1165.2	-0.45672	33	0.650865	22	13
	BLACK 3vs4	GALNT2	1190.3	1270.6	-0.74123	33	0.463795	22	13
	BLACK 3vs4	GATB	87.1	87.8	-0.09451	33	0.925272	22	13
	BLACK 3vs4	GBA	385.5	381.8	0.22772	33	0.821272	22	13
	BLACK 3vs4	GCGR	378.8	408	-0.59916	33	0.553156	22	13
	BLACK 3vs4	GCKR	1947.1	1886.3	0.41619	33	0.679963	22	13
	BLACK 3vs4	GDPD3	16	20.4	-1.83878	33	0.074961	22	13
	BLACK 3vs4	GGCX	776.6	780.1	-0.08882	33	0.929759	22	13
	BLACK 3vs4	GGT5	106.3	106.9	-0.05027	33	0.96021	22	13
	BLACK 3vs4	GHR	8072.07	7100.57	2.48124	33	0.0183614	22	13
	BLACK 3vs4	GHRL	43.4	45.2	-0.66332	33	0.511736	22	13
	BLACK 3vs4	GJB1	3914.9	3809.3	0.561	33	0.578589	22	13
	BLACK 3vs4	GJC3	16.9	14.8	1.09601	33	0.281009	22	13
	BLACK 3vs4	GLTSCR1	124.2	120.3	0.46068	33	0.64805	22	13
	BLACK 3vs4	GMEB2	68.0514	57.5269	3.51589	33	0.0012979	22	13
	BLACK 3vs4	GP2	7.3	7	0.42993	33	0.670043	22	13
	BLACK 3vs4	GPX2	926.3	1301.2	-1.70191	33	0.098177	22	13
	BLACK 3vs4	GRK4	24	25.4	-0.50545	33	0.616602	22	13
	BLACK 3vs4	GRM5	11.1	12	-0.76912	33	0.447293	22	13
	BLACK 3vs4	GSTM1	358.7	327.1	0.2636	33	0.793729	22	13
	BLACK 3vs4	GTDC1	58.5	56.1	0.71735	33	0.478208	22	13
	BLACK 3vs4	GUSB	1491.7	1509.2	-0.48864	33	0.628326	22	13
	BLACK 3vs4	GZMA	150.4	153.2	-0.24301	33	0.809503	22	13
	BLACK 3vs4	GZMB	45.1	44.6	0.0853	33	0.932538	22	13
	BLACK 3vs4	GZMH	24.3	26.7	-0.76601	33	0.449116	22	13
	BLACK 3vs4	GZMK	72.6	78.6	-0.82117	33	0.417444	22	13
	BLACK 3vs4	GZMM	26.2	27.1	-0.4366	33	0.665242	22	13
	BLACK 3vs4	HAAO	2126.3	1951.4	1.02519	33	0.31273	22	13
	BLACK 3vs4	HABP2	6684.3	6503.7	0.57022	33	0.572389	22	13
	BLACK 3vs4	HAX1	345.3	335.1	0.87051	33	0.390312	22	13
	BLACK 3vs4	HDAC3	467.1	472	-0.16457	33	0.870289	22	13
	BLACK 3vs4	HDAC9	83.6	78.7	1.58304	33	0.122951	22	13
	BLACK 3vs4	HDDC3	144.5	145.5	-0.14395	33	0.886418	22	13
	BLACK 3vs4	HEATR5B	180.4	191.9	-1.05747	33	0.297978	22	13
	BLACK 3vs4	HGF	470.3	489.8	-0.49187	33	0.626068	22	13
	BLACK 3vs4	HGFAC	451.6	466.4	-0.20785	33	0.836626	22	13
	BLACK 3vs4	HHIPL1	23.9	25	-0.618	33	0.540818	22	13
	BLACK 3vs4	HIF1AN	102	102.9	-0.14273	33	0.887369	22	13
	BLACK 3vs4	HIGD2A	1178.5	1179.8	-0.01731	33	0.986294	22	13
	BLACK 3vs4	HINT1	6458.7	6434.7	0.09421	33	0.925514	22	13
	BLACK 3vs4	HIST1H2BH	45.7	56.9	-1.95198	33	0.059469	22	13
	BLACK 3vs4	HLA.C	1261.4	1495.7	-1.33587	33	0.190733	22	13
	BLACK 3vs4	HMG20B	506.9	522.6	-0.68923	33	0.495497	22	13
	BLACK 3vs4	HMGCL	2577.6	2547.1	0.24038	33	0.81152	22	13
	BLACK 3vs4	HMGCR	293.6	361.9	-1.01812	33	0.316026	22	13
	BLACK 3vs4	HMGN1	615	619.9	-0.18182	33	0.856837	22	13
	BLACK 3vs4	HMOX1	947.2	947.9	-0.00728	33	0.994233	22	13
	BLACK 3vs4	HNRNPA2B1	6516.9	6636.6	-0.55229	33	0.584471	22	13
	BLACK 3vs4	HPN	1976.4	1994.6	-0.11146	33	0.911927	22	13
	BLACK 3vs4	HRG	42962.8	42688.8	0.1017	33	0.919612	22	13
	BLACK 3vs4	HSPE1	1300.9	1285.6	0.29321	33	0.771199	22	13
	BLACK 3vs4	HSPG2	499.4	536.5	-1.28833	33	0.206591	22	13
	BLACK 3vs4	HTRA1	1376.3	1556	-1.25877	33	0.216944	22	13
	BLACK 3vs4	HTRA3	25.8	30.5	-1.05107	33	0.300864	22	13
	BLACK 3vs4	HTRA4	17.2	18.6	-0.75201	33	0.457374	22	13
	BLACK 3vs4	ICAM1	226.8	232.4	-0.26211	33	0.794867	22	13
	BLACK 3vs4	ICK	147.5	144	0.60014	33	0.552512	22	13
	BLACK 3vs4	IDE	204.7	202.7	0.22732	33	0.821575	22	13
	BLACK 3vs4	IER3	55.3	72.2	-1.55751	33	0.12889	22	13
	BLACK 3vs4	IFI16	205.9	214.7	-0.6191	33	0.540104	22	13
	BLACK 3vs4	IFI30	560.253	689.6	-2.78828	33	0.00872605	22	13
	BLACK 3vs4	IFNA1	7.7	7	0.98194	33	0.333272	22	13
	BLACK 3vs4	IFNAR1	1420.5	1347.1	0.75262	33	0.457014	22	13
	BLACK 3vs4	IFNAR2	582.3	605.6	-0.94246	33	0.352806	22	13
	BLACK 3vs4	IFNG	7.83455	10.6177	-2.4693	33	0.0188843	22	13
	BLACK 3vs4	IFNGR1	921	920.9	0.0019	33	0.998498	22	13
	BLACK 3vs4	IFNGR2	259.1	239.8	1.44972	33	0.156576	22	13
	BLACK 3vs4	IFT88	402.9	375.3	1.78692	33	0.08314	22	13
	BLACK 3vs4	IGF1	305.6	393.1	-1.45478	33	0.155178	22	13
	BLACK 3vs4	IGF1R	37.9	37.4	0.21144	33	0.833843	22	13
	BLACK 3vs4	IGFBP1	472.376	1915.93	-2.13588	33	0.0401994	22	13
	BLACK 3vs4	IGFBP3	5729.7	5344.2	1.17397	33	0.248811	22	13
	BLACK 3vs4	IGFBP6	55.6	69.5	-0.929	33	0.359633	22	13
	BLACK 3vs4	IHH	22.6	20.1	0.8454	33	0.403974	22	13
	BLACK 3vs4	IKBKG	142.3	152.3	-0.99963	33	0.324764	22	13
	BLACK 3vs4	IL10	28.5	30.5	-0.72761	33	0.471982	22	13
	BLACK 3vs4	IL10RA	233.9	253.4	-1.56666	33	0.126734	22	13
	BLACK 3vs4	IL17A	12.8	12.2	0.35427	33	0.725394	22	13
	BLACK 3vs4	IL18	84.5	85.6	-0.14507	33	0.885537	22	13
	BLACK 3vs4	IL1A	7.5	7.6	-0.03474	33	0.972493	22	13
	BLACK 3vs4	IL1B	24.6	27.9	-0.94951	33	0.349262	22	13
	BLACK 3vs4	IL2	24.8	25.2	-0.23304	33	0.817173	22	13
	BLACK 3vs4	IL33	366	343.6	0.74935	33	0.458955	22	13
	BLACK 3vs4	IL4	11	13.3	-1.5519	33	0.130224	22	13
	BLACK 3vs4	IL4R	234	228.8	0.23055	33	0.819088	22	13
	BLACK 3vs4	IL5	15.9	16.3	-0.22784	33	0.821176	22	13
	BLACK 3vs4	IL6	9.5	10.5	-0.82972	33	0.412658	22	13
	BLACK 3vs4	IL6R	1056.9	1077.4	-0.19987	33	0.84281	22	13
	BLACK 3vs4	IL7R	110.6	101.2	0.71947	33	0.476918	22	13
	BLACK 3vs4	IMPA1	475.7	514.9	-1.12343	33	0.26936	22	13
	BLACK 3vs4	IMPG2	14.7	16.9	-1.45305	33	0.155654	22	13
	BLACK 3vs4	INSM1	9	9.5	-0.5194	33	0.606951	22	13
	BLACK 3vs4	IQGAP1	500.9	516	-0.46393	33	0.645742	22	13
	BLACK 3vs4	IRS1	286.7	258.5	1.58572	33	0.12234	22	13
	BLACK 3vs4	ITGA9	198.9	198.5	0.03531	33	0.972043	22	13
	BLACK 3vs4	ITIH1	10854.6	9804.1	1.7041	33	0.097763	22	13
	BLACK 3vs4	ITIH4	29729.1	28725.4	0.56446	33	0.57626	22	13
	BLACK 3vs4	JAK2	244.8	239.1	0.65057	33	0.519827	22	13
	BLACK 3vs4	JOSD1	135.7	145.7	-1.16668	33	0.251701	22	13
	BLACK 3vs4	JUN	96.2	127.1	-1.24586	33	0.221588	22	13
	BLACK 3vs4	KAZALD1	11.9	11.7	0.11182	33	0.911641	22	13
	BLACK 3vs4	KBTBD2	273.8	279.4	-0.43148	33	0.668925	22	13
	BLACK 3vs4	KCNE2	11.8	14	-1.32541	33	0.194138	22	13
	BLACK 3vs4	KCNJ3	109.1	94.5	1.35921	33	0.183298	22	13
	BLACK 3vs4	KCTD2	111.4	106.3	0.65411	33	0.517576	22	13
	BLACK 3vs4	KEL	15.2	13.5	1.03358	33	0.308847	22	13
	BLACK 3vs4	KHDRBS1	704.1	662.7	1.87848	33	0.069175	22	13
	BLACK 3vs4	KLF2	70.5	78	-1.23031	33	0.227279	22	13
	BLACK 3vs4	KLF6	179.2	183.5	-0.12801	33	0.898915	22	13
	BLACK 3vs4	KLK1	7.5	8.7	-1.22181	33	0.230437	22	13
	BLACK 3vs4	KLK10	8.7	9	-0.26339	33	0.793885	22	13
	BLACK 3vs4	KLK11	10.1	12.5	-1.35631	33	0.184208	22	13
	BLACK 3vs4	KLK12	13.3	13.2	0.08406	33	0.933514	22	13
	BLACK 3vs4	KLK13	25.4	26.5	-0.42142	33	0.676179	22	13
	BLACK 3vs4	KLK14	52.5	52.9	-0.09085	33	0.928162	22	13
	BLACK 3vs4	KLK15	12.1	11.6	0.36829	33	0.715006	22	13
	BLACK 3vs4	KLK2	34.5	32.4	0.7009	33	0.488277	22	13
	BLACK 3vs4	KLK3	9	10.8	-1.41172	33	0.167394	22	13
	BLACK 3vs4	KLK4	8.1	8	0.11391	33	0.909997	22	13
	BLACK 3vs4	KLK5	9.9	11.3	-1.18132	33	0.245921	22	13
	BLACK 3vs4	KLK6	25.4	24.3	0.38003	33	0.706356	22	13
	BLACK 3vs4	KLK7	5.9	7	-1.27243	33	0.212114	22	13
	BLACK 3vs4	KLK8	8.5	8.2	0.31842	33	0.752176	22	13
	BLACK 3vs4	KLK9	11.155	8.64154	2.22303	33	0.033177	22	13
	BLACK 3vs4	KLKB1	5041.8	4716.1	1.24357	33	0.222421	22	13
	BLACK 3vs4	KNG1	26534.3	24585.3	1.67566	33	0.103256	22	13
	BLACK 3vs4	KRT7	74.3	74.2	0.00528	33	0.995821	22	13
	BLACK 3vs4	LAMA1	10.6655	6.95308	2.64861	33	0.0123031	22	13
	BLACK 3vs4	LAMA4	76.5	71.3	0.62996	33	0.533056	22	13
	BLACK 3vs4	LAMA5	116.6	108	0.77955	33	0.441208	22	13
	BLACK 3vs4	LAMB1	166.2	181.6	-1.29331	33	0.204885	22	13
	BLACK 3vs4	LAMB2	464.4	450	0.46056	33	0.648136	22	13
	BLACK 3vs4	LAMC1	201.9	208	-0.6393	33	0.527038	22	13
	BLACK 3vs4	LBP	5123.1	5412.2	-0.4492	33	0.656226	22	13
	BLACK 3vs4	LDLR	83.6	108.1	-1.15794	33	0.255201	22	13
	BLACK 3vs4	LEP	19	19.1	-0.04532	33	0.964123	22	13
	BLACK 3vs4	LEPR	767.56	1008.59	-2.53921	33	0.0160069	22	13
	BLACK 3vs4	LGALS3	137.1	165.6	-1.7681	33	0.086289	22	13
	BLACK 3vs4	LHX2	33.7	30.8	0.96091	33	0.343585	22	13
	BLACK 3vs4	LIPC	2096.9	1750	1.7273	33	0.093464	22	13
	BLACK 3vs4	LNPEP	159.6	160.2	-0.0921	33	0.927175	22	13
	BLACK 3vs4	LOXL2	25	28.5	-1.32489	33	0.19431	22	13
	BLACK 3vs4	LPA	1068.7	1291.9	-1.29992	33	0.202637	22	13
	BLACK 3vs4	LPAR2	8	8.9	-0.84967	33	0.401633	22	13
	BLACK 3vs4	LPIN1	341.664	395.908	-2.20422	33	0.0345922	22	13
	BLACK 3vs4	LPP	280.8	276.4	0.26857	33	0.789934	22	13
	BLACK 3vs4	LTBP1	305.8	286.4	0.83531	33	0.40955	22	13
	BLACK 3vs4	LTF	18.9	20.5	-0.62266	33	0.537788	22	13
	BLACK 3vs4	LUM	449.3	597.6	-1.70308	33	0.097955	22	13
	BLACK 3vs4	LVRN	18.9	20.5	-0.8609	33	0.395505	22	13
	BLACK 3vs4	LXN	47.7555	59.2785	-2.20066	33	0.0348658	22	13
	BLACK 3vs4	LY96	125.9	130.4	-0.50154	33	0.61932	22	13
	BLACK 3vs4	LYPLAL1	629.1	584.8	1.43748	33	0.159998	22	13
	BLACK 3vs4	MAP3K5	143.1	146.8	-0.49051	33	0.627018	22	13
	BLACK 3vs4	MAPK8	294.5	280.8	1.08407	33	0.286192	22	13
	BLACK 3vs4	MASP1	1714.5	1614.9	1.208	33	0.235632	22	13
	BLACK 3vs4	MASP2	1856.4	1699.8	1.35159	33	0.1857	22	13
	BLACK 3vs4	MATN4	8	8.2	-0.18028	33	0.858037	22	13
	BLACK 3vs4	MBOAT7	156	162.1	-0.71161	33	0.481705	22	13
	BLACK 3vs4	MEP1A	9.1	11.2	-1.40113	33	0.170509	22	13
	BLACK 3vs4	MEP1B	111.3	143.7	-1.32321	33	0.19486	22	13
	BLACK 3vs4	MET	767.1	746.5	0.42905	33	0.670676	22	13
	BLACK 3vs4	MFSD2A	814.5	721.5	0.98514	33	0.331724	22	13
	BLACK 3vs4	MIA3	1545.8	1505.5	0.61493	33	0.542821	22	13
	BLACK 3vs4	MME	517.6	399.3	1.90161	33	0.065982	22	13
	BLACK 3vs4	MMEL1	9.6	8.3	0.97552	33	0.3364	22	13
	BLACK 3vs4	MMP1	11.5	11.5	-0.01225	33	0.9903	22	13
	BLACK 3vs4	MMP10	10	9.1	0.9002	33	0.374538	22	13
	BLACK 3vs4	MMP11	15.2	15.3	-0.04601	33	0.96358	22	13
	BLACK 3vs4	MMP12	12.1	10.7	0.9658	33	0.34117	22	13
	BLACK 3vs4	MMP13	7.1	6.3	0.61227	33	0.544554	22	13
	BLACK 3vs4	MMP14	118.9	133.3	-1.65173	33	0.108075	22	13
	BLACK 3vs4	MMP15	233.3	226.4	0.46372	33	0.64589	22	13
	BLACK 3vs4	MMP16	30.9	28.5	0.92703	33	0.360644	22	13
	BLACK 3vs4	MMP17	11.2	9.1	1.02152	33	0.31444	22	13
	BLACK 3vs4	MMP19	21.5	28.4	-1.84001	33	0.074777	22	13
	BLACK 3vs4	MMP2	35.4	38.7	-0.65131	33	0.519355	22	13
	BLACK 3vs4	MMP20	12.9	13.3	-0.27892	33	0.78205	22	13
	BLACK 3vs4	MMP21	10.4	11.9	-1.2365	33	0.225002	22	13
	BLACK 3vs4	MMP23A	9.4	9	0.40399	33	0.688828	22	13
	BLACK 3vs4	MMP23B	12.2	11.8	0.29034	33	0.773374	22	13
	BLACK 3vs4	MMP24	15.5	16.3	-0.67624	33	0.503598	22	13
	BLACK 3vs4	MMP25	43.5	40.2	0.85559	33	0.398394	22	13
	BLACK 3vs4	MMP26	8	6.9	1.05252	33	0.300205	22	13
	BLACK 3vs4	MMP27	6.2	6.7	-0.5692	33	0.573075	22	13
	BLACK 3vs4	MMP28	12.7	13.6	-0.50617	33	0.616099	22	13
	BLACK 3vs4	MMP3	21.9	21.2	0.4037	33	0.689034	22	13
	BLACK 3vs4	MMP7	41.3	44.6	-0.54814	33	0.587283	22	13
	BLACK 3vs4	MMP8	8.1	8.9	-0.9443	33	0.35188	22	13
	BLACK 3vs4	MMP9	25.9	39	-1.57965	33	0.123725	22	13
	BLACK 3vs4	MOGAT2	12.8	13.9	-0.62461	33	0.536523	22	13
	BLACK 3vs4	MPC2	4123.3	3749.9	1.29237	33	0.205205	22	13
	BLACK 3vs4	MRAS	45.7	45.5	0.06361	33	0.949663	22	13
	BLACK 3vs4	MRPL18	469.2	488.5	-1.00374	33	0.322809	22	13
	BLACK 3vs4	MRPS6	165.2	157.6	0.97617	33	0.336083	22	13
	BLACK 3vs4	MSH6	188.6	194.5	-0.76411	33	0.45023	22	13
	BLACK 3vs4	MST1	3115.3	3434.4	-0.88346	33	0.38338	22	13
	BLACK 3vs4	MST1L	106.8	112.7	-0.44824	33	0.65691	22	13
	BLACK 3vs4	MTHFD2	28.4	34.2	-1.62526	33	0.113621	22	13
	BLACK 3vs4	MTOR	272.2	285.4	-0.90883	33	0.370029	22	13
	BLACK 3vs4	MTX2	448.1	433	1.0298	33	0.310592	22	13
	BLACK 3vs4	MYC	55.8	64.5	-1.19767	33	0.239577	22	13
	BLACK 3vs4	MZB1	30.6491	44.8877	-2.44635	33	0.0199275	22	13
	BLACK 3vs4	NAAA	709.8	643.9	0.95241	33	0.347814	22	13
	BLACK 3vs4	NAIP	251.4	290.3	-1.76682	33	0.086507	22	13
	BLACK 3vs4	NAPSA	18.8	18	0.31889	33	0.751823	22	13
	BLACK 3vs4	NARS2	157.6	160.5	-0.30663	33	0.761054	22	13
	BLACK 3vs4	NBEAL1	327.8	326.3	0.09369	33	0.925919	22	13
	BLACK 3vs4	NCAPH	10.1	11.8	-1.32603	33	0.193934	22	13
	BLACK 3vs4	NDUFA2	103.7	95.9	1.13851	33	0.263105	22	13
	BLACK 3vs4	NDUFA3	600.5	614.8	-0.46998	33	0.64146	22	13
	BLACK 3vs4	NDUFB6	379.8	392	-0.47679	33	0.636656	22	13
	BLACK 3vs4	NDUFC1	1583.4	1536	0.82852	33	0.413326	22	13
	BLACK 3vs4	NENF	783	749.6	0.98203	33	0.333232	22	13
	BLACK 3vs4	NFKB1	122.5	123.5	-0.14905	33	0.882424	22	13
	BLACK 3vs4	NFKB2	37.7	37.5	0.08264	33	0.934635	22	13
	BLACK 3vs4	NGF	13.5	15.5	-1.35626	33	0.184223	22	13
	BLACK 3vs4	NID1	981.1	930.7	0.79523	33	0.432163	22	13
	BLACK 3vs4	NOCT	104.6	114.4	-0.45333	33	0.653278	22	13
	BLACK 3vs4	NOL7	729.2	694.8	1.45121	33	0.156161	22	13
	BLACK 3vs4	NOS2	16.8	19.2	-1.17348	33	0.249004	22	13
	BLACK 3vs4	NPC1L1	106.2	115.9	-0.68272	33	0.499548	22	13
	BLACK 3vs4	NR1H4	2273.8	2285.5	-0.10474	33	0.917213	22	13
	BLACK 3vs4	NR1I3	1028.6	1034.3	-0.07223	33	0.942853	22	13
	BLACK 3vs4	NSA2	1227.1	1248.7	-0.21587	33	0.830418	22	13
	BLACK 3vs4	NTS	16.2877	22.6277	-2.28441	33	0.0289115	22	13
	BLACK 3vs4	OGFOD1	195.7	195.6	0.01434	33	0.988646	22	13
	BLACK 3vs4	PAFAH1B2	490.9	476.8	0.77929	33	0.441363	22	13
	BLACK 3vs4	PAPPA	10.7	10.5	0.11928	33	0.905779	22	13
	BLACK 3vs4	PAPPA2	26.2	29.6	-0.49532	33	0.623653	22	13
	BLACK 3vs4	PCK1	12710.8	17350.8	-1.54534	33	0.131801	22	13
	BLACK 3vs4	PCSK4	20.8	22.4	-0.70854	33	0.483585	22	13
	BLACK 3vs4	PCSK5	37.1023	50.1738	-3.77392	33	0.000636102	22	13
	BLACK 3vs4	PCSK6	3304.9	3445.9	-0.50071	33	0.619899	22	13
	BLACK 3vs4	PCSK7	87.9	94.4	-1.25278	33	0.21909	22	13
	BLACK 3vs4	PCSK9	204.1	230.7	-0.79449	33	0.432587	22	13
	BLACK 3vs4	PCYT2	768.6	776.7	-0.14759	33	0.883567	22	13
	BLACK 3vs4	PDGFA	15.935	19.8108	-2.2205	33	0.033364	22	13
	BLACK 3vs4	PDGFB	17.9	16.3	0.86152	33	0.395169	22	13
	BLACK 3vs4	PDGFC	297.9	274.6	1.80774	33	0.07977	22	13
	BLACK 3vs4	PDGFRA	147.2	143.7	0.30742	33	0.760455	22	13
	BLACK 3vs4	PDGFRB	243.6	267.5	-1.3434	33	0.188308	22	13
	BLACK 3vs4	PEX12	148.1	139.6	1.32585	33	0.193996	22	13
	BLACK 3vs4	PFKFB1	588.6	558.9	0.74637	33	0.460731	22	13
	BLACK 3vs4	PGK1	2273.8	2416.6	-1.85457	33	0.072613	22	13
	BLACK 3vs4	PHACTR1	23.6	24.9	-0.50677	33	0.615686	22	13
	BLACK 3vs4	PHEX	13.1	12.9	0.15957	33	0.874194	22	13
	BLACK 3vs4	PIGK	265.2	257.8	0.64338	33	0.524422	22	13
	BLACK 3vs4	PKLR	378.3	356.4	0.61311	33	0.544008	22	13
	BLACK 3vs4	PLA2G16	788.2	766.3	0.38765	33	0.700761	22	13
	BLACK 3vs4	PLA2G1B	10.5	11.5	-0.72092	33	0.476036	22	13
	BLACK 3vs4	PLAT	99.8	116.1	-0.65563	33	0.516608	22	13
	BLACK 3vs4	PLAU	26.5236	36.6677	-2.36436	33	0.0240978	22	13
	BLACK 3vs4	PLCB3	28.9	28	0.40807	33	0.685857	22	13
	BLACK 3vs4	PLCG2	194.2	201.7	-0.50667	33	0.615755	22	13
	BLACK 3vs4	PLG	19624.7	19363.5	0.28555	33	0.777009	22	13
	BLACK 3vs4	PLIN2	2187.9	2311.1	-0.36392	33	0.718239	22	13
	BLACK 3vs4	PLPP3	2542.2	2182.4	1.99388	33	0.054483	22	13
	BLACK 3vs4	PMF1	22.3	22.6	-0.10732	33	0.915182	22	13
	BLACK 3vs4	PMM1	128	123.4	0.49432	33	0.624358	22	13
	BLACK 3vs4	PMPCB	1570.3	1539.9	0.52235	33	0.604916	22	13
	BLACK 3vs4	PNLIPRP1	11.6	10.3	0.888	33	0.380969	22	13
	BLACK 3vs4	PNLIPRP2	9	8.6	0.2378	33	0.813503	22	13
	BLACK 3vs4	PNPLA3	1316	1202.3	0.6827	33	0.49956	22	13
	BLACK 3vs4	PODXL	47	49.9	-0.50581	33	0.616351	22	13
	BLACK 3vs4	POLRMT	120.2	128.7	-0.56975	33	0.572708	22	13
	BLACK 3vs4	POMC	7.7	9.3	-0.82984	33	0.412592	22	13
	BLACK 3vs4	PON3	5795.9	5078.9	1.4018	33	0.17031	22	13
	BLACK 3vs4	PPARA	1107.1	1079.5	0.38819	33	0.700369	22	13
	BLACK 3vs4	PPARD	17.4	22.7	-1.91668	33	0.063972	22	13
	BLACK 3vs4	PPARG	345.9	317	1.59178	33	0.12097	22	13
	BLACK 3vs4	PPARGC1A	335.4	353.9	-0.41658	33	0.679681	22	13
	BLACK 3vs4	PPP1R1A	155.546	127.66	2.69467	33	0.0109953	22	13
	BLACK 3vs4	PPP1R3B	1250.5	1020	1.28963	33	0.206144	22	13
	BLACK 3vs4	PPP1R3F	19.5	18.5	0.4816	33	0.633265	22	13
	BLACK 3vs4	PRELID2	54	50	0.95247	33	0.347782	22	13
	BLACK 3vs4	PRKAB1	175.5	181.5	-0.71492	33	0.479687	22	13
	BLACK 3vs4	PRKAR2B	79.8	80.1	-0.04686	33	0.962907	22	13
	BLACK 3vs4	PRKG2	6	6.5	-0.59905	33	0.55323	22	13
	BLACK 3vs4	PROC	507.6	463.5	1.70426	33	0.097732	22	13
	BLACK 3vs4	PROS1	5165.7	4948	1.06443	33	0.294863	22	13
	BLACK 3vs4	PRSS1	11.6	12.2	-0.41493	33	0.680879	22	13
	BLACK 3vs4	PRSS12	42.6	38.3	0.90014	33	0.374566	22	13
	BLACK 3vs4	PRSS16	8.60409	11.1746	-2.1606	33	0.0380839	22	13
	BLACK 3vs4	PRSS2	10.8	12.1	-1.25659	33	0.217723	22	13
	BLACK 3vs4	PRSS21	12.6	10.5	1.50939	33	0.140715	22	13
	BLACK 3vs4	PRSS22	7.9	8.1	-0.23117	33	0.818608	22	13
	BLACK 3vs4	PRSS23	53.6	53.9	-0.0789	33	0.937593	22	13
	BLACK 3vs4	PRSS27	17	18.1	-0.6694	33	0.5079	22	13
	BLACK 3vs4	PRSS3	20.065	26.8354	-2.28753	33	0.0287081	22	13
	BLACK 3vs4	PRSS33	14.8	14.5	0.20196	33	0.841187	22	13
	BLACK 3vs4	PRSS36	19.7	21.4	-0.48117	33	0.633573	22	13
	BLACK 3vs4	PRSS38	16.6559	19.3831	-2.16728	33	0.0375299	22	13
	BLACK 3vs4	PRSS41	8.4	7.9	0.55335	33	0.583754	22	13
	BLACK 3vs4	PRSS42	40.4	34	1.6776	33	0.102873	22	13
	BLACK 3vs4	PRSS44	20.2	20.8	-0.26767	33	0.79062	22	13
	BLACK 3vs4	PRSS45	16.9	18.2	-0.73274	33	0.46889	22	13
	BLACK 3vs4	PRSS46	12.4	11.5	0.76812	33	0.447879	22	13
	BLACK 3vs4	PRSS48	37.3	37.7	-0.1025	33	0.918978	22	13
	BLACK 3vs4	PRSS50	18.7	16.8	0.88559	33	0.382249	22	13
	BLACK 3vs4	PRSS53	43.3	46.9	-0.39298	33	0.696859	22	13
	BLACK 3vs4	PRSS55	22.5	22.2	0.2053	33	0.838602	22	13
	BLACK 3vs4	PRSS56	11.4	11.6	-0.14973	33	0.881891	22	13
	BLACK 3vs4	PRSS57	11.4	11.6	-0.13996	33	0.889542	22	13
	BLACK 3vs4	PRSS58	13.5	12.1	0.75721	33	0.454297	22	13
	BLACK 3vs4	PRSS8	21.2	21	0.06113	33	0.951624	22	13
	BLACK 3vs4	PSEN1	313.7	300.7	0.93633	33	0.355907	22	13
	BLACK 3vs4	PSMB1	1123	1080.1	0.91637	33	0.366122	22	13
	BLACK 3vs4	PSMB3	1261.9	1345.4	-1.48745	33	0.14639	22	13
	BLACK 3vs4	PSMB9	469.3	483.5	-0.47917	33	0.634977	22	13
	BLACK 3vs4	PSRC1	30.6	29.8	0.13497	33	0.893457	22	13
	BLACK 3vs4	PTEN	1190	1128.1	1.35161	33	0.185694	22	13
	BLACK 3vs4	PTPN18	180.5	176.5	0.24248	33	0.809911	22	13
	BLACK 3vs4	PTPN2	272.6	288.3	-1.06854	33	0.293033	22	13
	BLACK 3vs4	PTTG1	59.6	62.3	-0.60291	33	0.550687	22	13
	BLACK 3vs4	PUM2	983.2	957.9	0.71996	33	0.47662	22	13
	BLACK 3vs4	PUS7L	197	193.7	0.46128	33	0.647623	22	13
	BLACK 3vs4	RAD52	92.8	98.7	-0.61328	33	0.543893	22	13
	BLACK 3vs4	RBBP6	198	189.7	1.27875	33	0.209906	22	13
	BLACK 3vs4	RBM34	136.2	129.6	0.75454	33	0.455873	22	13
	BLACK 3vs4	REG1A	8.9	9.4	-0.39758	33	0.6935	22	13
	BLACK 3vs4	RELA	122.8	123	-0.04179	33	0.96692	22	13
	BLACK 3vs4	RELN	801.8	764.4	0.64312	33	0.524589	22	13
	BLACK 3vs4	REN	11.3377	13.8608	-2.24534	33	0.0315653	22	13
	BLACK 3vs4	RFC2	345.5	336.2	0.63666	33	0.528738	22	13
	BLACK 3vs4	RGCC	16.8	16.4	0.28442	33	0.777864	22	13
	BLACK 3vs4	RLF	193.2	190.3	0.4009	33	0.691078	22	13
	BLACK 3vs4	RNASE1	94.8	107.4	-1.1402	33	0.262411	22	13
	BLACK 3vs4	RNPEP	500.9	476.5	0.74477	33	0.461683	22	13
	BLACK 3vs4	RPN2	1202.6	1279	-1.45081	33	0.156272	22	13
	BLACK 3vs4	RPS13	3294.9	2938.4	1.24563	33	0.221671	22	13
	BLACK 3vs4	RPS6KA5	100	99.1	0.10301	33	0.918576	22	13
	BLACK 3vs4	RPTOR	72.4	72.8	-0.10349	33	0.918197	22	13
	BLACK 3vs4	RRM1	240.9	228.3	1.27076	33	0.212698	22	13
	BLACK 3vs4	RXRA	4235.4	4202.1	0.17511	33	0.86206	22	13
	BLACK 3vs4	RXRB	193	192.3	0.08574	33	0.932191	22	13
	BLACK 3vs4	RXRG	23.5	23.8	-0.08168	33	0.935393	22	13
	BLACK 3vs4	SC5D	1596.7	1685.2	-0.45018	33	0.655526	22	13
	BLACK 3vs4	SCD	6753.9	7582.6	-0.46138	33	0.647551	22	13
	BLACK 3vs4	SCG5	299.3	308	-0.29196	33	0.772142	22	13
	BLACK 3vs4	SDC1	3833	3482.9	1.94038	33	0.060917	22	13
	BLACK 3vs4	SDHA	621	615.6	0.17198	33	0.864501	22	13
	BLACK 3vs4	SDHC	829.8	797.8	1.13181	33	0.26587	22	13
	BLACK 3vs4	SEC11A	1652.8	1553.9	1.74669	33	0.089994	22	13
	BLACK 3vs4	SEC11C	1700.4	1915.2	-1.57271	33	0.125327	22	13
	BLACK 3vs4	SELENBP1	2178.7	2056.4	0.59731	33	0.55438	22	13
	BLACK 3vs4	SERPINA1	63230.4	66035.9	-0.64859	33	0.521091	22	13
	BLACK 3vs4	SERPINB1	266.4	284.3	-0.87152	33	0.389764	22	13
	BLACK 3vs4	SERPINB2	13	10.7	1.66028	33	0.106333	22	13
	BLACK 3vs4	SERPINB8	24.2	26.9	-1.12949	33	0.266836	22	13
	BLACK 3vs4	SERPINC1	31984.9	28938	2.35052	33	0.0248754	22	13
	BLACK 3vs4	SERPINE1	831.7	1002.9	-0.55989	33	0.579336	22	13
	BLACK 3vs4	SERPINF1	20585	19501.5	1.3609	33	0.182768	22	13
	BLACK 3vs4	SERPINF2	14262.7	13831.5	0.38653	33	0.701587	22	13
	BLACK 3vs4	SERPING1	23541.1	23222	0.33386	33	0.740601	22	13
	BLACK 3vs4	SERPINH1	312.281	348.658	-2.13644	33	0.0401503	22	13
	BLACK 3vs4	SH2B3	261.7	242.5	1.1027	33	0.278133	22	13
	BLACK 3vs4	SH3GL2	29.1	28.6	0.20903	33	0.835712	22	13
	BLACK 3vs4	SHH	104.6	109.9	-0.74431	33	0.461955	22	13
	BLACK 3vs4	SLC12A2	41	41.5	-0.12321	33	0.902687	22	13
	BLACK 3vs4	SLC22A2	8.6	8.5	0.04525	33	0.964178	22	13
	BLACK 3vs4	SLC22A3	859.8	858.3	0.02339	33	0.981477	22	13
	BLACK 3vs4	SLC25A22	69.1	76.4	-0.71086	33	0.482163	22	13
	BLACK 3vs4	SLC27A5	992.2	1024.3	-0.17648	33	0.860997	22	13
	BLACK 3vs4	SLC2A2	14160.2	12110	2.50192	33	0.0174872	22	13
	BLACK 3vs4	SLC2A4	40.1	37.4	0.6251	33	0.536203	22	13
	BLACK 3vs4	SLC37A4	1957.96	1714.82	2.52608	33	0.0165144	22	13
	BLACK 3vs4	SLC4A4	805.9	838.8	-0.53557	33	0.595847	22	13
	BLACK 3vs4	SLC4A9	10.1	9.3	0.71245	33	0.481191	22	13
	BLACK 3vs4	SLC7A1	16.0732	21.3515	-3.24845	33	0.00266797	22	13
	BLACK 3vs4	SLIT3	22.4	28.8	-1.38148	33	0.176413	22	13
	BLACK 3vs4	SMAD2	424	409.6	0.89848	33	0.375436	22	13
	BLACK 3vs4	SMAD3	288.7	278	0.6511	33	0.519493	22	13
	BLACK 3vs4	SMAD4	751.435	699.285	2.53173	33	0.016294	22	13
	BLACK 3vs4	SMAD7	313.1	304.2	0.43951	33	0.663156	22	13
	BLACK 3vs4	SMPD1	100.8	111.5	-1.75661	33	0.088261	22	13
	BLACK 3vs4	SNX10	1031.7	916.7	1.05394	33	0.299565	22	13
	BLACK 3vs4	SNX17	640.2	630.1	0.7334	33	0.46849	22	13
	BLACK 3vs4	SOAT2	33.7	32.2	0.33222	33	0.741823	22	13
	BLACK 3vs4	SOD2	2790.39	3536.65	-2.16585	33	0.0376477	22	13
	BLACK 3vs4	SORT1	179.9	193	-0.26285	33	0.794303	22	13
	BLACK 3vs4	SP100	523.3	541.2	-0.53989	33	0.592901	22	13
	BLACK 3vs4	SPARC	649.5	673.9	-0.62365	33	0.537148	22	13
	BLACK 3vs4	SPECC1L	212.61	238.486	-2.30538	33	0.0275713	22	13
	BLACK 3vs4	SPHK1	20.9	19.8	0.52429	33	0.603581	22	13
	BLACK 3vs4	SPHK2	216.6	226.4	-0.4092	33	0.685035	22	13
	BLACK 3vs4	SPOCK3	17.8	17.7	0.00944	33	0.992528	22	13
	BLACK 3vs4	SREBF1	2357.3	2340.1	0.0532	33	0.957895	22	13
	BLACK 3vs4	SREBF2	1092.2	1116.5	-0.28466	33	0.777681	22	13
	BLACK 3vs4	SRP14	329.6	342.1	-0.56593	33	0.575273	22	13
	BLACK 3vs4	SRSF2	622.4	647.3	-0.48511	33	0.630806	22	13
	BLACK 3vs4	SRSF4	457.1	441	1.01421	33	0.317859	22	13
	BLACK 3vs4	SSFA2	755.5	729.3	1.27001	33	0.212962	22	13
	BLACK 3vs4	ST14	47.5	53.6	-1.22334	33	0.229866	22	13
	BLACK 3vs4	STARD10	11.4	11.5	-0.10056	33	0.920509	22	13
	BLACK 3vs4	STAT1	1471.5	1455.4	0.12502	33	0.901263	22	13
	BLACK 3vs4	STAT3	1540.7	1556.5	-0.13664	33	0.892148	22	13
	BLACK 3vs4	STC1	9.7	9.6	0.08343	33	0.93401	22	13
	BLACK 3vs4	SUCLG1	1708.2	1750.3	-0.66281	33	0.512055	22	13
	BLACK 3vs4	SYCN	7.6	8.8	-1.19213	33	0.241714	22	13
	BLACK 3vs4	SYF2	292.5	288.9	0.24288	33	0.809598	22	13
	BLACK 3vs4	SYTL5	28.2	27.2	0.20159	33	0.841474	22	13
	BLACK 3vs4	TAF1C	122.8	141.5	-1.28499	33	0.207743	22	13
	BLACK 3vs4	TAOK2	175.1	183.7	-0.7911	33	0.434533	22	13
	BLACK 3vs4	TBC1D15	436.5	406.5	1.79073	33	0.082514	22	13
	BLACK 3vs4	TCF21	47.4	51.7	-0.98794	33	0.330369	22	13
	BLACK 3vs4	TCF4	105.6	99.6	0.75405	33	0.456165	22	13
	BLACK 3vs4	TDO2	12499.8	11264.3	1.03403	33	0.308641	22	13
	BLACK 3vs4	TEAD4	32.9	36.2	-0.85489	33	0.398775	22	13
	BLACK 3vs4	TGFA	51	51.2	-0.04047	33	0.967964	22	13
	BLACK 3vs4	TGFB1	227.9	246.3	-0.95538	33	0.346332	22	13
	BLACK 3vs4	TGFB1I1	19.0964	23.0554	-2.20904	33	0.0342242	22	13
	BLACK 3vs4	TGFBI	1185.5	1093	0.86037	33	0.395795	22	13
	BLACK 3vs4	TGFBR1	143.7	131.7	1.76172	33	0.08738	22	13
	BLACK 3vs4	TGFBR2	524.6	516.1	0.32528	33	0.747023	22	13
	BLACK 3vs4	TGM2	677.1	702.5	-0.40315	33	0.689436	22	13
	BLACK 3vs4	THBS1	207.2	253.7	-1.80507	33	0.080196	22	13
	BLACK 3vs4	THBS2	95.2	115.5	-1.49209	33	0.145175	22	13
	BLACK 3vs4	THSD4	266.1	239.7	1.19084	33	0.242212	22	13
	BLACK 3vs4	TICAM1	107.5	112.6	-0.76128	33	0.451895	22	13
	BLACK 3vs4	TIMM8A	311.8	288.9	1.60184	33	0.118721	22	13
	BLACK 3vs4	TIMP1	741.693	881.938	-2.14221	33	0.0396476	22	13
	BLACK 3vs4	TIMP2	367.5	389.7	-1.10484	33	0.277219	22	13
	BLACK 3vs4	TIMP3	628.9	692.6	-1.42375	33	0.163906	22	13
	BLACK 3vs4	TIMP4	14.5	15.6	-1.07928	33	0.28829	22	13
	BLACK 3vs4	TLL1	11.8	10.7	0.76413	33	0.450221	22	13
	BLACK 3vs4	TLL2	8.2	10	-1.3792	33	0.177108	22	13
	BLACK 3vs4	TLR2	238.1	223.3	0.9965	33	0.32626	22	13
	BLACK 3vs4	TLR4	228.8	215	1.29973	33	0.202701	22	13
	BLACK 3vs4	TM6SF2	420	403.1	0.31875	33	0.751928	22	13
	BLACK 3vs4	TM7SF2	869.1	916.8	-0.27873	33	0.78219	22	13
	BLACK 3vs4	TMC4	60.9	54.5	1.10821	33	0.275781	22	13
	BLACK 3vs4	TMEM97	1105.8	1011.8	0.6265	33	0.535299	22	13
	BLACK 3vs4	TMPRSS11A	13.9	16	-1.49815	33	0.143599	22	13
	BLACK 3vs4	TMPRSS11B	9.4	9.6	-0.15166	33	0.880376	22	13
	BLACK 3vs4	TMPRSS11D	8.00727	9.90154	-2.30255	33	0.0277487	22	13
	BLACK 3vs4	TMPRSS11E	6.8	7.7	-0.91728	33	0.36565	22	13
	BLACK 3vs4	TMPRSS11F	9.5	9.6	-0.06122	33	0.951554	22	13
	BLACK 3vs4	TMPRSS12	8.9	9.1	-0.22146	33	0.8261	22	13
	BLACK 3vs4	TMPRSS13	16.3	15.2	0.6028	33	0.550762	22	13
	BLACK 3vs4	TMPRSS15	11	11.5	-0.34191	33	0.734583	22	13
	BLACK 3vs4	TMPRSS2	257.8	239.3	0.81555	33	0.420603	22	13
	BLACK 3vs4	TMPRSS3	20.4845	31.3131	-2.63054	33	0.0128542	22	13
	BLACK 3vs4	TMPRSS4	9.2	8.2	1.00781	33	0.320877	22	13
	BLACK 3vs4	TMPRSS5	8.3	9.2	-0.75626	33	0.454861	22	13
	BLACK 3vs4	TMPRSS6	679.6	623.8	1.27828	33	0.21007	22	13
	BLACK 3vs4	TMPRSS7	13	13.9	-0.72201	33	0.475376	22	13
	BLACK 3vs4	TMPRSS9	37.6	40.9	-0.40301	33	0.689541	22	13
	BLACK 3vs4	TNC	24	27.4	-1.07235	33	0.291343	22	13
	BLACK 3vs4	TNF	29.1	38.4	-1.65269	33	0.107879	22	13
	BLACK 3vs4	TNK2	79.6	79.2	0.05696	33	0.954917	22	13
	BLACK 3vs4	TPSAB1	127.2	159.7	-1.39381	33	0.172691	22	13
	BLACK 3vs4	TPSD1	11.2	10.8	0.33254	33	0.741583	22	13
	BLACK 3vs4	TRAF6	265.3	253.5	0.97516	33	0.336577	22	13
	BLACK 3vs4	TRIB1	704.7	812.9	-0.81807	33	0.419183	22	13
	BLACK 3vs4	TRIB3	87.7	88	-0.02435	33	0.980718	22	13
	BLACK 3vs4	TRIO	343.4	351.4	-0.49601	33	0.623172	22	13
	BLACK 3vs4	TSC22D2	88.8	96.3	-0.8456	33	0.403868	22	13
	BLACK 3vs4	TSC22D3	329.7	327.1	0.03593	33	0.971555	22	13
	BLACK 3vs4	TTC39B	219.1	236.5	-0.91141	33	0.368687	22	13
	BLACK 3vs4	TTR	98062.7	81439.4	2.02056	33	0.051502	22	13
	BLACK 3vs4	TUBB	367.4	351.8	0.80482	33	0.426683	22	13
	BLACK 3vs4	TXN2	864.7	818.8	1.61508	33	0.115815	22	13
	BLACK 3vs4	UBAP1	629.2	618.7	0.40801	33	0.685899	22	13
	BLACK 3vs4	UBE2E1	484.2	467.4	1.00988	33	0.3199	22	13
	BLACK 3vs4	UBL5	3171.9	3085.8	0.95167	33	0.348185	22	13
	BLACK 3vs4	UCN3	9.43864	6.71615	3.87665	33	0.000476849	22	13
	BLACK 3vs4	UCP2	217.1	220.3	-0.16248	33	0.871921	22	13
	BLACK 3vs4	UQCR10	525.5	504.6	0.95209	33	0.347975	22	13
	BLACK 3vs4	USP14	415.1	411.4	0.26802	33	0.790355	22	13
	BLACK 3vs4	USP16	429.1	424.6	0.28212	33	0.779611	22	13
	BLACK 3vs4	UTP18	348.4	337.6	0.6926	33	0.493406	22	13
	BLACK 3vs4	UXT	495.6	486	0.64929	33	0.520646	22	13
	BLACK 3vs4	VCAM1	453.9	392.3	1.0396	33	0.306082	22	13
	BLACK 3vs4	VEGFA	1560.9	1587.3	-0.22355	33	0.824485	22	13
	BLACK 3vs4	VEGFB	164.7	161	0.32839	33	0.744689	22	13
	BLACK 3vs4	VEGFC	51.8	58.7	-1.20303	33	0.237526	22	13
	BLACK 3vs4	VPS13B	627.6	638.6	-0.36759	33	0.715529	22	13
	BLACK 3vs4	VPS41	459.4	428.2	1.46157	33	0.153316	22	13
	BLACK 3vs4	VTN	1958.6	1989.3	-0.30286	33	0.763896	22	13
	BLACK 3vs4	WDR12	175.9	172.6	0.3202	33	0.750834	22	13
	BLACK 3vs4	WFIKKN1	10	9.4	0.41684	33	0.679495	22	13
	BLACK 3vs4	WFIKKN2	6.8	6.3	0.83397	33	0.410295	22	13
	BLACK 3vs4	WIPF1	135.9	144.7	-1.1794	33	0.246674	22	13
	BLACK 3vs4	XPA	310.3	290.3	1.39442	33	0.172508	22	13
	BLACK 3vs4	XYLT2	116.9	110.7	1.14384	33	0.260918	22	13
	BLACK 3vs4	YME1L1	405.2	391.6	0.95547	33	0.346287	22	13
	BLACK 3vs4	YTHDF2	293.3	287.7	0.48734	33	0.629237	22	13
	BLACK 3vs4	ZBTB17	69.6	66.7	0.53098	33	0.598991	22	13
	BLACK 3vs4	ZC3HC1	105.1	107.8	-0.47911	33	0.635019	22	13
	BLACK 3vs4	ZER1	298.4	306.4	-0.38301	33	0.704169	22	13
	BLACK 3vs4	ZFX	83.6	89	-1.26649	33	0.214204	22	13
	BLACK 3vs4	ZG16	403.7	359.2	1.18238	33	0.245505	22	13
	BLACK 3vs4	ZNF185	21.8	22.6	-0.32744	33	0.745402	22	13
	BLACK 3vs4	ZNF407	240.2	232.7	0.64444	33	0.523748	22	13
	BLACK 3vs4	ZNHIT3	375.7	362.9	0.61054	33	0.545687	22	13
	BLACK 3vs4	ZPR1	226.4	219.1	0.25543	33	0.79998	22	13
	BLACK 3vs4	ZRSR2	81.3	84.9	-0.89695	33	0.376243	22	13

## Sheet: WHITE 1 to 2
	Comparison of mean gene expression between stages 1 and 2 in Whites
	Comparison	GENE	Mean 1	Mean 2	t-value	df	p	N 1	N 2
	WHITE 1vs2	A1BG	34.4	41.4	-1.06747	92	0.288554	36	58
	WHITE 1vs2	A2M	14663.2	13359.3	0.87989	92	0.381213	36	58
	WHITE 1vs2	A2ML1	16.3	18.8	-0.44345	92	0.658478	36	58
	WHITE 1vs2	AARS	1021.1	1020.2	0.02798	92	0.977738	36	58
	WHITE 1vs2	ABCC4	82.8	96.1	-1.17211	92	0.244178	36	58
	WHITE 1vs2	ABCG5	2704.3	3028.5	-0.52741	92	0.599178	36	58
	WHITE 1vs2	ABCG8	1547.3	1408.2	1.38777	92	0.16856	36	58
	WHITE 1vs2	ABLIM1	499.7	539.6	-0.42545	92	0.671504	36	58
	WHITE 1vs2	ABO	32.1	41.5	-0.83163	92	0.407773	36	58
	WHITE 1vs2	ACAN	6.5	6.6	-0.10515	92	0.916484	36	58
	WHITE 1vs2	ACOT11	16.4	18.1	-0.5391	92	0.591118	36	58
	WHITE 1vs2	ACOT2	565.463	683.356	-3.28313	92	0.00145234	36	58
	WHITE 1vs2	ACSM3	1554.9	1673.2	-1.13871	92	0.257779	36	58
	WHITE 1vs2	ACTA2	283.1	302.1	-0.61367	92	0.540945	36	58
	WHITE 1vs2	ACTR2	888.462	958.808	-2.13395	92	0.0355064	36	58
	WHITE 1vs2	ADAM10	319.6	323.9	-0.47738	92	0.634221	36	58
	WHITE 1vs2	ADAM12	16.2	18.7	-0.42068	92	0.674967	36	58
	WHITE 1vs2	ADAM15	302.3	338.7	-0.56526	92	0.573274	36	58
	WHITE 1vs2	ADAM17	266.2	279.8	-0.36713	92	0.714368	36	58
	WHITE 1vs2	ADAM19	47.2	38.8	1.4322	92	0.155475	36	58
	WHITE 1vs2	ADAM20	64.1	66	-0.2522	92	0.801451	36	58
	WHITE 1vs2	ADAM21	18.6	23	-0.67403	92	0.501983	36	58
	WHITE 1vs2	ADAM28	29.7	26.8	1.208	92	0.230144	36	58
	WHITE 1vs2	ADAM30	20.1	26.5	-0.6359	92	0.526419	36	58
	WHITE 1vs2	ADAM33	33.1	29.9	0.65216	92	0.515924	36	58
	WHITE 1vs2	ADAM8	149.1	155.8	-0.46792	92	0.640951	36	58
	WHITE 1vs2	ADAM9	114.3	119.4	-0.81521	92	0.417058	36	58
	WHITE 1vs2	ADAMDEC1	16	15.5	0.25336	92	0.800558	36	58
	WHITE 1vs2	ADAMTS1	119	116.8	0.15942	92	0.87369	36	58
	WHITE 1vs2	ADAMTS10	39.9	50.5	-0.91687	92	0.361608	36	58
	WHITE 1vs2	ADAMTS12	59.8	61.7	-0.27444	92	0.784365	36	58
	WHITE 1vs2	ADAMTS13	105.8	105.3	0.06094	92	0.95154	36	58
	WHITE 1vs2	ADAMTS14	14.2	24.7	-0.89641	92	0.372375	36	58
	WHITE 1vs2	ADAMTS15	25.4	39.1	-0.88363	92	0.379201	36	58
	WHITE 1vs2	ADAMTS16	12	15.2	-0.84536	92	0.400104	36	58
	WHITE 1vs2	ADAMTS17	101.7	102.1	-0.03703	92	0.970538	36	58
	WHITE 1vs2	ADAMTS18	11.7	19.5	-0.84264	92	0.401613	36	58
	WHITE 1vs2	ADAMTS19	11.9	23.2	-0.82659	92	0.410611	36	58
	WHITE 1vs2	ADAMTS2	146.9	142.6	0.53713	92	0.592478	36	58
	WHITE 1vs2	ADAMTS20	20.6	29.1	-0.83202	92	0.407555	36	58
	WHITE 1vs2	ADAMTS3	12.8	14.8	-0.62155	92	0.535778	36	58
	WHITE 1vs2	ADAMTS4	17.7	17.8	-0.00799	92	0.993646	36	58
	WHITE 1vs2	ADAMTS5	43	50.5	-1.61537	92	0.109654	36	58
	WHITE 1vs2	ADAMTS6	21.9	32.3	-0.99751	92	0.321131	36	58
	WHITE 1vs2	ADAMTS7	38.5	44.1	-0.82751	92	0.41009	36	58
	WHITE 1vs2	ADAMTS8	10.3	10.5	-0.08864	92	0.929565	36	58
	WHITE 1vs2	ADAMTS9	58.2	56.7	0.24239	92	0.80902	36	58
	WHITE 1vs2	ADAMTSL4	140.2	124.1	1.82134	92	0.071806	36	58
	WHITE 1vs2	ADD3	298.2	288.6	0.72832	92	0.468269	36	58
	WHITE 1vs2	ADH5	3038	3268.7	-1.31157	92	0.192929	36	58
	WHITE 1vs2	ADH6	8008.8	8082.2	-0.18612	92	0.852764	36	58
	WHITE 1vs2	ADIPOQ	11.4	14.8	-0.69348	92	0.489753	36	58
	WHITE 1vs2	ADNP2	235	228.1	0.74132	92	0.460385	36	58
	WHITE 1vs2	ADRA2B	68	73.3	-0.52886	92	0.598174	36	58
	WHITE 1vs2	AEBP1	143.6	141.6	0.12604	92	0.899973	36	58
	WHITE 1vs2	AFG3L2	250.7	251.4	-0.07771	92	0.938231	36	58
	WHITE 1vs2	AGT	9637.3	9929.3	-0.24174	92	0.80952	36	58
	WHITE 1vs2	AKAP13	720.5	725.6	-0.1774	92	0.859581	36	58
	WHITE 1vs2	AKR1A1	2706.5	2910.6	-1.90432	92	0.059994	36	58
	WHITE 1vs2	AKR1C3	2037.3	2041.2	-0.02315	92	0.981581	36	58
	WHITE 1vs2	AKR1D1	2520.8	2717.4	-1.51095	92	0.134227	36	58
	WHITE 1vs2	AKT1	415.2	433.1	-0.49092	92	0.624651	36	58
	WHITE 1vs2	ALAS1	972.8	796.2	1.27344	92	0.206071	36	58
	WHITE 1vs2	ALDH18A1	251.8	268.3	-1.05293	92	0.29513	36	58
	WHITE 1vs2	ALDH9A1	1810.1	1839.3	-0.41887	92	0.676284	36	58
	WHITE 1vs2	AMBP	151974	151562	0.05797	92	0.953896	36	58
	WHITE 1vs2	ANGPTL6	337.9	347	-0.59834	92	0.55108	36	58
	WHITE 1vs2	ANKRD46	364.7	366.8	-0.18531	92	0.853396	36	58
	WHITE 1vs2	ANKS1A	89.4	89.5	-0.03525	92	0.971955	36	58
	WHITE 1vs2	ANXA1	204.9	205.3	-0.01972	92	0.984311	36	58
	WHITE 1vs2	ANXA3	46.1	48.4	-0.30613	92	0.760199	36	58
	WHITE 1vs2	AOX1	12085.6	11223.8	1.17174	92	0.244327	36	58
	WHITE 1vs2	AP1B1	276.3	258.4	0.37997	92	0.704846	36	58
	WHITE 1vs2	APOA1	124188	130189	-0.3527	92	0.725123	36	58
	WHITE 1vs2	APOA5	4929.1	4646.7	0.58636	92	0.55907	36	58
	WHITE 1vs2	APOB	19228.5	18901.3	0.45427	92	0.650701	36	58
	WHITE 1vs2	APOE	36091.1	37260.6	-0.63275	92	0.528468	36	58
	WHITE 1vs2	AQP4	19.2	31.3	-1.18212	92	0.240204	36	58
	WHITE 1vs2	AR	709.2	674.9	0.91191	92	0.364202	36	58
	WHITE 1vs2	ARF4	1817.7	1926.3	-1.16076	92	0.248744	36	58
	WHITE 1vs2	ARG1	10233.5	9745	1.03926	92	0.301406	36	58
	WHITE 1vs2	ART1	12.2	17.7	-0.98627	92	0.326587	36	58
	WHITE 1vs2	ASAH1	1102.8	1170.9	-1.12937	92	0.261677	36	58
	WHITE 1vs2	ASH2L	398.8	403.3	-0.34527	92	0.73068	36	58
	WHITE 1vs2	ASNS	65.3	73.7	-0.53142	92	0.596408	36	58
	WHITE 1vs2	ATP2C1	274	294.4	-1.53327	92	0.128642	36	58
	WHITE 1vs2	ATP4B	10.5	17.3	-0.95986	92	0.33964	36	58
	WHITE 1vs2	ATP5B	2395.3	2614.2	-0.91341	92	0.363416	36	58
	WHITE 1vs2	ATP5D	1348.5	1222.1	1.44362	92	0.152242	36	58
	WHITE 1vs2	ATP5G3	3402.1	3452.9	-0.50868	92	0.612195	36	58
	WHITE 1vs2	ATP6AP2	281.3	304.3	-1.43663	92	0.154214	36	58
	WHITE 1vs2	ATP6V1F	352.122	398.589	-2.68526	92	0.0085973	36	58
	WHITE 1vs2	BACE2	49.3	58.9	-1.37331	92	0.172994	36	58
	WHITE 1vs2	BAG6	1366.4	1417.4	-0.39307	92	0.695177	36	58
	WHITE 1vs2	BAIAP2	368.1	347.6	1.29851	92	0.197357	36	58
	WHITE 1vs2	BAMBI	150.1	154.3	-0.21824	92	0.827725	36	58
	WHITE 1vs2	BAX	303.4	341	-1.84028	92	0.068951	36	58
	WHITE 1vs2	BBS9	77.2	74.1	0.76666	92	0.445249	36	58
	WHITE 1vs2	BCL2	86.7	89.3	-0.16543	92	0.868966	36	58
	WHITE 1vs2	BGN	1035.5	1405.2	-0.94431	92	0.347486	36	58
	WHITE 1vs2	BMP1	553.6	539.1	0.3331	92	0.739814	36	58
	WHITE 1vs2	BMP2	76.5	79.9	-0.43374	92	0.665494	36	58
	WHITE 1vs2	BMP4	73.5	84.8	-1.18758	92	0.238056	36	58
	WHITE 1vs2	BMP7	9.3	14.6	-0.77717	92	0.439053	36	58
	WHITE 1vs2	BRPF1	113	116.5	-0.40196	92	0.688649	36	58
	WHITE 1vs2	C10orf11	162.9	179.5	-1.02876	92	0.30629	36	58
	WHITE 1vs2	C1RL	1104.1	975.435	2.45413	92	0.0160045	36	58
	WHITE 1vs2	C2	2788.9	2646.7	0.41942	92	0.67589	36	58
	WHITE 1vs2	C3	32977	34349.3	-0.79694	92	0.427539	36	58
	WHITE 1vs2	C4BPB	2815.4	2595.4	1.86393	92	0.065521	36	58
	WHITE 1vs2	C5	6035.6	5947	0.29999	92	0.76486	36	58
	WHITE 1vs2	C8B	6065.7	5628.6	1.43477	92	0.154744	36	58
	WHITE 1vs2	C9	29653.4	25868.3	2.34679	92	0.0210818	36	58
	WHITE 1vs2	CALCR	12.3	15.2	-1.14882	92	0.253606	36	58
	WHITE 1vs2	CASP1	156.9	185.2	-1.66956	92	0.098406	36	58
	WHITE 1vs2	CBR3	15.1	23.2	-0.96865	92	0.335262	36	58
	WHITE 1vs2	CCDC3	203.1	214.8	-1.14334	92	0.255863	36	58
	WHITE 1vs2	CCDC6	85.6	90.2	-1.38954	92	0.168021	36	58
	WHITE 1vs2	CCL19	94.1	123.9	-1.11053	92	0.269664	36	58
	WHITE 1vs2	CCL2	27.9	28.1	-0.05034	92	0.959964	36	58
	WHITE 1vs2	CCL21	157.5	182.3	-1.08439	92	0.281025	36	58
	WHITE 1vs2	CCL3	68.2	88.3	-1.39251	92	0.167123	36	58
	WHITE 1vs2	CCL5	158.2	164.1	-0.31406	92	0.754185	36	58
	WHITE 1vs2	CCR2	43.8	49.5	-1.1094	92	0.270149	36	58
	WHITE 1vs2	CCR5	31.3	36.9	-1.43112	92	0.155785	36	58
	WHITE 1vs2	CCR7	15.5	16.9	-0.47138	92	0.638486	36	58
	WHITE 1vs2	CCT7	495.6	503.7	-0.33982	92	0.734769	36	58
	WHITE 1vs2	CCT8	1097.8	1044.3	1.16689	92	0.246271	36	58
	WHITE 1vs2	CD109	26.9	27	-0.03971	92	0.968407	36	58
	WHITE 1vs2	CD14	1862.9	1712	1.33089	92	0.186513	36	58
	WHITE 1vs2	CD36	794.63	939.533	-2.05583	92	0.0426326	36	58
	WHITE 1vs2	CD4	459.2	476.4	-0.48317	92	0.630121	36	58
	WHITE 1vs2	CD40	170.9	182	-0.72968	92	0.467439	36	58
	WHITE 1vs2	CD40LG	23.1	31.9	-1.08471	92	0.280885	36	58
	WHITE 1vs2	CD44	408	458.5	-0.53893	92	0.591235	36	58
	WHITE 1vs2	CD48	108.3	115.9	-0.86788	92	0.387717	36	58
	WHITE 1vs2	CDCP1	40.9	40.9	0.00281	92	0.997762	36	58
	WHITE 1vs2	CDKN2A	12.6	14.2	-0.58245	92	0.56169	36	58
	WHITE 1vs2	CDKN2B	36.2	43.4	-0.80808	92	0.421127	36	58
	WHITE 1vs2	CDKN2B.AS1	23.5	29.2	-0.93911	92	0.350131	36	58
	WHITE 1vs2	CEBPB	1861.5	1674.4	1.45237	92	0.149801	36	58
	WHITE 1vs2	CEL	34.8	38.1	-0.42032	92	0.67523	36	58
	WHITE 1vs2	CELA1	27	32.5	-0.71869	92	0.474154	36	58
	WHITE 1vs2	CELA2A	16.1	18.3	-0.40297	92	0.687904	36	58
	WHITE 1vs2	CELA2B	12	13.5	-0.51173	92	0.610067	36	58
	WHITE 1vs2	CELA3A	13.8	20.9	-0.69563	92	0.488417	36	58
	WHITE 1vs2	CELSR2	26.9	28.3	-0.3707	92	0.711715	36	58
	WHITE 1vs2	CENPO	34	34.1	-0.02593	92	0.979373	36	58
	WHITE 1vs2	CEP162	123.5	126.4	-0.38517	92	0.701	36	58
	WHITE 1vs2	CETP	305.9	321.1	-0.39423	92	0.694323	36	58
	WHITE 1vs2	CFB	23867.5	24165.2	-0.23179	92	0.817214	36	58
	WHITE 1vs2	CFD	70.8	72.9	-0.30167	92	0.763582	36	58
	WHITE 1vs2	CFI	4369.4	4307.3	0.3472	92	0.729235	36	58
	WHITE 1vs2	CHERP	113.6	113.8	-0.01258	92	0.989988	36	58
	WHITE 1vs2	CHSY1	37.7	41.1	-1.8012	92	0.074947	36	58
	WHITE 1vs2	CLCA1	20	23.1	-0.39664	92	0.692553	36	58
	WHITE 1vs2	CLCA2	20.8	28.9	-0.87112	92	0.385958	36	58
	WHITE 1vs2	CLCA4	10	14.9	-0.68539	92	0.494821	36	58
	WHITE 1vs2	CLPS	8.8	16.6	-0.81601	92	0.416604	36	58
	WHITE 1vs2	CLTC	470.8	477	-0.31907	92	0.750395	36	58
	WHITE 1vs2	CMA1	14.7	18	-1.76973	92	0.080085	36	58
	WHITE 1vs2	CNKSR2	62.5	57.7	0.88884	92	0.376409	36	58
	WHITE 1vs2	CNOT3	202.1	197.7	0.23577	92	0.814132	36	58
	WHITE 1vs2	COL10A1	28.1	32	-0.63388	92	0.52773	36	58
	WHITE 1vs2	COL12A1	84	84	-0.00233	92	0.998144	36	58
	WHITE 1vs2	COL14A1	387	427.5	-1.24857	92	0.214989	36	58
	WHITE 1vs2	COL16A1	44.7	39.3	0.90213	92	0.369341	36	58
	WHITE 1vs2	COL18A1	4135.8	4029.8	0.44003	92	0.660948	36	58
	WHITE 1vs2	COL1A1	181.1	223.5	-0.90002	92	0.370458	36	58
	WHITE 1vs2	COL1A2	137.7	140.6	-0.1353	92	0.892671	36	58
	WHITE 1vs2	COL24A1	10.5	16.3	-0.74464	92	0.458388	36	58
	WHITE 1vs2	COL28A1	51.2	50.8	0.04933	92	0.960766	36	58
	WHITE 1vs2	COL3A1	2146.6	2326.5	-0.79048	92	0.431279	36	58
	WHITE 1vs2	COL4A1	83.7	84.9	-0.21382	92	0.831159	36	58
	WHITE 1vs2	COL4A2	192.3	242.2	-1.09961	92	0.274372	36	58
	WHITE 1vs2	COL4A3	23.8	21.4	0.81194	92	0.418924	36	58
	WHITE 1vs2	COL5A1	203.8	209.2	-0.314	92	0.754232	36	58
	WHITE 1vs2	COL5A2	184.7	187	-0.15883	92	0.874151	36	58
	WHITE 1vs2	COL6A1	297.9	311.4	-0.68076	92	0.497735	36	58
	WHITE 1vs2	COL6A2	583.5	575.7	0.15971	92	0.87346	36	58
	WHITE 1vs2	COL6A3	324	317.2	0.34921	92	0.727732	36	58
	WHITE 1vs2	COL6A6	34.5	43.6	-1.38102	92	0.170619	36	58
	WHITE 1vs2	COL7A1	30.6	22.6	0.65016	92	0.517208	36	58
	WHITE 1vs2	COPS5	991.5	987.6	0.07291	92	0.942034	36	58
	WHITE 1vs2	COPZ1	625.8	701.1	-0.96759	92	0.335784	36	58
	WHITE 1vs2	CORIN	13.8	22	-0.80908	92	0.420556	36	58
	WHITE 1vs2	COX8A	1672.3	1697.5	-0.36294	92	0.717481	36	58
	WHITE 1vs2	CPA1	16.5	20.9	-0.65127	92	0.516496	36	58
	WHITE 1vs2	CPA2	12.4	16.2	-1.15409	92	0.251453	36	58
	WHITE 1vs2	CPA3	56.7097	75.8707	-2.19082	92	0.0309919	36	58
	WHITE 1vs2	CPB1	16	19.7	-0.63829	92	0.524872	36	58
	WHITE 1vs2	CPN1	2008.7	2252	-0.64383	92	0.521286	36	58
	WHITE 1vs2	CPOX	753.2	798.8	-0.9742	92	0.33251	36	58
	WHITE 1vs2	CRBN	278.9	289.7	-1.01757	92	0.311552	36	58
	WHITE 1vs2	CREB1	227.5	226.4	0.11754	92	0.90669	36	58
	WHITE 1vs2	CRTC3	102.9	109.3	-0.85965	92	0.392215	36	58
	WHITE 1vs2	CSF1	159.2	161	-0.19283	92	0.84752	36	58
	WHITE 1vs2	CSTB	1496.3	1602.1	-1.0218	92	0.309554	36	58
	WHITE 1vs2	CTBS	589.3	586.5	0.08818	92	0.929923	36	58
	WHITE 1vs2	CTGF	100.3	93.6	0.44122	92	0.660089	36	58
	WHITE 1vs2	CTNND2	34.4	36.2	-0.35592	92	0.722715	36	58
	WHITE 1vs2	CTRB1	8.8	13	-0.76217	92	0.447908	36	58
	WHITE 1vs2	CTRB2	10.1	15.8	-0.93455	92	0.352465	36	58
	WHITE 1vs2	CTRL	10	14.7	-1.11571	92	0.267452	36	58
	WHITE 1vs2	CTSA	817.1	828.1	-0.36449	92	0.716326	36	58
	WHITE 1vs2	CTSB	3729.8	3489	1.29642	92	0.198074	36	58
	WHITE 1vs2	CTSC	651.2	693.4	-1.04876	92	0.297037	36	58
	WHITE 1vs2	CTSD	4768.3	5532.6	-0.98277	92	0.328299	36	58
	WHITE 1vs2	CTSE	16.4	21.4	-0.62755	92	0.531856	36	58
	WHITE 1vs2	CTSF	1666.8	1689.2	-0.17238	92	0.86352	36	58
	WHITE 1vs2	CTSG	21.5	39.2	-1.3166	92	0.191245	36	58
	WHITE 1vs2	CTSH	1666.9	1866.2	-1.82295	92	0.071558	36	58
	WHITE 1vs2	CTSK	182.6	189.2	-0.52688	92	0.599546	36	58
	WHITE 1vs2	CTSL	1297.5	1316.6	-0.2771	92	0.782325	36	58
	WHITE 1vs2	CTSO	999.5	1057.3	-1.35389	92	0.179088	36	58
	WHITE 1vs2	CTSS	1382.9	1588.4	-1.39573	92	0.166156	36	58
	WHITE 1vs2	CTSV	12.4	16.2	-0.77362	92	0.441141	36	58
	WHITE 1vs2	CTSW	33.8022	45.2055	-2.5525	92	0.0123427	36	58
	WHITE 1vs2	CTSZ	3906.2	4013.3	-0.43592	92	0.663916	36	58
	WHITE 1vs2	CUX2	421	406.8	0.19874	92	0.842904	36	58
	WHITE 1vs2	CXCL12	430.9	507.3	-0.54162	92	0.589392	36	58
	WHITE 1vs2	CXCL3	20.5	27.7	-0.7767	92	0.43933	36	58
	WHITE 1vs2	CXCL8	51.3	34	0.7596	92	0.449438	36	58
	WHITE 1vs2	CXCL9	71.7369	125.588	-4.0468	92	0.000108014	36	58
	WHITE 1vs2	CXCR3	28.8	32.3	-0.81363	92	0.417961	36	58
	WHITE 1vs2	CXCR4	87.5	85.5	0.18493	92	0.853689	36	58
	WHITE 1vs2	CYB5A	19775.3	19467.5	0.22784	92	0.820275	36	58
	WHITE 1vs2	CYP26A1	257	263.6	-0.12169	92	0.903409	36	58
	WHITE 1vs2	CYP2A6	18163.2	14273.9	2.02662	92	0.0455964	36	58
	WHITE 1vs2	CYP2B6	3582.05	2634.84	2.21331	92	0.0293494	36	58
	WHITE 1vs2	CYP2E1	75168.2	80290.1	-1.05464	92	0.294354	36	58
	WHITE 1vs2	CYP2G1P	69.8	73.7	-0.38811	92	0.698834	36	58
	WHITE 1vs2	DAB2	274.2	290.9	-1.2334	92	0.220568	36	58
	WHITE 1vs2	DAD1	1133.2	1153.4	-0.60301	92	0.547984	36	58
	WHITE 1vs2	DCAF11	101.1	118.2	-1.2723	92	0.206473	36	58
	WHITE 1vs2	DCD	22.8	26	-0.45789	92	0.648113	36	58
	WHITE 1vs2	DCN	1967.1	1984.8	-0.14613	92	0.884137	36	58
	WHITE 1vs2	DCTN6	338.6	342.5	-0.4436	92	0.658377	36	58
	WHITE 1vs2	DDR1	68.7	73.8	-0.47072	92	0.638953	36	58
	WHITE 1vs2	DGAT1	429.3	480.2	-1.76754	92	0.080453	36	58
	WHITE 1vs2	DHH	24.8	27.5	-0.53775	92	0.59205	36	58
	WHITE 1vs2	DHX16	135.3	126.5	1.27394	92	0.205894	36	58
	WHITE 1vs2	DLGAP4	247.6	234.2	0.61305	92	0.541354	36	58
	WHITE 1vs2	DMBT1	7.8	8.1	-0.29684	92	0.767258	36	58
	WHITE 1vs2	DOCK4	378.2	356.8	0.72921	92	0.467727	36	58
	WHITE 1vs2	DPF1	14.6	20.3	-0.80597	92	0.422337	36	58
	WHITE 1vs2	DPP4	527.6	569.8	-1.35273	92	0.179456	36	58
	WHITE 1vs2	DST	1695.1	1631.7	0.73185	92	0.466122	36	58
	WHITE 1vs2	DUSP5	76.8	78	-0.20758	92	0.836013	36	58
	WHITE 1vs2	ECE1	1528.1	1593.3	-0.4295	92	0.668564	36	58
	WHITE 1vs2	ECE2	10.3	18	-0.82233	92	0.413015	36	58
	WHITE 1vs2	ECEL1	23.5	31.7	-0.91772	92	0.361166	36	58
	WHITE 1vs2	EDNRA	70.6	79.9	-1.18081	92	0.240721	36	58
	WHITE 1vs2	EDNRB	496	494.1	0.09667	92	0.923199	36	58
	WHITE 1vs2	EGF	14.8	24.3	-0.86554	92	0.388993	36	58
	WHITE 1vs2	EGFR	1760.5	1733.3	0.38031	92	0.704594	36	58
	WHITE 1vs2	EGR1	330.058	183.982	2.06432	92	0.0418025	36	58
	WHITE 1vs2	EIF2B1	322.2	326.5	-0.35735	92	0.721646	36	58
	WHITE 1vs2	EIF3E	1307.5	1364.4	-0.8979	92	0.371584	36	58
	WHITE 1vs2	EIF3L	2185	2179.2	0.06934	92	0.944869	36	58
	WHITE 1vs2	EIF4A3	144.2	149.6	-0.49017	92	0.625184	36	58
	WHITE 1vs2	ELANE	39.6	41.3	-0.57291	92	0.568102	36	58
	WHITE 1vs2	ELN	150.5	127.4	0.97436	92	0.332434	36	58
	WHITE 1vs2	ELOVL2	236.4	242.1	-0.32002	92	0.749679	36	58
	WHITE 1vs2	EMD	621.1	626.3	-0.29704	92	0.767103	36	58
	WHITE 1vs2	EMP2	295.9	293.3	0.15878	92	0.874191	36	58
	WHITE 1vs2	ENPP1	1162.6	1099.7	1.60992	92	0.110841	36	58
	WHITE 1vs2	EPHA4	31.1	38.7	-0.91422	92	0.362991	36	58
	WHITE 1vs2	EPM2AIP1	349.3	339.2	0.6737	92	0.502194	36	58
	WHITE 1vs2	ERCC5	194.2	187.3	0.6368	92	0.525835	36	58
	WHITE 1vs2	F10	1493.1	1463.6	0.29652	92	0.767499	36	58
	WHITE 1vs2	F11	2686.6	2638	0.28154	92	0.778932	36	58
	WHITE 1vs2	F12	4053.7	4192.2	-0.31261	92	0.755283	36	58
	WHITE 1vs2	F2	16161.5	19411.3	-0.93706	92	0.351183	36	58
	WHITE 1vs2	F3	50.8	54.9	-0.56859	92	0.571022	36	58
	WHITE 1vs2	F7	133.3	154.1	-0.89077	92	0.375376	36	58
	WHITE 1vs2	F9	5058.8	4891.4	0.66084	92	0.510366	36	58
	WHITE 1vs2	FAM114A2	135.8	133.4	0.49311	92	0.623112	36	58
	WHITE 1vs2	FAM129A	32.3	38.6	-0.55684	92	0.578989	36	58
	WHITE 1vs2	FAP	16	21.6	-0.7434	92	0.459133	36	58
	WHITE 1vs2	FAS	139.8	143.2	-0.50387	92	0.615557	36	58
	WHITE 1vs2	FASLG	20	25.1	-1.18921	92	0.237416	36	58
	WHITE 1vs2	FBLN1	282.3	211.3	1.22197	92	0.22484	36	58
	WHITE 1vs2	FBLN2	79.5	93.1	-0.80853	92	0.420873	36	58
	WHITE 1vs2	FBLN5	200.6	197.1	0.18782	92	0.851432	36	58
	WHITE 1vs2	FBN1	91.5	95.8	-0.81081	92	0.41957	36	58
	WHITE 1vs2	FETUB	1783.1	1911.7	-0.60122	92	0.549174	36	58
	WHITE 1vs2	FGA	177148	165639	1.02821	92	0.306546	36	58
	WHITE 1vs2	FGB	105451	93699.2	1.82896	92	0.070646	36	58
	WHITE 1vs2	FGF1	18.1	21.7	-1.02309	92	0.308948	36	58
	WHITE 1vs2	FGF2	86.2	77.1	1.40106	92	0.164562	36	58
	WHITE 1vs2	FGF21	81.1	111	-0.87697	92	0.382787	36	58
	WHITE 1vs2	FGF7	16.3	17.8	-0.79819	92	0.426817	36	58
	WHITE 1vs2	FGFR1	100.6	97.1	0.43204	92	0.666726	36	58
	WHITE 1vs2	FGFR2	1015.8	1135.3	-0.8176	92	0.415696	36	58
	WHITE 1vs2	FGG	116284	105589	1.55364	92	0.123705	36	58
	WHITE 1vs2	FIBP	316.05	331.576	-2.04059	92	0.0441575	36	58
	WHITE 1vs2	FILIP1L	32.7	32.2	0.14353	92	0.886185	36	58
	WHITE 1vs2	FLRT1	14.1	13.5	0.22619	92	0.821559	36	58
	WHITE 1vs2	FMO1	27.7	40.4	-1.40538	92	0.163277	36	58
	WHITE 1vs2	FN1	17824.1	17872.1	-0.05942	92	0.95275	36	58
	WHITE 1vs2	FSHB	14.5	22	-0.89916	92	0.370913	36	58
	WHITE 1vs2	FURIN	1103.5	1055.8	0.86797	92	0.387671	36	58
	WHITE 1vs2	GALNT2	1524.1	1726.4	-0.98963	92	0.324949	36	58
	WHITE 1vs2	GATB	135.4	146.6	-0.55178	92	0.582438	36	58
	WHITE 1vs2	GBA	332.1	338.7	-0.3647	92	0.716176	36	58
	WHITE 1vs2	GCGR	950	1012.1	-0.26303	92	0.793114	36	58
	WHITE 1vs2	GCKR	2499.9	2468.9	0.17226	92	0.863613	36	58
	WHITE 1vs2	GDPD3	33.5	34.6	-0.17556	92	0.861022	36	58
	WHITE 1vs2	GGCX	940.5	918.1	0.26912	92	0.788439	36	58
	WHITE 1vs2	GGT5	233.3	225	0.15379	92	0.878115	36	58
	WHITE 1vs2	GHR	5395.4	5674.4	-0.70508	92	0.482543	36	58
	WHITE 1vs2	GHRL	56.4	56.9	-0.09031	92	0.928235	36	58
	WHITE 1vs2	GJB1	4081.1	3958.5	0.84023	92	0.402956	36	58
	WHITE 1vs2	GJC3	18.7	18	0.28761	92	0.774295	36	58
	WHITE 1vs2	GLTSCR1	155.8	158.1	-0.18593	92	0.852911	36	58
	WHITE 1vs2	GMEB2	71.2	71.1	0.02897	92	0.97695	36	58
	WHITE 1vs2	GP2	8.8	11.6	-0.73341	92	0.465171	36	58
	WHITE 1vs2	GPX2	799.6	660.7	1.29473	92	0.198655	36	58
	WHITE 1vs2	GRK4	34	40.3	-0.83151	92	0.407837	36	58
	WHITE 1vs2	GRM5	13.3	26.6	-1.12358	92	0.264113	36	58
	WHITE 1vs2	GSTM1	195.4	194.7	0.01177	92	0.990636	36	58
	WHITE 1vs2	GTDC1	53.1	61	-1.39339	92	0.166859	36	58
	WHITE 1vs2	GUSB	1746.9	1731.7	0.15921	92	0.873856	36	58
	WHITE 1vs2	GZMA	132.9	155.2	-1.81092	92	0.073417	36	58
	WHITE 1vs2	GZMB	45.1	58.8	-1.17856	92	0.241612	36	58
	WHITE 1vs2	GZMH	20.6	28.5	-1.82062	92	0.071916	36	58
	WHITE 1vs2	GZMK	75.6	94.7	-1.78494	92	0.077567	36	58
	WHITE 1vs2	GZMM	35.9	46	-0.90921	92	0.365612	36	58
	WHITE 1vs2	HAAO	3206.7	3151.2	0.19582	92	0.845181	36	58
	WHITE 1vs2	HABP2	7680.8	7763.8	-0.16482	92	0.869448	36	58
	WHITE 1vs2	HAX1	457.9	458.4	-0.01824	92	0.985485	36	58
	WHITE 1vs2	HDAC3	461.8	452.1	0.35876	92	0.720598	36	58
	WHITE 1vs2	HDAC9	84.1	94.4	-1.00261	92	0.318679	36	58
	WHITE 1vs2	HDDC3	140.3	148.4	-1.30676	92	0.19455	36	58
	WHITE 1vs2	HEATR5B	206.1	200.7	0.44209	92	0.659461	36	58
	WHITE 1vs2	HGF	527.1	522.1	0.16203	92	0.871641	36	58
	WHITE 1vs2	HGFAC	865.4	753.9	0.90245	92	0.369173	36	58
	WHITE 1vs2	HHIPL1	25.7	26.5	-0.17153	92	0.864186	36	58
	WHITE 1vs2	HIF1AN	120	121.9	-0.25764	92	0.797263	36	58
	WHITE 1vs2	HIGD2A	1546.5	1730.1	-0.93407	92	0.35271	36	58
	WHITE 1vs2	HINT1	7949.9	8203.6	-0.46588	92	0.642404	36	58
	WHITE 1vs2	HIST1H2BH	34.6108	49.0243	-2.45577	92	0.0159365	36	58
	WHITE 1vs2	HLA.C	1477.9	1737	-1.10525	92	0.271932	36	58
	WHITE 1vs2	HMG20B	707.5	774.2	-0.65844	92	0.511902	36	58
	WHITE 1vs2	HMGCL	2365.6	2472.9	-1.17756	92	0.242008	36	58
	WHITE 1vs2	HMGCR	483	428.3	0.6273	92	0.532015	36	58
	WHITE 1vs2	HMGN1	748.2	759.6	-0.2237	92	0.823486	36	58
	WHITE 1vs2	HMOX1	790.881	1064.35	-2.53197	92	0.013038	36	58
	WHITE 1vs2	HNRNPA2B1	7779.9	7860	-0.16967	92	0.865644	36	58
	WHITE 1vs2	HPN	3515.8	3554.9	-0.07558	92	0.939921	36	58
	WHITE 1vs2	HRG	50023.6	50271.2	-0.09423	92	0.925127	36	58
	WHITE 1vs2	HSPE1	1397.7	1387	0.22432	92	0.823009	36	58
	WHITE 1vs2	HSPG2	576	642.4	-1.38094	92	0.170641	36	58
	WHITE 1vs2	HTRA1	1397.1	1527.6	-1.13615	92	0.258847	36	58
	WHITE 1vs2	HTRA3	34.9	32.7	0.59046	92	0.556333	36	58
	WHITE 1vs2	HTRA4	23.6	29.7	-0.55274	92	0.581779	36	58
	WHITE 1vs2	ICAM1	154.4	155.4	-0.09135	92	0.92741	36	58
	WHITE 1vs2	ICK	161.9	160.4	0.18825	92	0.851098	36	58
	WHITE 1vs2	IDE	208.8	197.9	1.72154	92	0.088513	36	58
	WHITE 1vs2	IER3	63.7	61.5	0.36314	92	0.717333	36	58
	WHITE 1vs2	IFI16	214.1	222	-0.54441	92	0.587478	36	58
	WHITE 1vs2	IFI30	529.887	635.494	-2.42867	92	0.0170983	36	58
	WHITE 1vs2	IFNA1	10.8	15.1	-0.72641	92	0.469432	36	58
	WHITE 1vs2	IFNAR1	1264.3	1249.8	0.22316	92	0.823906	36	58
	WHITE 1vs2	IFNAR2	632.4	673.3	-0.89659	92	0.372277	36	58
	WHITE 1vs2	IFNG	10.8	17.5	-1.16725	92	0.246127	36	58
	WHITE 1vs2	IFNGR1	743.3	705.2	0.91863	92	0.360689	36	58
	WHITE 1vs2	IFNGR2	210.6	217.2	-0.72645	92	0.469405	36	58
	WHITE 1vs2	IFT88	398.2	372.7	1.25903	92	0.211205	36	58
	WHITE 1vs2	IGF1	468.2	386.4	1.47711	92	0.14306	36	58
	WHITE 1vs2	IGF1R	43.3	41.9	0.40708	92	0.684891	36	58
	WHITE 1vs2	IGFBP1	2892.38	1564.94	2.01514	92	0.0468079	36	58
	WHITE 1vs2	IGFBP3	6650.9	7293.9	-1.1452	92	0.255098	36	58
	WHITE 1vs2	IGFBP6	79.1	72.8	0.61934	92	0.537225	36	58
	WHITE 1vs2	IHH	23.7	28.4	-1.07707	92	0.284265	36	58
	WHITE 1vs2	IKBKG	228.6	213.7	0.62291	92	0.534887	36	58
	WHITE 1vs2	IL10	42.9	40.2	0.32697	92	0.744435	36	58
	WHITE 1vs2	IL10RA	210	228.7	-1.15249	92	0.252106	36	58
	WHITE 1vs2	IL17A	17.5	16.9	0.2371	92	0.813107	36	58
	WHITE 1vs2	IL18	94.8	110	-1.08755	92	0.279634	36	58
	WHITE 1vs2	IL1A	13.5	15.3	-0.41947	92	0.67585	36	58
	WHITE 1vs2	IL1B	23.9	30.1	-0.72572	92	0.469853	36	58
	WHITE 1vs2	IL2	34.4	37.7	-0.42465	92	0.672083	36	58
	WHITE 1vs2	IL33	253.7	283.7	-0.99029	92	0.324628	36	58
	WHITE 1vs2	IL4	14.7	21.4	-1.0846	92	0.280932	36	58
	WHITE 1vs2	IL4R	327.1	329.2	-0.04719	92	0.962462	36	58
	WHITE 1vs2	IL5	21	30.1	-1.10059	92	0.273947	36	58
	WHITE 1vs2	IL6	10.8	16.9	-1.17273	92	0.243933	36	58
	WHITE 1vs2	IL6R	1501.8	1386.5	1.15174	92	0.252411	36	58
	WHITE 1vs2	IL7R	103.4	106.2	-0.23591	92	0.814027	36	58
	WHITE 1vs2	IMPA1	639.6	613.2	0.55093	92	0.583019	36	58
	WHITE 1vs2	IMPG2	19.5	18.4	0.50976	92	0.611438	36	58
	WHITE 1vs2	INSM1	16.6	21.5	-0.76837	92	0.444237	36	58
	WHITE 1vs2	IQGAP1	411.7	426.9	-0.53793	92	0.591927	36	58
	WHITE 1vs2	IRS1	265.3	274.2	-0.65681	92	0.512943	36	58
	WHITE 1vs2	ITGA9	278.3	281.6	-0.07511	92	0.940287	36	58
	WHITE 1vs2	ITIH1	11166.3	10806.3	0.68345	92	0.496041	36	58
	WHITE 1vs2	ITIH4	32743.1	29090.7	2.25713	92	0.0263665	36	58
	WHITE 1vs2	JAK2	222.2	220.5	0.13985	92	0.889085	36	58
	WHITE 1vs2	JOSD1	122.6	125.3	-0.43693	92	0.663182	36	58
	WHITE 1vs2	JUN	109.5	75.4	1.35899	92	0.177472	36	58
	WHITE 1vs2	KAZALD1	15.3	18.8	-0.55187	92	0.582374	36	58
	WHITE 1vs2	KBTBD2	302	312.1	-0.55782	92	0.57832	36	58
	WHITE 1vs2	KCNE2	12.7	15.1	-1.44442	92	0.152017	36	58
	WHITE 1vs2	KCNJ3	110.1	117.7	-0.77886	92	0.438059	36	58
	WHITE 1vs2	KCTD2	115.6	113.2	0.35943	92	0.7201	36	58
	WHITE 1vs2	KEL	16.2	14.5	1.04158	92	0.300337	36	58
	WHITE 1vs2	KHDRBS1	688.2	670.6	1.03581	92	0.303004	36	58
	WHITE 1vs2	KLF2	72.4	74	-0.26436	92	0.792097	36	58
	WHITE 1vs2	KLF6	348.4	264.7	1.30651	92	0.194637	36	58
	WHITE 1vs2	KLK1	8.7	10.2	-1.27009	92	0.207256	36	58
	WHITE 1vs2	KLK10	14.2	25.4	-0.84307	92	0.401374	36	58
	WHITE 1vs2	KLK11	17.5	17.4	0.02393	92	0.980957	36	58
	WHITE 1vs2	KLK12	18.2	21.2	-0.54723	92	0.585546	36	58
	WHITE 1vs2	KLK13	26.1	30.7	-1.20286	92	0.232118	36	58
	WHITE 1vs2	KLK14	58.6	56.3	0.46723	92	0.641443	36	58
	WHITE 1vs2	KLK15	18.5	21.4	-0.49093	92	0.624642	36	58
	WHITE 1vs2	KLK2	39.1	44.7	-0.66931	92	0.504974	36	58
	WHITE 1vs2	KLK3	10.8	16	-1.06842	92	0.288126	36	58
	WHITE 1vs2	KLK4	11.1	16.4	-0.82315	92	0.41255	36	58
	WHITE 1vs2	KLK5	15.2	17.9	-0.46475	92	0.643208	36	58
	WHITE 1vs2	KLK6	37.7	38.9	-0.18213	92	0.855883	36	58
	WHITE 1vs2	KLK7	7.5	9.7	-1.13003	92	0.261399	36	58
	WHITE 1vs2	KLK8	11.3	15.7	-0.76257	92	0.447669	36	58
	WHITE 1vs2	KLK9	9.9	15.7	-1.21248	92	0.228432	36	58
	WHITE 1vs2	KLKB1	4792	4697.2	0.56141	92	0.575884	36	58
	WHITE 1vs2	KNG1	25362.5	24469	1.35937	92	0.177351	36	58
	WHITE 1vs2	KRT7	85.8	96.1	-0.96564	92	0.336754	36	58
	WHITE 1vs2	LAMA1	11.6	11.9	-0.29183	92	0.771072	36	58
	WHITE 1vs2	LAMA4	149.8	168.9	-0.47917	92	0.632953	36	58
	WHITE 1vs2	LAMA5	183.8	228	-0.91074	92	0.364812	36	58
	WHITE 1vs2	LAMB1	226.8	205.6	1.36177	92	0.176595	36	58
	WHITE 1vs2	LAMB2	415.2	435.6	-1.03379	92	0.303943	36	58
	WHITE 1vs2	LAMC1	214.4	219	-0.45052	92	0.653398	36	58
	WHITE 1vs2	LBP	4123.9	4099	0.09225	92	0.926703	36	58
	WHITE 1vs2	LDLR	187.2	179.3	0.21373	92	0.831234	36	58
	WHITE 1vs2	LEP	28.3	33.8	-0.82461	92	0.411726	36	58
	WHITE 1vs2	LEPR	1594.7	1432.2	0.85151	92	0.396699	36	58
	WHITE 1vs2	LGALS3	123.9	142.3	-1.28509	92	0.201987	36	58
	WHITE 1vs2	LHX2	42.8	39	1.19792	92	0.234027	36	58
	WHITE 1vs2	LIPC	1758.3	1890.9	-1.05025	92	0.296354	36	58
	WHITE 1vs2	LNPEP	218.1	226	-0.40037	92	0.68981	36	58
	WHITE 1vs2	LOXL2	37.6	43	-0.72292	92	0.471562	36	58
	WHITE 1vs2	LPA	1043.1	1109.8	-0.66462	92	0.507957	36	58
	WHITE 1vs2	LPAR2	8.6	9.2	-0.51857	92	0.605303	36	58
	WHITE 1vs2	LPIN1	425.163	354.824	3.21751	92	0.00178591	36	58
	WHITE 1vs2	LPP	345	339.4	0.30855	92	0.758364	36	58
	WHITE 1vs2	LTBP1	381.7	399	-0.5072	92	0.613231	36	58
	WHITE 1vs2	LTF	22.8	28.5	-0.89323	92	0.374065	36	58
	WHITE 1vs2	LUM	539.7	571.4	-0.66916	92	0.505072	36	58
	WHITE 1vs2	LVRN	28.9	34.3	-0.72205	92	0.472094	36	58
	WHITE 1vs2	LXN	45	51	-1.27049	92	0.207112	36	58
	WHITE 1vs2	LY96	117.9	128.4	-0.98335	92	0.328015	36	58
	WHITE 1vs2	LYPLAL1	561.8	591.9	-1.31392	92	0.192139	36	58
	WHITE 1vs2	MAP3K5	149.3	141.1	1.04274	92	0.299803	36	58
	WHITE 1vs2	MAPK8	280	286.8	-0.6547	92	0.514295	36	58
	WHITE 1vs2	MASP1	2021.5	2050.1	-0.28108	92	0.779278	36	58
	WHITE 1vs2	MASP2	2000.1	1869.3	1.62806	92	0.106931	36	58
	WHITE 1vs2	MATN4	14.3	14.5	-0.05336	92	0.957562	36	58
	WHITE 1vs2	MBOAT7	159.3	159.9	-0.0843	92	0.933002	36	58
	WHITE 1vs2	MEP1A	13.1	11.6	0.73805	92	0.462365	36	58
	WHITE 1vs2	MEP1B	78.6633	113.247	-2.63217	92	0.0099499	36	58
	WHITE 1vs2	MET	911.5	871.9	0.9096	92	0.365412	36	58
	WHITE 1vs2	MFSD2A	574.9	550.3	0.46048	92	0.646256	36	58
	WHITE 1vs2	MIA3	1791.5	1758.4	0.32797	92	0.743678	36	58
	WHITE 1vs2	MME	604.6	598.4	0.08478	92	0.932622	36	58
	WHITE 1vs2	MMEL1	11.2	14.3	-1.0739	92	0.285674	36	58
	WHITE 1vs2	MMP1	18.8	23.6	-0.58469	92	0.560186	36	58
	WHITE 1vs2	MMP10	11.7	11.5	0.1413	92	0.887945	36	58
	WHITE 1vs2	MMP11	13.9	17	-0.94626	92	0.346497	36	58
	WHITE 1vs2	MMP12	13.8	14.4	-0.34826	92	0.728441	36	58
	WHITE 1vs2	MMP13	9.3	17.6	-0.83303	92	0.406984	36	58
	WHITE 1vs2	MMP14	132.1	131.3	0.11887	92	0.905634	36	58
	WHITE 1vs2	MMP15	222	229.1	-0.43218	92	0.666625	36	58
	WHITE 1vs2	MMP16	32.3	43	-0.86451	92	0.389559	36	58
	WHITE 1vs2	MMP17	16.1	22.9	-1.08138	92	0.282354	36	58
	WHITE 1vs2	MMP19	34.2	39.1	-0.71012	92	0.479426	36	58
	WHITE 1vs2	MMP2	40	46.2	-1.00533	92	0.317373	36	58
	WHITE 1vs2	MMP20	17.7	20.7	-0.94429	92	0.347497	36	58
	WHITE 1vs2	MMP21	16.6	20.1	-0.80361	92	0.423697	36	58
	WHITE 1vs2	MMP23A	13	12.4	0.34716	92	0.729265	36	58
	WHITE 1vs2	MMP23B	15.4	17.2	-0.507	92	0.613367	36	58
	WHITE 1vs2	MMP24	24.1	26.3	-0.38178	92	0.703503	36	58
	WHITE 1vs2	MMP25	54	60.9	-0.95118	92	0.344005	36	58
	WHITE 1vs2	MMP26	10.2	18.3	-0.85566	92	0.394409	36	58
	WHITE 1vs2	MMP27	7.1	7.7	-0.65639	92	0.51321	36	58
	WHITE 1vs2	MMP28	17.4	15.7	0.87521	92	0.383741	36	58
	WHITE 1vs2	MMP3	36.1	45.4	-0.66463	92	0.507949	36	58
	WHITE 1vs2	MMP7	49.3	61.3	-1.17357	92	0.243596	36	58
	WHITE 1vs2	MMP8	10.8	18.7	-0.99659	92	0.321579	36	58
	WHITE 1vs2	MMP9	29.1	41	-1.47653	92	0.143215	36	58
	WHITE 1vs2	MOGAT2	18.4	17.2	0.37449	92	0.708898	36	58
	WHITE 1vs2	MPC2	3796.1	3904.2	-0.50328	92	0.61597	36	58
	WHITE 1vs2	MRAS	39.8	51.8	-1.53202	92	0.128949	36	58
	WHITE 1vs2	MRPL18	926.6	1071	-0.72069	92	0.472925	36	58
	WHITE 1vs2	MRPS6	156.8	165.2	-1.6025	92	0.112473	36	58
	WHITE 1vs2	MSH6	172.7	182.3	-0.93458	92	0.35245	36	58
	WHITE 1vs2	MST1	4927.5	4866.1	0.09009	92	0.928409	36	58
	WHITE 1vs2	MST1L	151.4	158.6	-0.35445	92	0.723811	36	58
	WHITE 1vs2	MTHFD2	31.5	38.2	-1.2767	92	0.204922	36	58
	WHITE 1vs2	MTOR	287.5	307.2	-0.72048	92	0.473057	36	58
	WHITE 1vs2	MTX2	375.6	371.1	0.25762	92	0.797279	36	58
	WHITE 1vs2	MYC	67.2	63.2	0.70617	92	0.481868	36	58
	WHITE 1vs2	MZB1	57.9	61	-0.1991	92	0.842627	36	58
	WHITE 1vs2	NAAA	1062.8	1074	-0.10277	92	0.918367	36	58
	WHITE 1vs2	NAIP	294	280	0.56803	92	0.571397	36	58
	WHITE 1vs2	NAPSA	33.5	40.7	-0.6612	92	0.510134	36	58
	WHITE 1vs2	NARS2	171.3	179.8	-1.01678	92	0.311923	36	58
	WHITE 1vs2	NBEAL1	338.1	329.3	0.52047	92	0.603985	36	58
	WHITE 1vs2	NCAPH	11.1	16	-1.07982	92	0.283045	36	58
	WHITE 1vs2	NDUFA2	121.6	133.4	-0.64871	92	0.51814	36	58
	WHITE 1vs2	NDUFA3	702.6	687.2	0.45868	92	0.647547	36	58
	WHITE 1vs2	NDUFB6	358.1	331.7	1.51606	92	0.132934	36	58
	WHITE 1vs2	NDUFC1	1990.2	2013.3	-0.20421	92	0.838644	36	58
	WHITE 1vs2	NENF	806.6	833.8	-0.96401	92	0.337566	36	58
	WHITE 1vs2	NFKB1	115.1	119.6	-1.04049	92	0.300837	36	58
	WHITE 1vs2	NFKB2	43.2	45.1	-0.36997	92	0.712254	36	58
	WHITE 1vs2	NGF	20.1	25.7	-0.6419	92	0.522534	36	58
	WHITE 1vs2	NID1	1075.2	1069.3	0.0893	92	0.929041	36	58
	WHITE 1vs2	NOCT	126.1	141.8	-0.8841	92	0.378945	36	58
	WHITE 1vs2	NOL7	685.5	686.8	-0.05933	92	0.952821	36	58
	WHITE 1vs2	NOS2	22	23.3	-0.34243	92	0.732805	36	58
	WHITE 1vs2	NPC1L1	162.7	179.3	-0.69638	92	0.487944	36	58
	WHITE 1vs2	NR1H4	3235.9	3323.1	-0.22663	92	0.821212	36	58
	WHITE 1vs2	NR1I3	1291.1	1104.1	1.87344	92	0.064182	36	58
	WHITE 1vs2	NSA2	1174.3	1312.7	-1.87168	92	0.064428	36	58
	WHITE 1vs2	NTS	23.8	33	-1.04195	92	0.300166	36	58
	WHITE 1vs2	OGFOD1	198.8	205.3	-0.85601	92	0.394218	36	58
	WHITE 1vs2	PAFAH1B2	470.9	481.5	-0.83038	92	0.408475	36	58
	WHITE 1vs2	PAPPA	15.4	17.4	-0.38713	92	0.699558	36	58
	WHITE 1vs2	PAPPA2	38.8	52.6	-1.13221	92	0.260488	36	58
	WHITE 1vs2	PCK1	23123.5	22632.2	0.21101	92	0.833344	36	58
	WHITE 1vs2	PCSK4	29.2	28.6	0.16924	92	0.865977	36	58
	WHITE 1vs2	PCSK5	44.9	49.2	-0.893	92	0.374185	36	58
	WHITE 1vs2	PCSK6	5488.4	6304.7	-0.74189	92	0.460046	36	58
	WHITE 1vs2	PCSK7	99.1	103.5	-0.54413	92	0.587668	36	58
	WHITE 1vs2	PCSK9	260.8	249.9	0.35992	92	0.719729	36	58
	WHITE 1vs2	PCYT2	958.3	917.5	0.72289	92	0.471581	36	58
	WHITE 1vs2	PDGFA	25.3	26.2	-0.2211	92	0.825502	36	58
	WHITE 1vs2	PDGFB	25.9	27.8	-0.40531	92	0.686192	36	58
	WHITE 1vs2	PDGFC	266.4	262.8	0.28064	92	0.779619	36	58
	WHITE 1vs2	PDGFRA	199.1	216.3	-0.74011	92	0.46112	36	58
	WHITE 1vs2	PDGFRB	247.2	274	-1.4544	92	0.149238	36	58
	WHITE 1vs2	PEX12	161.6	164.7	-0.27796	92	0.78167	36	58
	WHITE 1vs2	PFKFB1	683.568	585.333	2.22188	92	0.0287438	36	58
	WHITE 1vs2	PGK1	2633.9	2650.4	-0.09627	92	0.923513	36	58
	WHITE 1vs2	PHACTR1	33.3	33.4	-0.02686	92	0.97863	36	58
	WHITE 1vs2	PHEX	13.8	14.7	-0.80108	92	0.425149	36	58
	WHITE 1vs2	PIGK	218.2	234.9	-1.6078	92	0.111306	36	58
	WHITE 1vs2	PKLR	342.3	379.3	-0.91449	92	0.36285	36	58
	WHITE 1vs2	PLA2G16	1354.2	1441.8	-0.33913	92	0.735288	36	58
	WHITE 1vs2	PLA2G1B	12.4	11.9	0.44946	92	0.654158	36	58
	WHITE 1vs2	PLAT	134.4	140.8	-0.48533	92	0.628599	36	58
	WHITE 1vs2	PLAU	29.6	34.4	-1.01098	92	0.314675	36	58
	WHITE 1vs2	PLCB3	30.6	32.2	-0.61867	92	0.537665	36	58
	WHITE 1vs2	PLCG2	201.6	229	-1.69957	92	0.09259	36	58
	WHITE 1vs2	PLG	21695.7	21293.3	0.38343	92	0.702283	36	58
	WHITE 1vs2	PLIN2	1868.4	1840.9	0.1288	92	0.8978	36	58
	WHITE 1vs2	PLPP3	2196.6	2234.4	-0.28504	92	0.776254	36	58
	WHITE 1vs2	PMF1	32.6	34.1	-0.26161	92	0.794206	36	58
	WHITE 1vs2	PMM1	191.2	179	0.81782	92	0.415575	36	58
	WHITE 1vs2	PMPCB	1811.5	1902.2	-0.86508	92	0.389245	36	58
	WHITE 1vs2	PNLIPRP1	15	13.7	0.68578	92	0.494577	36	58
	WHITE 1vs2	PNLIPRP2	12.5	14.8	-0.4274	92	0.670089	36	58
	WHITE 1vs2	PNPLA3	1636.1	1777.7	-0.55843	92	0.577911	36	58
	WHITE 1vs2	PODXL	48.7	57.8	-1.52327	92	0.13112	36	58
	WHITE 1vs2	POLRMT	361.1	427.1	-0.49014	92	0.6252	36	58
	WHITE 1vs2	POMC	9	13	-1.00144	92	0.319239	36	58
	WHITE 1vs2	PON3	7640.7	7562.1	0.19597	92	0.845065	36	58
	WHITE 1vs2	PPARA	1493.9	1414.7	0.95436	92	0.342404	36	58
	WHITE 1vs2	PPARD	30.1	25.2	1.26209	92	0.210107	36	58
	WHITE 1vs2	PPARG	329.2	329.4	-0.01014	92	0.99193	36	58
	WHITE 1vs2	PPARGC1A	620.2	588.6	0.51837	92	0.605441	36	58
	WHITE 1vs2	PPP1R1A	202.8	221.1	-0.87074	92	0.386165	36	58
	WHITE 1vs2	PPP1R3B	1141.4	1064.3	0.5505	92	0.58331	36	58
	WHITE 1vs2	PPP1R3F	28.8	38.5	-0.88282	92	0.379632	36	58
	WHITE 1vs2	PRELID2	54.8	58	-0.69567	92	0.488388	36	58
	WHITE 1vs2	PRKAB1	180.4	174.7	0.62724	92	0.532053	36	58
	WHITE 1vs2	PRKAR2B	76.8	85.8	-1.2004	92	0.233068	36	58
	WHITE 1vs2	PRKG2	9.1	15.3	-0.81113	92	0.419387	36	58
	WHITE 1vs2	PROC	603.7	620.4	-0.40098	92	0.689367	36	58
	WHITE 1vs2	PROS1	6361.5	6538.4	-0.44459	92	0.657659	36	58
	WHITE 1vs2	PRSS1	16.4	22.5	-0.89648	92	0.372335	36	58
	WHITE 1vs2	PRSS12	41.4	55.2	-1.20118	92	0.232766	36	58
	WHITE 1vs2	PRSS16	12.2	16.2	-0.69044	92	0.491658	36	58
	WHITE 1vs2	PRSS2	17	30.9	-0.93825	92	0.350574	36	58
	WHITE 1vs2	PRSS21	16.1	20.7	-0.96111	92	0.339016	36	58
	WHITE 1vs2	PRSS22	12.9	16.7	-0.84191	92	0.402021	36	58
	WHITE 1vs2	PRSS23	50.7	59.5	-1.07849	92	0.283633	36	58
	WHITE 1vs2	PRSS27	25.4	28.5	-0.53156	92	0.596309	36	58
	WHITE 1vs2	PRSS3	20.2	24.5	-1.4628	92	0.14693	36	58
	WHITE 1vs2	PRSS33	15.1	20.3	-1.52745	92	0.130079	36	58
	WHITE 1vs2	PRSS36	39.4	51.4	-0.97943	92	0.329938	36	58
	WHITE 1vs2	PRSS38	26.3	31	-0.65158	92	0.516294	36	58
	WHITE 1vs2	PRSS41	11.2	16.5	-0.87197	92	0.385494	36	58
	WHITE 1vs2	PRSS42	51.9	53.1	-0.15838	92	0.874506	36	58
	WHITE 1vs2	PRSS44	35.8	41.6	-0.74681	92	0.457083	36	58
	WHITE 1vs2	PRSS45	21.4	29	-0.92839	92	0.355634	36	58
	WHITE 1vs2	PRSS46	15.9	16.7	-0.1873	92	0.851839	36	58
	WHITE 1vs2	PRSS48	40.6	52.9	-1.0774	92	0.284119	36	58
	WHITE 1vs2	PRSS50	31.4	38.1	-0.69421	92	0.489302	36	58
	WHITE 1vs2	PRSS53	100.5	106.4	-0.24973	92	0.803353	36	58
	WHITE 1vs2	PRSS55	23	31.6	-1.74932	92	0.08357	36	58
	WHITE 1vs2	PRSS56	12.8	12.1	0.56207	92	0.575435	36	58
	WHITE 1vs2	PRSS57	13.9	17.5	-0.814	92	0.417747	36	58
	WHITE 1vs2	PRSS58	20.4	24.4	-0.55132	92	0.582749	36	58
	WHITE 1vs2	PRSS8	26.8	33.8	-1.03275	92	0.304429	36	58
	WHITE 1vs2	PSEN1	263.5	260.4	0.23264	92	0.816559	36	58
	WHITE 1vs2	PSMB1	992.1	996.9	-0.10448	92	0.917015	36	58
	WHITE 1vs2	PSMB3	1342	1329.1	0.20403	92	0.838783	36	58
	WHITE 1vs2	PSMB9	363.7	408.6	-1.77434	92	0.079315	36	58
	WHITE 1vs2	PSRC1	45.4	38.3	0.80314	92	0.423963	36	58
	WHITE 1vs2	PTEN	1170.2	1150.3	0.66686	92	0.506531	36	58
	WHITE 1vs2	PTPN18	245.8	246.5	-0.02641	92	0.978988	36	58
	WHITE 1vs2	PTPN2	337.4	332.5	0.20367	92	0.839058	36	58
	WHITE 1vs2	PTTG1	71.3	84.9	-0.95597	92	0.341594	36	58
	WHITE 1vs2	PUM2	950.5	912.8	1.09289	92	0.277297	36	58
	WHITE 1vs2	PUS7L	183.2	193.3	-1.3142	92	0.192046	36	58
	WHITE 1vs2	RAD52	152.5	153.2	-0.04176	92	0.966781	36	58
	WHITE 1vs2	RBBP6	204.3	189.8	1.54061	92	0.126844	36	58
	WHITE 1vs2	RBM34	143.4	139	0.63543	92	0.526725	36	58
	WHITE 1vs2	REG1A	12.4	17.8	-0.8117	92	0.41906	36	58
	WHITE 1vs2	RELA	134.1	132.9	0.11151	92	0.911455	36	58
	WHITE 1vs2	RELN	720.5	708.4	0.24089	92	0.810178	36	58
	WHITE 1vs2	REN	17	14.9	0.86335	92	0.390191	36	58
	WHITE 1vs2	RFC2	388.5	412.2	-0.72483	92	0.470397	36	58
	WHITE 1vs2	RGCC	27.4	28.8	-0.20863	92	0.835201	36	58
	WHITE 1vs2	RLF	208.1	194.5	1.54642	92	0.125437	36	58
	WHITE 1vs2	RNASE1	96.4	109.1	-1.30497	92	0.195156	36	58
	WHITE 1vs2	RNPEP	634.7	632.9	0.03829	92	0.969541	36	58
	WHITE 1vs2	RPN2	1744.8	1899.1	-0.62237	92	0.535236	36	58
	WHITE 1vs2	RPS13	3470.2	3718.7	-1.17919	92	0.241364	36	58
	WHITE 1vs2	RPS6KA5	124.6	127.6	-0.29938	92	0.765326	36	58
	WHITE 1vs2	RPTOR	79.3	77.6	0.50398	92	0.615481	36	58
	WHITE 1vs2	RRM1	224.6	234.9	-1.24355	92	0.216825	36	58
	WHITE 1vs2	RXRA	4838.7	5097.7	-0.65631	92	0.513264	36	58
	WHITE 1vs2	RXRB	205.6	204.5	0.16268	92	0.87113	36	58
	WHITE 1vs2	RXRG	22.9	33.8	-0.98817	92	0.325662	36	58
	WHITE 1vs2	SC5D	2072.1	1927.5	0.73683	92	0.463103	36	58
	WHITE 1vs2	SCD	4881.1	5740.8	-0.68829	92	0.493	36	58
	WHITE 1vs2	SCG5	395.3	356.7	1.34857	92	0.180785	36	58
	WHITE 1vs2	SDC1	3486.2	3574.5	-0.55629	92	0.57936	36	58
	WHITE 1vs2	SDHA	690.2	691.5	-0.04891	92	0.961096	36	58
	WHITE 1vs2	SDHC	699.3	739.8	-1.08966	92	0.27871	36	58
	WHITE 1vs2	SEC11A	1774.6	1811.3	-0.59364	92	0.554213	36	58
	WHITE 1vs2	SEC11C	1530.8	1507.8	0.22948	92	0.819003	36	58
	WHITE 1vs2	SELENBP1	3461.9	3830.6	-0.59587	92	0.552725	36	58
	WHITE 1vs2	SERPINA1	85141.5	76141.9	2.01364	92	0.0469689	36	58
	WHITE 1vs2	SERPINB1	285.5	278.5	0.54454	92	0.587388	36	58
	WHITE 1vs2	SERPINB2	14.3	13.1	0.96671	92	0.336224	36	58
	WHITE 1vs2	SERPINB8	26.4	28.2	-0.34751	92	0.729004	36	58
	WHITE 1vs2	SERPINC1	28074.3	26712.6	0.85211	92	0.396363	36	58
	WHITE 1vs2	SERPINE1	684.1	515.5	1.2381	92	0.21883	36	58
	WHITE 1vs2	SERPINF1	17041.8	18662.3	-2.0385	92	0.0443698	36	58
	WHITE 1vs2	SERPINF2	20507	22380	-0.59898	92	0.550659	36	58
	WHITE 1vs2	SERPING1	24597.5	24141.8	0.5608	92	0.576297	36	58
	WHITE 1vs2	SERPINH1	356.6	362.2	-0.30848	92	0.758417	36	58
	WHITE 1vs2	SH2B3	196.2	221.2	-1.67291	92	0.097742	36	58
	WHITE 1vs2	SH3GL2	39.2	45.1	-0.73614	92	0.463517	36	58
	WHITE 1vs2	SHH	113.6	108.1	0.65451	92	0.514417	36	58
	WHITE 1vs2	SLC12A2	43.2	44.7	-0.3497	92	0.72736	36	58
	WHITE 1vs2	SLC22A2	10.7	12.3	-0.86496	92	0.389311	36	58
	WHITE 1vs2	SLC22A3	930.8	912.7	0.23602	92	0.813941	36	58
	WHITE 1vs2	SLC25A22	107.3	120.7	-0.52958	92	0.597682	36	58
	WHITE 1vs2	SLC27A5	2518.4	2537.6	-0.03598	92	0.971379	36	58
	WHITE 1vs2	SLC2A2	12548.8	12914.3	-0.60091	92	0.549376	36	58
	WHITE 1vs2	SLC2A4	41	55.8	-1.66068	92	0.100183	36	58
	WHITE 1vs2	SLC37A4	1951.3	1792.5	1.95861	92	0.053187	36	58
	WHITE 1vs2	SLC4A4	961.5	955.3	0.10466	92	0.916874	36	58
	WHITE 1vs2	SLC4A9	13.5	14.5	-0.27171	92	0.78645	36	58
	WHITE 1vs2	SLC7A1	24.5	26.8	-0.4546	92	0.650469	36	58
	WHITE 1vs2	SLIT3	34.2	27.2	1.54769	92	0.12513	36	58
	WHITE 1vs2	SMAD2	366.2	379.5	-0.85684	92	0.393758	36	58
	WHITE 1vs2	SMAD3	361.3	350.8	0.48411	92	0.629458	36	58
	WHITE 1vs2	SMAD4	913.4	926	-0.23624	92	0.81377	36	58
	WHITE 1vs2	SMAD7	288.8	311.8	-1.7405	92	0.085114	36	58
	WHITE 1vs2	SMPD1	128.2	129.9	-0.14224	92	0.887199	36	58
	WHITE 1vs2	SNX10	883.4	978.8	-1.61134	92	0.110531	36	58
	WHITE 1vs2	SNX17	604.7	592.2	0.59362	92	0.554221	36	58
	WHITE 1vs2	SOAT2	42.4	50.9	-1.18991	92	0.237143	36	58
	WHITE 1vs2	SOD2	3180.5	3055.9	0.56064	92	0.576403	36	58
	WHITE 1vs2	SORT1	159.2	140	0.67801	92	0.499465	36	58
	WHITE 1vs2	SP100	562.9	586.9	-0.57505	92	0.566661	36	58
	WHITE 1vs2	SPARC	708.3	733.2	-0.5218	92	0.603063	36	58
	WHITE 1vs2	SPECC1L	241.5	240.5	0.10662	92	0.915321	36	58
	WHITE 1vs2	SPHK1	23.8	27.3	-1.02176	92	0.309574	36	58
	WHITE 1vs2	SPHK2	328.5	350	-0.41135	92	0.681774	36	58
	WHITE 1vs2	SPOCK3	18.8	27	-1.00586	92	0.317119	36	58
	WHITE 1vs2	SREBF1	2014.1	1854.9	0.80099	92	0.425202	36	58
	WHITE 1vs2	SREBF2	1164.2	1173	-0.1066	92	0.915335	36	58
	WHITE 1vs2	SRP14	292.9	308.9	-0.73774	92	0.462552	36	58
	WHITE 1vs2	SRSF2	782	688.5	1.82558	92	0.071157	36	58
	WHITE 1vs2	SRSF4	476.2	453.4	1.30483	92	0.195205	36	58
	WHITE 1vs2	SSFA2	702.4	681.5	0.82574	92	0.411086	36	58
	WHITE 1vs2	ST14	64.5	71.3	-1.12984	92	0.261479	36	58
	WHITE 1vs2	STARD10	13.5	14.4	-0.41733	92	0.677412	36	58
	WHITE 1vs2	STAT1	1347.7	1334.2	0.10376	92	0.917587	36	58
	WHITE 1vs2	STAT3	1733.5	1779.4	-0.29368	92	0.769663	36	58
	WHITE 1vs2	STC1	14	24.2	-0.89155	92	0.374961	36	58
	WHITE 1vs2	SUCLG1	1493.6	1551.5	-0.93504	92	0.352214	36	58
	WHITE 1vs2	SYCN	16.6	17.3	-0.17395	92	0.862287	36	58
	WHITE 1vs2	SYF2	287.2	291.8	-0.46458	92	0.643327	36	58
	WHITE 1vs2	SYTL5	21.1	30.6	-1.00422	92	0.317904	36	58
	WHITE 1vs2	TAF1C	235.9	222.6	0.33333	92	0.739642	36	58
	WHITE 1vs2	TAOK2	212.6	213.3	-0.0432	92	0.965634	36	58
	WHITE 1vs2	TBC1D15	419.6	420.8	-0.10617	92	0.915678	36	58
	WHITE 1vs2	TCF21	85.6	81.8	0.41387	92	0.67993	36	58
	WHITE 1vs2	TCF4	101.7	104.9	-0.37428	92	0.70906	36	58
	WHITE 1vs2	TDO2	11701.6	10491.8	1.38274	92	0.170092	36	58
	WHITE 1vs2	TEAD4	30.7	41.7	-1.36025	92	0.177076	36	58
	WHITE 1vs2	TGFA	54.9	60	-0.62639	92	0.532613	36	58
	WHITE 1vs2	TGFB1	342.2	400.5	-0.76468	92	0.446422	36	58
	WHITE 1vs2	TGFB1I1	25.9	24	1.04695	92	0.297865	36	58
	WHITE 1vs2	TGFBI	1095.1	1258.6	-0.99877	92	0.320527	36	58
	WHITE 1vs2	TGFBR1	164.3	177.9	-0.73594	92	0.46364	36	58
	WHITE 1vs2	TGFBR2	538.8	579.3	-1.23679	92	0.219311	36	58
	WHITE 1vs2	TGM2	571.3	572.8	-0.03776	92	0.969959	36	58
	WHITE 1vs2	THBS1	372.4	357.7	0.29468	92	0.7689	36	58
	WHITE 1vs2	THBS2	89.6	103.4	-1.67101	92	0.098119	36	58
	WHITE 1vs2	THSD4	323.5	329.7	-0.23325	92	0.816082	36	58
	WHITE 1vs2	TICAM1	122.5	123.8	-0.18965	92	0.850001	36	58
	WHITE 1vs2	TIMM8A	308.3	334.4	-1.3747	92	0.172563	36	58
	WHITE 1vs2	TIMP1	634.3	651.3	-0.34037	92	0.73435	36	58
	WHITE 1vs2	TIMP2	384.7	398.6	-0.54992	92	0.58371	36	58
	WHITE 1vs2	TIMP3	997.3	997.6	-0.00236	92	0.99812	36	58
	WHITE 1vs2	TIMP4	21	27.7	-0.78632	92	0.433703	36	58
	WHITE 1vs2	TLL1	17.3	23.7	-0.94701	92	0.346115	36	58
	WHITE 1vs2	TLL2	14.7	20.6	-0.65404	92	0.51472	36	58
	WHITE 1vs2	TLR2	185.9	189.7	-0.29581	92	0.768044	36	58
	WHITE 1vs2	TLR4	196.9	211.5	-1.44964	92	0.150559	36	58
	WHITE 1vs2	TM6SF2	556.9	660.9	-0.94651	92	0.346366	36	58
	WHITE 1vs2	TM7SF2	1187.3	1136.9	0.34703	92	0.729361	36	58
	WHITE 1vs2	TMC4	86.6	88.3	-0.14949	92	0.881491	36	58
	WHITE 1vs2	TMEM97	1236.2	1275.2	-0.26691	92	0.790136	36	58
	WHITE 1vs2	TMPRSS11A	22.9	28.2	-0.55091	92	0.583033	36	58
	WHITE 1vs2	TMPRSS11B	12.8	11.9	0.44599	92	0.656651	36	58
	WHITE 1vs2	TMPRSS11D	11.3	17	-1.03699	92	0.302458	36	58
	WHITE 1vs2	TMPRSS11E	9.4	19.9	-1.0718	92	0.286614	36	58
	WHITE 1vs2	TMPRSS11F	15.7	23.3	-0.62778	92	0.531705	36	58
	WHITE 1vs2	TMPRSS12	14.1	17.7	-0.52745	92	0.59915	36	58
	WHITE 1vs2	TMPRSS13	24.6	32.1	-0.69856	92	0.486591	36	58
	WHITE 1vs2	TMPRSS15	15.6	21.8	-0.82756	92	0.410062	36	58
	WHITE 1vs2	TMPRSS2	301.54	256.182	2.15591	92	0.0336994	36	58
	WHITE 1vs2	TMPRSS3	29.8	36	-0.79167	92	0.43059	36	58
	WHITE 1vs2	TMPRSS4	8.3	9.3	-0.65533	92	0.513891	36	58
	WHITE 1vs2	TMPRSS5	9.9	10.1	-0.16646	92	0.868163	36	58
	WHITE 1vs2	TMPRSS6	929.5	1030.3	-0.62148	92	0.535823	36	58
	WHITE 1vs2	TMPRSS7	14.8	13.9	0.6663	92	0.506887	36	58
	WHITE 1vs2	TMPRSS9	95.6	84.4	0.59744	92	0.55168	36	58
	WHITE 1vs2	TNC	25.2	26.9	-0.53727	92	0.592377	36	58
	WHITE 1vs2	TNF	26.4853	36.3371	-2.07802	92	0.0404928	36	58
	WHITE 1vs2	TNK2	108.3	114.1	-0.41234	92	0.681047	36	58
	WHITE 1vs2	TPSAB1	146.171	207.123	-2.17569	92	0.0321408	36	58
	WHITE 1vs2	TPSD1	13.6	15.9	-0.72413	92	0.470826	36	58
	WHITE 1vs2	TRAF6	306.1	334.3	-1.27933	92	0.203998	36	58
	WHITE 1vs2	TRIB1	929.3	776.5	1.30077	92	0.196585	36	58
	WHITE 1vs2	TRIB3	94.6	84.5	1.27593	92	0.205191	36	58
	WHITE 1vs2	TRIO	446.9	429.2	0.45212	92	0.652248	36	58
	WHITE 1vs2	TSC22D2	109.1	99.1	1.30056	92	0.196658	36	58
	WHITE 1vs2	TSC22D3	521.36	389.31	2.11492	92	0.0371397	36	58
	WHITE 1vs2	TTC39B	274.7	263	0.54884	92	0.584447	36	58
	WHITE 1vs2	TTR	115134	124532	-0.85166	92	0.396612	36	58
	WHITE 1vs2	TUBB	306.2	312.5	-0.30511	92	0.760969	36	58
	WHITE 1vs2	TXN2	836.5	819.2	0.54138	92	0.589551	36	58
	WHITE 1vs2	UBAP1	713.9	715.8	-0.06338	92	0.9496	36	58
	WHITE 1vs2	UBE2E1	470.6	476.8	-0.54172	92	0.589318	36	58
	WHITE 1vs2	UBL5	3090.5	3144.4	-0.56657	92	0.572388	36	58
	WHITE 1vs2	UCN3	11.5	13.7	-0.54851	92	0.584672	36	58
	WHITE 1vs2	UCP2	142.3	150.7	-0.75583	92	0.45168	36	58
	WHITE 1vs2	UQCR10	744.5	760.8	-0.15913	92	0.873914	36	58
	WHITE 1vs2	USP14	362.4	356.9	0.41945	92	0.675862	36	58
	WHITE 1vs2	USP16	396.9	381.8	1.41611	92	0.160121	36	58
	WHITE 1vs2	UTP18	350.5	366.2	-0.97739	92	0.330938	36	58
	WHITE 1vs2	UXT	512.6	516.4	-0.26469	92	0.791838	36	58
	WHITE 1vs2	VCAM1	392.5	440.5	-0.96409	92	0.337527	36	58
	WHITE 1vs2	VEGFA	2054.5	1857.6	1.11402	92	0.268171	36	58
	WHITE 1vs2	VEGFB	182.7	194.1	-0.89061	92	0.375462	36	58
	WHITE 1vs2	VEGFC	62.7	73	-0.91649	92	0.361806	36	58
	WHITE 1vs2	VPS13B	775.7	780.7	-0.09392	92	0.925375	36	58
	WHITE 1vs2	VPS41	460.5	472.9	-0.79462	92	0.42888	36	58
	WHITE 1vs2	VTN	2041.7	2036.7	0.03338	92	0.973447	36	58
	WHITE 1vs2	WDR12	221.7	245.2	-1.1106	92	0.269633	36	58
	WHITE 1vs2	WFIKKN1	12.1	12.1	0.02304	92	0.981669	36	58
	WHITE 1vs2	WFIKKN2	8.6	9.7	-0.77412	92	0.440843	36	58
	WHITE 1vs2	WIPF1	122.7	129.5	-0.88143	92	0.380384	36	58
	WHITE 1vs2	XPA	283.5	281.1	0.20946	92	0.834551	36	58
	WHITE 1vs2	XYLT2	102.9	100.7	0.47738	92	0.634222	36	58
	WHITE 1vs2	YME1L1	440.6	448.3	-0.5655	92	0.573108	36	58
	WHITE 1vs2	YTHDF2	248.1	246.7	0.11672	92	0.907338	36	58
	WHITE 1vs2	ZBTB17	80.6	79.1	0.24803	92	0.804661	36	58
	WHITE 1vs2	ZC3HC1	141.7	147.7	-0.45587	92	0.649559	36	58
	WHITE 1vs2	ZER1	398.2	380.6	0.66424	92	0.508196	36	58
	WHITE 1vs2	ZFX	88.1	92.4	-0.54989	92	0.583731	36	58
	WHITE 1vs2	ZG16	576.6	595.1	-0.59543	92	0.55302	36	58
	WHITE 1vs2	ZNF185	23.9	29.8	-1.36772	92	0.174733	36	58
	WHITE 1vs2	ZNF407	264	249.8	1.10096	92	0.273786	36	58
	WHITE 1vs2	ZNHIT3	418.8	428.9	-0.44258	92	0.659106	36	58
	WHITE 1vs2	ZPR1	261.6	231	1.47667	92	0.143179	36	58
	WHITE 1vs2	ZRSR2	89.4	90.3	-0.07684	92	0.938917	36	58

## Sheet: WHITE 2 to 3
	Comparison of mean gene expression between stages 2 and 3 in Whites
	Comparison	GENE	Mean 2	Mean 3	t-value	df	p	N 2	N 3
	WHITE 2vs3	A1BG	41.4	38.3	0.54251	105	0.588618	58	49
	WHITE 2vs3	A2M	13359.3	12925.2	0.31335	105	0.75464	58	49
	WHITE 2vs3	A2ML1	18.8	17	0.3392	105	0.735136	58	49
	WHITE 2vs3	AARS	1020.2	1084.1	-1.67494	105	0.096921	58	49
	WHITE 2vs3	ABCC4	96.1	103.8	-0.64835	105	0.518173	58	49
	WHITE 2vs3	ABCG5	3028.5	3538.5	-0.74419	105	0.458424	58	49
	WHITE 2vs3	ABCG8	1408.23	1660.73	-2.30144	105	0.0233415	58	49
	WHITE 2vs3	ABLIM1	539.6	628.9	-0.83853	105	0.403637	58	49
	WHITE 2vs3	ABO	41.5	33.9	0.77243	105	0.441598	58	49
	WHITE 2vs3	ACAN	6.6	8.4	-1.62732	105	0.106667	58	49
	WHITE 2vs3	ACOT11	18.1	17.1	0.33596	105	0.737569	58	49
	WHITE 2vs3	ACOT2	683.4	681.7	0.04218	105	0.966435	58	49
	WHITE 2vs3	ACSM3	1673.22	1458.71	2.24148	105	0.0270985	58	49
	WHITE 2vs3	ACTA2	302.1	312.8	-0.32091	105	0.748917	58	49
	WHITE 2vs3	ACTR2	958.808	889.858	2.13969	105	0.0346965	58	49
	WHITE 2vs3	ADAM10	323.9	309.6	1.55928	105	0.121939	58	49
	WHITE 2vs3	ADAM12	18.7	18.4	0.05522	105	0.956065	58	49
	WHITE 2vs3	ADAM15	338.7	422.9	-1.07311	105	0.285684	58	49
	WHITE 2vs3	ADAM17	279.8	322.7	-1.00047	105	0.319384	58	49
	WHITE 2vs3	ADAM19	38.8438	56.8124	-2.25738	105	0.0260538	58	49
	WHITE 2vs3	ADAM20	66	59.8	1.03194	105	0.304471	58	49
	WHITE 2vs3	ADAM21	23	19.4	0.63376	105	0.527616	58	49
	WHITE 2vs3	ADAM28	26.7959	33.9984	-2.49094	105	0.0143071	58	49
	WHITE 2vs3	ADAM30	26.5	21.9	0.50816	105	0.612408	58	49
	WHITE 2vs3	ADAM33	29.9	32.6	-0.56769	105	0.571457	58	49
	WHITE 2vs3	ADAM8	155.8	165.5	-0.66964	105	0.504557	58	49
	WHITE 2vs3	ADAM9	119.448	103.886	2.84531	105	0.00533563	58	49
	WHITE 2vs3	ADAMDEC1	15.5	15.3	0.06373	105	0.949304	58	49
	WHITE 2vs3	ADAMTS1	116.8	141.2	-1.62465	105	0.107236	58	49
	WHITE 2vs3	ADAMTS10	50.5	63.9	-0.87411	105	0.384052	58	49
	WHITE 2vs3	ADAMTS12	61.7	71.2	-1.14919	105	0.253087	58	49
	WHITE 2vs3	ADAMTS13	105.3	106	-0.08855	105	0.929609	58	49
	WHITE 2vs3	ADAMTS14	24.7	15.8	0.88006	105	0.380838	58	49
	WHITE 2vs3	ADAMTS15	39.1	27.3	0.87459	105	0.383792	58	49
	WHITE 2vs3	ADAMTS16	15.2	14.7	0.14814	105	0.882515	58	49
	WHITE 2vs3	ADAMTS17	102.1	119.5	-1.80364	105	0.074156	58	49
	WHITE 2vs3	ADAMTS18	19.5	14.5	0.61044	105	0.542887	58	49
	WHITE 2vs3	ADAMTS19	23.2	13.6	0.80785	105	0.421003	58	49
	WHITE 2vs3	ADAMTS2	142.6	160.1	-1.74393	105	0.084098	58	49
	WHITE 2vs3	ADAMTS20	29.1	21.5	0.84907	105	0.397775	58	49
	WHITE 2vs3	ADAMTS3	14.8	14.3	0.15612	105	0.876241	58	49
	WHITE 2vs3	ADAMTS4	17.8	20	-0.71689	105	0.475034	58	49
	WHITE 2vs3	ADAMTS5	50.5	48.6	0.42266	105	0.673405	58	49
	WHITE 2vs3	ADAMTS6	32.3	23.4	0.97555	105	0.331529	58	49
	WHITE 2vs3	ADAMTS7	44.1	41.4	0.42746	105	0.66992	58	49
	WHITE 2vs3	ADAMTS8	10.5	9.5	0.79675	105	0.427391	58	49
	WHITE 2vs3	ADAMTS9	56.7	69.2	-1.58247	105	0.116549	58	49
	WHITE 2vs3	ADAMTSL4	124.07	147.147	-2.45597	105	0.0156911	58	49
	WHITE 2vs3	ADD3	288.6	302.1	-0.82297	105	0.41239	58	49
	WHITE 2vs3	ADH5	3268.7	2933.9	1.87455	105	0.063634	58	49
	WHITE 2vs3	ADH6	8082.2	7973	0.32794	105	0.743611	58	49
	WHITE 2vs3	ADIPOQ	14.8	11.1	0.84486	105	0.400113	58	49
	WHITE 2vs3	ADNP2	228.138	257.144	-2.54336	105	0.0124365	58	49
	WHITE 2vs3	ADRA2B	73.3	64.9	1.00633	105	0.316572	58	49
	WHITE 2vs3	AEBP1	141.6	144.7	-0.219	105	0.827077	58	49
	WHITE 2vs3	AFG3L2	251.4	243.1	0.90007	105	0.370143	58	49
	WHITE 2vs3	AGT	9929.3	10303.1	-0.33672	105	0.737003	58	49
	WHITE 2vs3	AKAP13	725.6	733.6	-0.22372	105	0.82341	58	49
	WHITE 2vs3	AKR1A1	2910.6	2889.2	0.20207	105	0.84025	58	49
	WHITE 2vs3	AKR1C3	2041.16	1729.26	2.08859	105	0.0391629	58	49
	WHITE 2vs3	AKR1D1	2717.4	2721.7	-0.03484	105	0.972277	58	49
	WHITE 2vs3	AKT1	433.1	474.9	-0.98199	105	0.328362	58	49
	WHITE 2vs3	ALAS1	796.2	1032.4	-1.11558	105	0.267147	58	49
	WHITE 2vs3	ALDH18A1	268.3	286.6	-1.13451	105	0.259162	58	49
	WHITE 2vs3	ALDH9A1	1839.35	1680.04	2.60515	105	0.0105155	58	49
	WHITE 2vs3	AMBP	151562	132696	2.74569	105	0.00710553	58	49
	WHITE 2vs3	ANGPTL6	347	339	0.51681	105	0.606379	58	49
	WHITE 2vs3	ANKRD46	366.819	336.945	2.91968	105	0.00428847	58	49
	WHITE 2vs3	ANKS1A	89.5	94.1	-0.86816	105	0.387285	58	49
	WHITE 2vs3	ANXA1	205.3	185.6	1.46301	105	0.146452	58	49
	WHITE 2vs3	ANXA3	48.4	46	0.34604	105	0.730002	58	49
	WHITE 2vs3	AOX1	11223.8	11401.5	-0.23826	105	0.812145	58	49
	WHITE 2vs3	AP1B1	258.4	312.8	-1.29088	105	0.199579	58	49
	WHITE 2vs3	APOA1	130189	131260	-0.06836	105	0.945627	58	49
	WHITE 2vs3	APOA5	4646.7	4964.4	-0.71294	105	0.477462	58	49
	WHITE 2vs3	APOB	18901.3	17615.8	2.12695	105	0.0357665	58	49
	WHITE 2vs3	APOE	37260.6	44588.9	-2.29232	105	0.0238813	58	49
	WHITE 2vs3	AQP4	31.3	25.3	0.67325	105	0.502266	58	49
	WHITE 2vs3	AR	674.9	649.9	0.7165	105	0.475273	58	49
	WHITE 2vs3	ARF4	1926.26	2128.35	-2.15381	105	0.0335428	58	49
	WHITE 2vs3	ARG1	9745	10229.4	-0.95468	105	0.341932	58	49
	WHITE 2vs3	ART1	17.7	14.1	0.70594	105	0.481788	58	49
	WHITE 2vs3	ASAH1	1170.9	1189.1	-0.32293	105	0.74739	58	49
	WHITE 2vs3	ASH2L	403.3	405.5	-0.18769	105	0.851481	58	49
	WHITE 2vs3	ASNS	73.7	78.3	-0.27659	105	0.782638	58	49
	WHITE 2vs3	ATP2C1	294.4	280.1	1.17022	105	0.24456	58	49
	WHITE 2vs3	ATP4B	17.3	12.4	0.7657	105	0.445571	58	49
	WHITE 2vs3	ATP5B	2614.2	2448.3	0.73999	105	0.460959	58	49
	WHITE 2vs3	ATP5D	1222.1	1202.8	0.40383	105	0.68716	58	49
	WHITE 2vs3	ATP5G3	3452.94	3238.57	2.30116	105	0.0233578	58	49
	WHITE 2vs3	ATP6AP2	304.3	278.6	1.55097	105	0.123917	58	49
	WHITE 2vs3	ATP6V1F	398.589	355.978	2.73377	105	0.00734978	58	49
	WHITE 2vs3	BACE2	58.9	50.7	1.32339	105	0.188581	58	49
	WHITE 2vs3	BAG6	1417.4	1415	0.01927	105	0.984659	58	49
	WHITE 2vs3	BAIAP2	347.6	356.4	-0.62977	105	0.530213	58	49
	WHITE 2vs3	BAMBI	154.3	144.1	0.64341	105	0.521362	58	49
	WHITE 2vs3	BAX	341	353.5	-0.56221	105	0.57517	58	49
	WHITE 2vs3	BBS9	74.1	80.4	-1.72392	105	0.087665	58	49
	WHITE 2vs3	BCL2	89.3	114.5	-1.25887	105	0.210869	58	49
	WHITE 2vs3	BGN	1405.2	1082.4	0.89382	105	0.373463	58	49
	WHITE 2vs3	BMP1	539.1	612.9	-1.28074	105	0.203107	58	49
	WHITE 2vs3	BMP2	79.9	81.3	-0.20084	105	0.841211	58	49
	WHITE 2vs3	BMP4	84.8	88.9	-0.42619	105	0.670844	58	49
	WHITE 2vs3	BMP7	14.6	11	0.5933	105	0.554259	58	49
	WHITE 2vs3	BRPF1	116.5	120.3	-0.38554	105	0.700618	58	49
	WHITE 2vs3	C10orf11	179.5	208.9	-1.44195	105	0.152294	58	49
	WHITE 2vs3	C1RL	975.4	1005	-0.6485	105	0.518078	58	49
	WHITE 2vs3	C2	2646.7	2565.4	0.31642	105	0.752312	58	49
	WHITE 2vs3	C3	34349.3	28493.3	3.59087	105	0.000502936	58	49
	WHITE 2vs3	C4BPB	2595.4	2459.9	1.34099	105	0.182816	58	49
	WHITE 2vs3	C5	5947	5648	1.19674	105	0.234104	58	49
	WHITE 2vs3	C8B	5628.6	5067.12	2.12399	105	0.0360188	58	49
	WHITE 2vs3	C9	25868.3	24135.5	1.24672	105	0.215274	58	49
	WHITE 2vs3	CALCR	15.2	15.4	-0.05723	105	0.954467	58	49
	WHITE 2vs3	CASP1	185.2	168.7	1.1847	105	0.238811	58	49
	WHITE 2vs3	CBR3	23.2	19.3	0.50838	105	0.612251	58	49
	WHITE 2vs3	CCDC3	214.8	195	1.65206	105	0.10151	58	49
	WHITE 2vs3	CCDC6	90.2	92.3	-0.5717	105	0.568744	58	49
	WHITE 2vs3	CCL19	123.9	99.7	0.9625	105	0.338009	58	49
	WHITE 2vs3	CCL2	28.1	28.3	-0.07259	105	0.942269	58	49
	WHITE 2vs3	CCL21	182.3	187.3	-0.20326	105	0.839327	58	49
	WHITE 2vs3	CCL3	88.3	75.6	0.91488	105	0.362353	58	49
	WHITE 2vs3	CCL5	164.1	178.2	-0.84585	105	0.399557	58	49
	WHITE 2vs3	CCR2	49.5	52.4	-0.54739	105	0.585272	58	49
	WHITE 2vs3	CCR5	36.9	33.3	1.00502	105	0.317199	58	49
	WHITE 2vs3	CCR7	16.9	16.5	0.13159	105	0.895558	58	49
	WHITE 2vs3	CCT7	503.75	457.573	2.14971	105	0.0338746	58	49
	WHITE 2vs3	CCT8	1044.3	1095.1	-0.97387	105	0.332361	58	49
	WHITE 2vs3	CD109	27	29.3	-0.56381	105	0.574085	58	49
	WHITE 2vs3	CD14	1712	1713.6	-0.0174	105	0.986153	58	49
	WHITE 2vs3	CD36	939.5	1013.9	-1.06557	105	0.289063	58	49
	WHITE 2vs3	CD4	476.4	421.8	1.82767	105	0.070439	58	49
	WHITE 2vs3	CD40	182	185	-0.19693	105	0.844265	58	49
	WHITE 2vs3	CD40LG	31.9	25.9	0.83919	105	0.403268	58	49
	WHITE 2vs3	CD44	458.5	457	0.01871	105	0.985108	58	49
	WHITE 2vs3	CD48	115.9	116.9	-0.12054	105	0.904283	58	49
	WHITE 2vs3	CDCP1	40.9	45.2	-0.66986	105	0.504419	58	49
	WHITE 2vs3	CDKN2A	14.2	11.6	1.1251	105	0.263111	58	49
	WHITE 2vs3	CDKN2B	43.4	34.9	1.09268	105	0.277034	58	49
	WHITE 2vs3	CDKN2B.AS1	29.2	22.8	1.19539	105	0.234628	58	49
	WHITE 2vs3	CEBPB	1674.4	1634.6	0.41993	105	0.675393	58	49
	WHITE 2vs3	CEL	38.1	40	-0.21859	105	0.827393	58	49
	WHITE 2vs3	CELA1	32.5	28.8	0.53514	105	0.593686	58	49
	WHITE 2vs3	CELA2A	18.3	16.1	0.41774	105	0.676991	58	49
	WHITE 2vs3	CELA2B	13.5	11.7	0.68809	105	0.492911	58	49
	WHITE 2vs3	CELA3A	20.9	16.4	0.48787	105	0.626656	58	49
	WHITE 2vs3	CELSR2	28.3	32.2	-1.07206	105	0.286151	58	49
	WHITE 2vs3	CENPO	34.1	31	1.91738	105	0.057907	58	49
	WHITE 2vs3	CEP162	126.4	139.5	-1.2579	105	0.211217	58	49
	WHITE 2vs3	CETP	321.1	299.5	0.66652	105	0.506543	58	49
	WHITE 2vs3	CFB	24165.2	21660.2	2.14365	105	0.0343697	58	49
	WHITE 2vs3	CFD	72.9	68.4	0.7647	105	0.446165	58	49
	WHITE 2vs3	CFI	4307.3	4304.2	0.0206	105	0.983602	58	49
	WHITE 2vs3	CHERP	113.8	119.8	-0.44374	105	0.658144	58	49
	WHITE 2vs3	CHSY1	41.1	38.4	1.36213	105	0.176073	58	49
	WHITE 2vs3	CLCA1	23.1	20.2	0.41749	105	0.677172	58	49
	WHITE 2vs3	CLCA2	28.9	20.3	1.05148	105	0.29545	58	49
	WHITE 2vs3	CLCA4	14.9	10.1	0.78637	105	0.433424	58	49
	WHITE 2vs3	CLPS	16.6	10.8	0.69926	105	0.485938	58	49
	WHITE 2vs3	CLTC	477	472.3	0.28125	105	0.779076	58	49
	WHITE 2vs3	CMA1	18	17.8	0.10288	105	0.918251	58	49
	WHITE 2vs3	CNKSR2	57.7	59.8	-0.37552	105	0.708028	58	49
	WHITE 2vs3	CNOT3	197.7	235.7	-1.46203	105	0.14672	58	49
	WHITE 2vs3	COL10A1	32	33.5	-0.25207	105	0.801478	58	49
	WHITE 2vs3	COL12A1	84	79.7	0.70612	105	0.481679	58	49
	WHITE 2vs3	COL14A1	427.5	408.8	0.49565	105	0.621176	58	49
	WHITE 2vs3	COL16A1	39.3	41.9	-0.51239	105	0.609458	58	49
	WHITE 2vs3	COL18A1	4029.8	4226.5	-0.93576	105	0.351545	58	49
	WHITE 2vs3	COL1A1	223.5	213.2	0.22798	105	0.820104	58	49
	WHITE 2vs3	COL1A2	140.6	151.3	-0.57745	105	0.564873	58	49
	WHITE 2vs3	COL24A1	16.3	11.5	0.67773	105	0.499433	58	49
	WHITE 2vs3	COL28A1	50.8	43.6	1.09542	105	0.275837	58	49
	WHITE 2vs3	COL3A1	2326.5	2326.2	0.00109	105	0.99913	58	49
	WHITE 2vs3	COL4A1	84.9	86.5	-0.28324	105	0.777554	58	49
	WHITE 2vs3	COL4A2	242.2	224.7	0.39643	105	0.692594	58	49
	WHITE 2vs3	COL4A3	21.4	24.5	-1.05246	105	0.295006	58	49
	WHITE 2vs3	COL5A1	209.2	229	-1.21475	105	0.227187	58	49
	WHITE 2vs3	COL5A2	187	201	-1.30938	105	0.193264	58	49
	WHITE 2vs3	COL6A1	311.4	295.8	0.85824	105	0.392715	58	49
	WHITE 2vs3	COL6A2	575.7	568.6	0.17213	105	0.863669	58	49
	WHITE 2vs3	COL6A3	317.2	330.6	-0.55578	105	0.579544	58	49
	WHITE 2vs3	COL6A6	43.6	40.3	0.5249	105	0.600757	58	49
	WHITE 2vs3	COL7A1	22.6	45.1	-1.72331	105	0.087777	58	49
	WHITE 2vs3	COPS5	987.6	1009.9	-0.4517	105	0.652419	58	49
	WHITE 2vs3	COPZ1	701.1	670.4	0.45433	105	0.650526	58	49
	WHITE 2vs3	CORIN	22	14.7	0.83273	105	0.406889	58	49
	WHITE 2vs3	COX8A	1697.5	1777.1	-0.96034	105	0.33909	58	49
	WHITE 2vs3	CPA1	20.9	16.5	0.73286	105	0.465276	58	49
	WHITE 2vs3	CPA2	16.2	14.9	0.44702	105	0.655783	58	49
	WHITE 2vs3	CPA3	75.9	68.8	0.94831	105	0.345148	58	49
	WHITE 2vs3	CPB1	19.7	16.9	0.51903	105	0.604835	58	49
	WHITE 2vs3	CPN1	2252	2439.3	-0.45046	105	0.653311	58	49
	WHITE 2vs3	CPOX	798.8	803.1	-0.09972	105	0.92076	58	49
	WHITE 2vs3	CRBN	289.74	257.156	3.43836	105	0.000840277	58	49
	WHITE 2vs3	CREB1	226.4	230.6	-0.49122	105	0.624294	58	49
	WHITE 2vs3	CRTC3	109.3	102.7	1.02345	105	0.308448	58	49
	WHITE 2vs3	CSF1	161	179.9	-1.83652	105	0.069109	58	49
	WHITE 2vs3	CSTB	1602.1	1585.7	0.17897	105	0.858305	58	49
	WHITE 2vs3	CTBS	586.523	517.126	2.43191	105	0.0167115	58	49
	WHITE 2vs3	CTGF	93.6	125.6	-1.33024	105	0.186321	58	49
	WHITE 2vs3	CTNND2	36.1545	50.9461	-2.04353	105	0.0435033	58	49
	WHITE 2vs3	CTRB1	13	11.4	0.31702	105	0.751856	58	49
	WHITE 2vs3	CTRB2	15.8	11.7	0.72775	105	0.468386	58	49
	WHITE 2vs3	CTRL	14.7	17.8	-0.6757	105	0.500715	58	49
	WHITE 2vs3	CTSA	828.1	819.9	0.27862	105	0.781081	58	49
	WHITE 2vs3	CTSB	3489.01	3115.38	2.28064	105	0.0245894	58	49
	WHITE 2vs3	CTSC	693.4	684	0.27718	105	0.782185	58	49
	WHITE 2vs3	CTSD	5532.6	5272.8	0.38036	105	0.704449	58	49
	WHITE 2vs3	CTSE	21.4	18.2	0.45492	105	0.650107	58	49
	WHITE 2vs3	CTSF	1689.2	1553.7	1.24615	105	0.215484	58	49
	WHITE 2vs3	CTSG	39.2	24.6	1.24248	105	0.216829	58	49
	WHITE 2vs3	CTSH	1866.22	1633.68	2.30794	105	0.0229632	58	49
	WHITE 2vs3	CTSK	189.235	213.665	-1.98741	105	0.0494815	58	49
	WHITE 2vs3	CTSL	1316.55	1171.51	2.46441	105	0.0153463	58	49
	WHITE 2vs3	CTSO	1057.3	1021.4	0.90989	105	0.364963	58	49
	WHITE 2vs3	CTSS	1588.4	1516.4	0.58866	105	0.557352	58	49
	WHITE 2vs3	CTSV	16.2	13.9	0.49666	105	0.620468	58	49
	WHITE 2vs3	CTSW	45.2055	35.0006	2.48989	105	0.0143467	58	49
	WHITE 2vs3	CTSZ	4013.3	4159.7	-0.72494	105	0.470103	58	49
	WHITE 2vs3	CUX2	406.8	504	-1.14411	105	0.255181	58	49
	WHITE 2vs3	CXCL12	507.3	519	-0.08982	105	0.928601	58	49
	WHITE 2vs3	CXCL3	27.7	27.9	-0.02973	105	0.976337	58	49
	WHITE 2vs3	CXCL8	34	38.5	-0.49998	105	0.618133	58	49
	WHITE 2vs3	CXCL9	125.6	139.1	-0.99219	105	0.323384	58	49
	WHITE 2vs3	CXCR3	32.3	30.5	0.42391	105	0.672501	58	49
	WHITE 2vs3	CXCR4	85.5	103.3	-1.21411	105	0.22743	58	49
	WHITE 2vs3	CYB5A	19467.5	18995	0.38966	105	0.697574	58	49
	WHITE 2vs3	CYP26A1	263.6	210.8	1.09926	105	0.274167	58	49
	WHITE 2vs3	CYP2A6	14273.9	15567.6	-0.97673	105	0.330947	58	49
	WHITE 2vs3	CYP2B6	2634.8	3583.1	-1.88182	105	0.06263	58	49
	WHITE 2vs3	CYP2E1	80290.1	70357	2.28106	105	0.0245634	58	49
	WHITE 2vs3	CYP2G1P	73.7	70.7	0.31866	105	0.750616	58	49
	WHITE 2vs3	DAB2	290.9	288.8	0.16956	105	0.86568	58	49
	WHITE 2vs3	DAD1	1153.4	1194.9	-1.31871	105	0.190135	58	49
	WHITE 2vs3	DCAF11	118.2	108.9	0.76812	105	0.444141	58	49
	WHITE 2vs3	DCD	26	24.7	0.2132	105	0.831587	58	49
	WHITE 2vs3	DCN	1984.8	1886.8	0.85527	105	0.394351	58	49
	WHITE 2vs3	DCTN6	342.5	336.6	0.62075	105	0.536112	58	49
	WHITE 2vs3	DDR1	73.8	72.3	0.14462	105	0.885288	58	49
	WHITE 2vs3	DGAT1	480.204	571.978	-2.18562	105	0.031065	58	49
	WHITE 2vs3	DHH	27.5	26.1	0.27976	105	0.780211	58	49
	WHITE 2vs3	DHX16	126.549	158.662	-2.38735	105	0.0187585	58	49
	WHITE 2vs3	DLGAP4	234.2	328.6	-1.95411	105	0.053347	58	49
	WHITE 2vs3	DMBT1	8.1	9.5	-0.92105	105	0.359135	58	49
	WHITE 2vs3	DOCK4	356.8	444.4	-1.85241	105	0.066776	58	49
	WHITE 2vs3	DPF1	20.3	19.8	0.069	105	0.945118	58	49
	WHITE 2vs3	DPP4	569.8	535.4	1.23856	105	0.21827	58	49
	WHITE 2vs3	DST	1631.74	1893.39	-2.53566	105	0.0126966	58	49
	WHITE 2vs3	DUSP5	78	86.4	-1.57338	105	0.11864	58	49
	WHITE 2vs3	ECE1	1593.3	1439.2	1.11258	105	0.268429	58	49
	WHITE 2vs3	ECE2	18	12.6	0.6536	105	0.514796	58	49
	WHITE 2vs3	ECEL1	31.7	28.7	0.36732	105	0.714122	58	49
	WHITE 2vs3	EDNRA	79.9	76.9	0.35028	105	0.726827	58	49
	WHITE 2vs3	EDNRB	494.1	495.1	-0.04123	105	0.967188	58	49
	WHITE 2vs3	EGF	24.3	15.1	0.96195	105	0.338287	58	49
	WHITE 2vs3	EGFR	1733.3	1850.2	-1.38164	105	0.170015	58	49
	WHITE 2vs3	EGR1	183.982	621.719	-2.53143	105	0.0128416	58	49
	WHITE 2vs3	EIF2B1	326.5	327	-0.05034	105	0.959944	58	49
	WHITE 2vs3	EIF3E	1364.39	1095.22	4.54281	105	1.48804e-05	58	49
	WHITE 2vs3	EIF3L	2179.2	2062.5	1.84579	105	0.06774	58	49
	WHITE 2vs3	EIF4A3	149.6	138	1.31598	105	0.191046	58	49
	WHITE 2vs3	ELANE	41.3	36.8	1.70615	105	0.090937	58	49
	WHITE 2vs3	ELN	127.4	122.9	0.23278	105	0.816389	58	49
	WHITE 2vs3	ELOVL2	242.1	283.5	-1.85188	105	0.066853	58	49
	WHITE 2vs3	EMD	626.3	659.4	-1.13647	105	0.258346	58	49
	WHITE 2vs3	EMP2	293.3	274	1.4689	105	0.14485	58	49
	WHITE 2vs3	ENPP1	1099.7	1073	0.71153	105	0.478336	58	49
	WHITE 2vs3	EPHA4	38.7	45.3	-0.81038	105	0.419556	58	49
	WHITE 2vs3	EPM2AIP1	339.178	386.328	-3.02792	105	0.00309869	58	49
	WHITE 2vs3	ERCC5	187.321	229.803	-2.338	105	0.0212824	58	49
	WHITE 2vs3	F10	1463.6	1356.2	1.2688	105	0.207319	58	49
	WHITE 2vs3	F11	2638.02	3187.85	-2.01433	105	0.0465323	58	49
	WHITE 2vs3	F12	4192.2	3866.8	0.82686	105	0.41019	58	49
	WHITE 2vs3	F2	19411.3	17315.3	0.64618	105	0.519573	58	49
	WHITE 2vs3	F3	54.9	45.1	1.40406	105	0.163252	58	49
	WHITE 2vs3	F7	154.1	147.8	0.28997	105	0.772412	58	49
	WHITE 2vs3	F9	4891.4	4724.3	0.76256	105	0.447435	58	49
	WHITE 2vs3	FAM114A2	133.4	128	1.31964	105	0.189825	58	49
	WHITE 2vs3	FAM129A	38.6	34.5	0.39035	105	0.697071	58	49
	WHITE 2vs3	FAP	21.6	18.5	0.45337	105	0.651219	58	49
	WHITE 2vs3	FAS	143.2	163.5	-1.92308	105	0.057179	58	49
	WHITE 2vs3	FASLG	25.1	23.6	0.37059	105	0.711687	58	49
	WHITE 2vs3	FBLN1	211.3	209.7	0.04904	105	0.960981	58	49
	WHITE 2vs3	FBLN2	93.1	87.4	0.3491	105	0.727714	58	49
	WHITE 2vs3	FBLN5	197.1	181.8	0.85972	105	0.391902	58	49
	WHITE 2vs3	FBN1	95.8	95.1	0.11313	105	0.910146	58	49
	WHITE 2vs3	FETUB	1911.7	1737.4	0.87926	105	0.381268	58	49
	WHITE 2vs3	FGA	165639	146946	1.94604	105	0.054322	58	49
	WHITE 2vs3	FGB	93699.2	83365.4	2.019	105	0.0460358	58	49
	WHITE 2vs3	FGF1	21.7	18	1.1824	105	0.239718	58	49
	WHITE 2vs3	FGF2	77.106	89.1486	-1.99274	105	0.0488847	58	49
	WHITE 2vs3	FGF21	111	182.3	-1.40541	105	0.162851	58	49
	WHITE 2vs3	FGF7	17.8	16.1	0.96098	105	0.338771	58	49
	WHITE 2vs3	FGFR1	97.1	90.8	0.91101	105	0.364378	58	49
	WHITE 2vs3	FGFR2	1135.3	1209.5	-0.49702	105	0.620212	58	49
	WHITE 2vs3	FGG	105589	93535.8	2.12169	105	0.0362168	58	49
	WHITE 2vs3	FIBP	331.6	336.3	-0.68851	105	0.492649	58	49
	WHITE 2vs3	FILIP1L	32.2	33.7	-0.46349	105	0.643973	58	49
	WHITE 2vs3	FLRT1	13.5	13.7	-0.09769	105	0.922361	58	49
	WHITE 2vs3	FMO1	40.4	38.8	0.19543	105	0.845431	58	49
	WHITE 2vs3	FN1	17872.1	15913.3	2.55429	105	0.0120752	58	49
	WHITE 2vs3	FSHB	22	16.3	0.78248	105	0.435692	58	49
	WHITE 2vs3	FURIN	1055.81	1244.17	-3.51032	105	0.000660779	58	49
	WHITE 2vs3	GALNT2	1726.4	1875.3	-0.74869	105	0.455717	58	49
	WHITE 2vs3	GATB	146.6	146.7	-0.00611	105	0.995134	58	49
	WHITE 2vs3	GBA	338.7	305.9	1.91223	105	0.058572	58	49
	WHITE 2vs3	GCGR	1012.1	1231.6	-0.74133	105	0.460149	58	49
	WHITE 2vs3	GCKR	2468.9	2773.6	-1.63095	105	0.105897	58	49
	WHITE 2vs3	GDPD3	34.6	40.7	-0.98247	105	0.328127	58	49
	WHITE 2vs3	GGCX	918.1	978.3	-0.85351	105	0.395317	58	49
	WHITE 2vs3	GGT5	225	250.2	-0.53725	105	0.592234	58	49
	WHITE 2vs3	GHR	5674.4	6421.7	-1.97079	105	0.05138	58	49
	WHITE 2vs3	GHRL	56.9	55.2	0.2872	105	0.774527	58	49
	WHITE 2vs3	GJB1	3958.5	3929.7	0.21809	105	0.827784	58	49
	WHITE 2vs3	GJC3	18	19.2	-0.53425	105	0.594295	58	49
	WHITE 2vs3	GLTSCR1	158.121	197.95	-2.26066	105	0.025843	58	49
	WHITE 2vs3	GMEB2	71.1	70.7	0.15717	105	0.875409	58	49
	WHITE 2vs3	GP2	11.6	10.1	0.44465	105	0.657485	58	49
	WHITE 2vs3	GPX2	660.7	564.8	1.15966	105	0.248817	58	49
	WHITE 2vs3	GRK4	40.3	40.4	-0.01044	105	0.991691	58	49
	WHITE 2vs3	GRM5	26.6	17.1	0.91337	105	0.363142	58	49
	WHITE 2vs3	GSTM1	194.7	249.3	-0.94153	105	0.348593	58	49
	WHITE 2vs3	GTDC1	61	56.6	0.8761	105	0.382977	58	49
	WHITE 2vs3	GUSB	1731.7	1687.3	0.51492	105	0.607694	58	49
	WHITE 2vs3	GZMA	155.2	145.2	0.79162	105	0.43037	58	49
	WHITE 2vs3	GZMB	58.8	52.2	0.63445	105	0.52717	58	49
	WHITE 2vs3	GZMH	28.5	25.3	0.80733	105	0.421302	58	49
	WHITE 2vs3	GZMK	94.7	89.2	0.49173	105	0.623938	58	49
	WHITE 2vs3	GZMM	46	37.9	0.83228	105	0.407139	58	49
	WHITE 2vs3	HAAO	3151.2	3067.2	0.26384	105	0.79242	58	49
	WHITE 2vs3	HABP2	7763.8	7965.1	-0.44117	105	0.66	58	49
	WHITE 2vs3	HAX1	458.4	429.6	1.10109	105	0.273376	58	49
	WHITE 2vs3	HDAC3	452.131	543.283	-2.75912	105	0.00683929	58	49
	WHITE 2vs3	HDAC9	94.4	82.1	1.36173	105	0.176198	58	49
	WHITE 2vs3	HDDC3	148.424	135.658	2.27866	105	0.0247113	58	49
	WHITE 2vs3	HEATR5B	200.7	218.8	-1.49545	105	0.137796	58	49
	WHITE 2vs3	HGF	522.1	516.1	0.21481	105	0.830334	58	49
	WHITE 2vs3	HGFAC	753.9	1106.9	-1.85003	105	0.067121	58	49
	WHITE 2vs3	HHIPL1	26.5	27.5	-0.21374	105	0.831164	58	49
	WHITE 2vs3	HIF1AN	121.9	122.5	-0.10407	105	0.917316	58	49
	WHITE 2vs3	HIGD2A	1730.1	1905.2	-0.75296	105	0.453158	58	49
	WHITE 2vs3	HINT1	8203.6	7563.7	1.31643	105	0.190897	58	49
	WHITE 2vs3	HIST1H2BH	49	40.6	1.5263	105	0.129942	58	49
	WHITE 2vs3	HLA.C	1737	2002.1	-1.19536	105	0.234641	58	49
	WHITE 2vs3	HMG20B	774.2	729.5	0.49174	105	0.623928	58	49
	WHITE 2vs3	HMGCL	2472.92	2123.95	3.9782	105	0.000127936	58	49
	WHITE 2vs3	HMGCR	428.3	595.8	-1.66638	105	0.098618	58	49
	WHITE 2vs3	HMGN1	759.6	854	-1.47155	105	0.144133	58	49
	WHITE 2vs3	HMOX1	1064.35	781.086	2.9733	105	0.00365459	58	49
	WHITE 2vs3	HNRNPA2B1	7860	8180	-0.68067	105	0.497579	58	49
	WHITE 2vs3	HPN	3554.9	3978.6	-0.72152	105	0.472195	58	49
	WHITE 2vs3	HRG	50271.2	41271.1	3.89492	105	0.000173044	58	49
	WHITE 2vs3	HSPE1	1387	1374.7	0.26484	105	0.791654	58	49
	WHITE 2vs3	HSPG2	642.4	654.3	-0.24682	105	0.805526	58	49
	WHITE 2vs3	HTRA1	1527.6	1645.8	-0.9804	105	0.32914	58	49
	WHITE 2vs3	HTRA3	32.7	29.3	1.28569	105	0.201378	58	49
	WHITE 2vs3	HTRA4	29.7	23.4	0.6529	105	0.51525	58	49
	WHITE 2vs3	ICAM1	155.4	168.7	-1.656	105	0.100708	58	49
	WHITE 2vs3	ICK	160.4	169	-0.97201	105	0.333281	58	49
	WHITE 2vs3	IDE	197.887	215.88	-2.14704	105	0.0340913	58	49
	WHITE 2vs3	IER3	61.5421	78.0304	-2.22463	105	0.0282459	58	49
	WHITE 2vs3	IFI16	222	235.4	-0.89327	105	0.373757	58	49
	WHITE 2vs3	IFI30	635.5	573.8	1.57864	105	0.117426	58	49
	WHITE 2vs3	IFNA1	15.1	12.8	0.42089	105	0.674694	58	49
	WHITE 2vs3	IFNAR1	1249.77	1086.62	2.62137	105	0.0100579	58	49
	WHITE 2vs3	IFNAR2	673.3	711.7	-0.73702	105	0.462756	58	49
	WHITE 2vs3	IFNG	17.5	12.6	0.94348	105	0.347603	58	49
	WHITE 2vs3	IFNGR1	705.2	736	-0.92395	105	0.357629	58	49
	WHITE 2vs3	IFNGR2	217.2	216	0.14759	105	0.882952	58	49
	WHITE 2vs3	IFT88	372.7	357.2	0.92394	105	0.357635	58	49
	WHITE 2vs3	IGF1	386.4	354.7	0.68134	105	0.497154	58	49
	WHITE 2vs3	IGF1R	41.9	38.4	1.13848	105	0.257511	58	49
	WHITE 2vs3	IGFBP1	1564.9	2353.9	-1.23981	105	0.21781	58	49
	WHITE 2vs3	IGFBP3	7293.86	6224.57	2.12099	105	0.0362764	58	49
	WHITE 2vs3	IGFBP6	72.8	74.6	-0.217	105	0.82863	58	49
	WHITE 2vs3	IHH	28.4	26.3	0.5559	105	0.579461	58	49
	WHITE 2vs3	IKBKG	213.7	284.3	-1.67928	105	0.096071	58	49
	WHITE 2vs3	IL10	40.2	54.9	-1.18098	105	0.240278	58	49
	WHITE 2vs3	IL10RA	228.7	250.8	-1.13199	105	0.260218	58	49
	WHITE 2vs3	IL17A	16.9	17.2	-0.11279	105	0.910411	58	49
	WHITE 2vs3	IL18	110	108	0.17231	105	0.863527	58	49
	WHITE 2vs3	IL1A	15.3	14.1	0.30522	105	0.760806	58	49
	WHITE 2vs3	IL1B	30.1	25.7	0.59016	105	0.556354	58	49
	WHITE 2vs3	IL2	37.7	33.3	0.6643	105	0.507956	58	49
	WHITE 2vs3	IL33	283.7	236.5	1.91253	105	0.058533	58	49
	WHITE 2vs3	IL4	21.4	16.1	0.98256	105	0.32808	58	49
	WHITE 2vs3	IL4R	329.2	389.5	-1.16258	105	0.247634	58	49
	WHITE 2vs3	IL5	30.1	25.2	0.63937	105	0.523975	58	49
	WHITE 2vs3	IL6	16.9	13	0.84252	105	0.401409	58	49
	WHITE 2vs3	IL6R	1386.5	1473.3	-0.83282	105	0.406837	58	49
	WHITE 2vs3	IL7R	106.2	124.4	-1.04909	105	0.296547	58	49
	WHITE 2vs3	IMPA1	613.2	705.8	-1.31382	105	0.191772	58	49
	WHITE 2vs3	IMPG2	18.4	19.7	-0.5919	105	0.55519	58	49
	WHITE 2vs3	INSM1	21.5	20.4	0.17053	105	0.864924	58	49
	WHITE 2vs3	IQGAP1	426.9	395.6	1.34183	105	0.182546	58	49
	WHITE 2vs3	IRS1	274.2	258.1	1.23222	105	0.220618	58	49
	WHITE 2vs3	ITGA9	281.6	328.4	-0.96622	105	0.336154	58	49
	WHITE 2vs3	ITIH1	10806.3	12719.7	-1.65832	105	0.100238	58	49
	WHITE 2vs3	ITIH4	29090.7	29927	-0.51104	105	0.610396	58	49
	WHITE 2vs3	JAK2	220.5	239.8	-1.77943	105	0.078062	58	49
	WHITE 2vs3	JOSD1	125.3	124.6	0.14949	105	0.881451	58	49
	WHITE 2vs3	JUN	75.3928	126.818	-2.99224	105	0.00345214	58	49
	WHITE 2vs3	KAZALD1	18.8	15.6	0.57003	105	0.569873	58	49
	WHITE 2vs3	KBTBD2	312.1	310.2	0.11708	105	0.907018	58	49
	WHITE 2vs3	KCNE2	15.1	14.5	0.30316	105	0.76237	58	49
	WHITE 2vs3	KCNJ3	117.7	119.8	-0.24249	105	0.808875	58	49
	WHITE 2vs3	KCTD2	113.185	126.8	-2.1396	105	0.0347037	58	49
	WHITE 2vs3	KEL	14.5	14.8	-0.16555	105	0.86883	58	49
	WHITE 2vs3	KHDRBS1	670.6	696.1	-1.3112	105	0.192651	58	49
	WHITE 2vs3	KLF2	74	87.4	-1.7833	105	0.077427	58	49
	WHITE 2vs3	KLF6	264.69	491.1	-2.67441	105	0.00868396	58	49
	WHITE 2vs3	KLK1	10.2	9.4	0.63675	105	0.525672	58	49
	WHITE 2vs3	KLK10	25.4	15.2	0.88972	105	0.375652	58	49
	WHITE 2vs3	KLK11	17.4	16.9	0.16226	105	0.87141	58	49
	WHITE 2vs3	KLK12	21.2	19.2	0.38933	105	0.697818	58	49
	WHITE 2vs3	KLK13	30.7	26.5	1.17512	105	0.242606	58	49
	WHITE 2vs3	KLK14	56.3	51.3	1.08443	105	0.280658	58	49
	WHITE 2vs3	KLK15	21.4	19.2	0.41581	105	0.678394	58	49
	WHITE 2vs3	KLK2	44.7	36.3	1.14091	105	0.256504	58	49
	WHITE 2vs3	KLK3	16	12.2	0.90036	105	0.369991	58	49
	WHITE 2vs3	KLK4	16.4	13.7	0.46687	105	0.641562	58	49
	WHITE 2vs3	KLK5	17.9	16.2	0.33053	105	0.741655	58	49
	WHITE 2vs3	KLK6	38.9	37.3	0.27856	105	0.781134	58	49
	WHITE 2vs3	KLK7	9.7	8.7	0.49432	105	0.622115	58	49
	WHITE 2vs3	KLK8	15.7	12.7	0.58607	105	0.559084	58	49
	WHITE 2vs3	KLK9	15.7	12.2	0.82536	105	0.411041	58	49
	WHITE 2vs3	KLKB1	4697.2	4960.6	-1.38954	105	0.167608	58	49
	WHITE 2vs3	KNG1	24469	24936	-0.71634	105	0.475372	58	49
	WHITE 2vs3	KRT7	96.1	97.8	-0.1613	105	0.872166	58	49
	WHITE 2vs3	LAMA1	11.9	12.2	-0.20702	105	0.836399	58	49
	WHITE 2vs3	LAMA4	168.9	181.3	-0.3091	105	0.757859	58	49
	WHITE 2vs3	LAMA5	228	250.7	-0.38704	105	0.69951	58	49
	WHITE 2vs3	LAMB1	205.6	215	-0.59198	105	0.55514	58	49
	WHITE 2vs3	LAMB2	435.555	483.532	-2.62373	105	0.00999279	58	49
	WHITE 2vs3	LAMC1	219	206.9	1.24259	105	0.216786	58	49
	WHITE 2vs3	LBP	4099	4231.3	-0.58941	105	0.556853	58	49
	WHITE 2vs3	LDLR	179.3	254	-1.82089	105	0.071472	58	49
	WHITE 2vs3	LEP	33.8	29.8	0.64834	105	0.518182	58	49
	WHITE 2vs3	LEPR	1432.2	1270.4	0.93753	105	0.350637	58	49
	WHITE 2vs3	LGALS3	142.3	134	0.64297	105	0.521642	58	49
	WHITE 2vs3	LHX2	39	42.3	-1.00644	105	0.316518	58	49
	WHITE 2vs3	LIPC	1890.9	1933.8	-0.35471	105	0.723517	58	49
	WHITE 2vs3	LNPEP	226	219.1	0.38848	105	0.698449	58	49
	WHITE 2vs3	LOXL2	43	42.4	0.08067	105	0.93586	58	49
	WHITE 2vs3	LPA	1109.8	932.2	1.91867	105	0.057741	58	49
	WHITE 2vs3	LPAR2	9.2	9.7	-0.49584	105	0.621043	58	49
	WHITE 2vs3	LPIN1	354.8	397.1	-1.78053	105	0.077882	58	49
	WHITE 2vs3	LPP	339.4	359.8	-1.10756	105	0.270581	58	49
	WHITE 2vs3	LTBP1	399	405.2	-0.21777	105	0.828032	58	49
	WHITE 2vs3	LTF	28.5	25.1	0.57722	105	0.565024	58	49
	WHITE 2vs3	LUM	571.4	575.1	-0.05708	105	0.954589	58	49
	WHITE 2vs3	LVRN	34.3	30.3	0.59449	105	0.553462	58	49
	WHITE 2vs3	LXN	51	44.9	1.41633	105	0.15964	58	49
	WHITE 2vs3	LY96	128.4	120.8	0.8226	105	0.412598	58	49
	WHITE 2vs3	LYPLAL1	591.9	554.5	1.81442	105	0.072469	58	49
	WHITE 2vs3	MAP3K5	141.1	155.6	-1.95398	105	0.053364	58	49
	WHITE 2vs3	MAPK8	286.751	268.166	2.21226	105	0.029115	58	49
	WHITE 2vs3	MASP1	2050.1	2001.6	0.47524	105	0.635605	58	49
	WHITE 2vs3	MASP2	1869.3	1903.5	-0.42264	105	0.673423	58	49
	WHITE 2vs3	MATN4	14.5	13.9	0.17108	105	0.864488	58	49
	WHITE 2vs3	MBOAT7	159.944	191.292	-2.41576	105	0.0174291	58	49
	WHITE 2vs3	MEP1A	11.6	12.6	-0.50347	105	0.61569	58	49
	WHITE 2vs3	MEP1B	113.2	106	0.55548	105	0.579745	58	49
	WHITE 2vs3	MET	871.858	762.028	3.12413	105	0.00230557	58	49
	WHITE 2vs3	MFSD2A	550.317	678.079	-2.26768	105	0.025396	58	49
	WHITE 2vs3	MIA3	1758.4	1769	-0.11064	105	0.912112	58	49
	WHITE 2vs3	MME	598.4	675	-1.10993	105	0.269567	58	49
	WHITE 2vs3	MMEL1	14.3	12.2	0.78361	105	0.435036	58	49
	WHITE 2vs3	MMP1	23.6	17.5	0.85109	105	0.396658	58	49
	WHITE 2vs3	MMP10	11.5	11.6	-0.1165	105	0.907477	58	49
	WHITE 2vs3	MMP11	17	17.3	-0.08466	105	0.932693	58	49
	WHITE 2vs3	MMP12	14.4	16.3	-0.92307	105	0.358086	58	49
	WHITE 2vs3	MMP13	17.6	11	0.76109	105	0.448307	58	49
	WHITE 2vs3	MMP14	131.3	131.2	0.02947	105	0.976542	58	49
	WHITE 2vs3	MMP15	229.1	242.6	-0.88052	105	0.380587	58	49
	WHITE 2vs3	MMP16	43	34.2	0.82078	105	0.413631	58	49
	WHITE 2vs3	MMP17	22.9	19.5	0.58484	105	0.559911	58	49
	WHITE 2vs3	MMP19	39.1	45.1	-0.76961	105	0.443258	58	49
	WHITE 2vs3	MMP2	46.2	37.8	1.54055	105	0.126435	58	49
	WHITE 2vs3	MMP20	20.7	18.9	0.61505	105	0.539854	58	49
	WHITE 2vs3	MMP21	20.1	16.9	0.8042	105	0.423098	58	49
	WHITE 2vs3	MMP23A	12.4	12.4	-0.01766	105	0.985941	58	49
	WHITE 2vs3	MMP23B	17.2	16	0.35246	105	0.7252	58	49
	WHITE 2vs3	MMP24	26.3	27.5	-0.18905	105	0.850422	58	49
	WHITE 2vs3	MMP25	60.9	59.9	0.1197	105	0.904952	58	49
	WHITE 2vs3	MMP26	18.3	13	0.63005	105	0.530033	58	49
	WHITE 2vs3	MMP27	7.7	7.7	-0.02408	105	0.980836	58	49
	WHITE 2vs3	MMP28	15.7	15.2	0.28965	105	0.772657	58	49
	WHITE 2vs3	MMP3	45.4	36.3	0.73577	105	0.463513	58	49
	WHITE 2vs3	MMP7	61.3	52.4	0.976	105	0.33131	58	49
	WHITE 2vs3	MMP8	18.7	12.7	0.86746	105	0.387669	58	49
	WHITE 2vs3	MMP9	41	42.6	-0.15532	105	0.876869	58	49
	WHITE 2vs3	MOGAT2	17.2	17.8	-0.22626	105	0.821443	58	49
	WHITE 2vs3	MPC2	3904.16	3181.05	3.49052	105	0.000706171	58	49
	WHITE 2vs3	MRAS	51.8	46.8	0.71992	105	0.473174	58	49
	WHITE 2vs3	MRPL18	1071	931.9	0.75867	105	0.449751	58	49
	WHITE 2vs3	MRPS6	165.2	162.3	0.58312	105	0.561065	58	49
	WHITE 2vs3	MSH6	182.3	165.9	1.90174	105	0.059946	58	49
	WHITE 2vs3	MST1	4866.1	6960.5	-1.85852	105	0.065896	58	49
	WHITE 2vs3	MST1L	158.6	162.3	-0.19569	105	0.845228	58	49
	WHITE 2vs3	MTHFD2	38.2	36.3	0.38389	105	0.701833	58	49
	WHITE 2vs3	MTOR	307.2	353.4	-1.43478	105	0.154321	58	49
	WHITE 2vs3	MTX2	371.1	370.9	0.01432	105	0.9886	58	49
	WHITE 2vs3	MYC	63.2	81.2	-1.74336	105	0.084197	58	49
	WHITE 2vs3	MZB1	61	63.9	-0.18996	105	0.849705	58	49
	WHITE 2vs3	NAAA	1074	979.2	1.03248	105	0.304221	58	49
	WHITE 2vs3	NAIP	280	298.5	-0.88748	105	0.376851	58	49
	WHITE 2vs3	NAPSA	40.7	35.4	0.54917	105	0.584054	58	49
	WHITE 2vs3	NARS2	179.8	173.9	0.7835	105	0.4351	58	49
	WHITE 2vs3	NBEAL1	329.262	405.238	-2.50869	105	0.0136472	58	49
	WHITE 2vs3	NCAPH	16	12.9	0.77281	105	0.441372	58	49
	WHITE 2vs3	NDUFA2	133.4	130.4	0.17679	105	0.860011	58	49
	WHITE 2vs3	NDUFA3	687.2	775.6	-1.64538	105	0.102882	58	49
	WHITE 2vs3	NDUFB6	331.705	408.088	-3.69041	105	0.000356905	58	49
	WHITE 2vs3	NDUFC1	2013.3	2031	-0.14896	105	0.881874	58	49
	WHITE 2vs3	NENF	833.794	762.79	2.87297	105	0.00492141	58	49
	WHITE 2vs3	NFKB1	119.621	107.393	2.97172	105	0.00367194	58	49
	WHITE 2vs3	NFKB2	45.1	47.2	-0.38305	105	0.702458	58	49
	WHITE 2vs3	NGF	25.7	21.5	0.55368	105	0.580976	58	49
	WHITE 2vs3	NID1	1069.3	1010.1	1.00038	105	0.319427	58	49
	WHITE 2vs3	NOCT	141.8	156	-0.71959	105	0.473375	58	49
	WHITE 2vs3	NOL7	686.8	674.3	0.66402	105	0.508132	58	49
	WHITE 2vs3	NOS2	23.3	25.3	-0.56086	105	0.576088	58	49
	WHITE 2vs3	NPC1L1	179.3	220.5	-1.10464	105	0.271841	58	49
	WHITE 2vs3	NR1H4	3323.1	3503.3	-0.48983	105	0.625273	58	49
	WHITE 2vs3	NR1I3	1104.1	1409.6	-1.7431	105	0.084243	58	49
	WHITE 2vs3	NSA2	1312.72	1109.89	2.84851	105	0.00528607	58	49
	WHITE 2vs3	NTS	33	25.9	0.9119	105	0.363911	58	49
	WHITE 2vs3	OGFOD1	205.3	202.4	0.39903	105	0.690681	58	49
	WHITE 2vs3	PAFAH1B2	481.5	469.8	0.91738	105	0.361045	58	49
	WHITE 2vs3	PAPPA	17.4	15.2	0.47085	105	0.638728	58	49
	WHITE 2vs3	PAPPA2	52.6	38	1.35968	105	0.176845	58	49
	WHITE 2vs3	PCK1	22632.2	21555.5	0.56789	105	0.571325	58	49
	WHITE 2vs3	PCSK4	28.6	33.5	-1.14397	105	0.255238	58	49
	WHITE 2vs3	PCSK5	49.2	62.1	-1.82607	105	0.070681	58	49
	WHITE 2vs3	PCSK6	6304.7	6545.7	-0.22572	105	0.821855	58	49
	WHITE 2vs3	PCSK7	103.5	118.2	-1.42971	105	0.15577	58	49
	WHITE 2vs3	PCSK9	249.949	303.634	-2.26028	105	0.0258673	58	49
	WHITE 2vs3	PCYT2	917.5	962.2	-0.56895	105	0.570604	58	49
	WHITE 2vs3	PDGFA	26.2	27.1	-0.18397	105	0.85439	58	49
	WHITE 2vs3	PDGFB	27.8	29.8	-0.39056	105	0.696912	58	49
	WHITE 2vs3	PDGFC	262.834	224.602	3.57038	105	0.000539298	58	49
	WHITE 2vs3	PDGFRA	216.3	212.6	0.14932	105	0.881584	58	49
	WHITE 2vs3	PDGFRB	274	294.4	-1.0421	105	0.299758	58	49
	WHITE 2vs3	PEX12	164.7	164.4	0.02631	105	0.979061	58	49
	WHITE 2vs3	PFKFB1	585.333	852.181	-3.15783	105	0.00207556	58	49
	WHITE 2vs3	PGK1	2650.4	2693.6	-0.26887	105	0.78856	58	49
	WHITE 2vs3	PHACTR1	33.4	42.3	-1.01159	105	0.314059	58	49
	WHITE 2vs3	PHEX	14.7	14.1	0.49402	105	0.622323	58	49
	WHITE 2vs3	PIGK	234.9	218.9	1.94713	105	0.05419	58	49
	WHITE 2vs3	PKLR	379.3	415.2	-0.92503	105	0.357072	58	49
	WHITE 2vs3	PLA2G16	1441.8	1329.9	0.4918	105	0.623889	58	49
	WHITE 2vs3	PLA2G1B	11.9	13.9	-1.54447	105	0.125484	58	49
	WHITE 2vs3	PLAT	140.8	131	0.76303	105	0.447155	58	49
	WHITE 2vs3	PLAU	34.4	35	-0.11573	105	0.908091	58	49
	WHITE 2vs3	PLCB3	32.2	33.2	-0.31923	105	0.750183	58	49
	WHITE 2vs3	PLCG2	229	263.8	-1.68558	105	0.094847	58	49
	WHITE 2vs3	PLG	21293.3	22483.8	-1.05198	105	0.295224	58	49
	WHITE 2vs3	PLIN2	1840.92	2603.44	-3.61275	105	0.000466648	58	49
	WHITE 2vs3	PLPP3	2234.37	1919.14	2.68228	105	0.00849535	58	49
	WHITE 2vs3	PMF1	34.1	34	0.01508	105	0.987997	58	49
	WHITE 2vs3	PMM1	179	178.8	0.01866	105	0.985145	58	49
	WHITE 2vs3	PMPCB	1902.2	1861.1	0.36361	105	0.716879	58	49
	WHITE 2vs3	PNLIPRP1	13.7	14.4	-0.32279	105	0.7475	58	49
	WHITE 2vs3	PNLIPRP2	14.8	15.4	-0.10925	105	0.913212	58	49
	WHITE 2vs3	PNPLA3	1777.7	2248.1	-1.5058	105	0.135121	58	49
	WHITE 2vs3	PODXL	57.8	53	0.85395	105	0.395078	58	49
	WHITE 2vs3	POLRMT	427.1	383.5	0.36741	105	0.714051	58	49
	WHITE 2vs3	POMC	13	12.2	0.23643	105	0.813559	58	49
	WHITE 2vs3	PON3	7562.08	5530.74	6.27623	105	7.92004e-09	58	49
	WHITE 2vs3	PPARA	1414.7	1349.5	0.90672	105	0.36663	58	49
	WHITE 2vs3	PPARD	25.2	34.9	-1.88126	105	0.062706	58	49
	WHITE 2vs3	PPARG	329.355	305.898	2.16678	105	0.0325128	58	49
	WHITE 2vs3	PPARGC1A	588.6	857.5	-1.26781	105	0.207671	58	49
	WHITE 2vs3	PPP1R1A	221.054	183.285	2.18724	105	0.0309438	58	49
	WHITE 2vs3	PPP1R3B	1064.3	1236.8	-1.6042	105	0.111675	58	49
	WHITE 2vs3	PPP1R3F	38.5	30.9	0.77701	105	0.438897	58	49
	WHITE 2vs3	PRELID2	58	59.5	-0.34847	105	0.728186	58	49
	WHITE 2vs3	PRKAB1	174.733	193.186	-2.26399	105	0.0256305	58	49
	WHITE 2vs3	PRKAR2B	85.8	77.3	1.24129	105	0.217263	58	49
	WHITE 2vs3	PRKG2	15.3	9.6	0.85941	105	0.392072	58	49
	WHITE 2vs3	PROC	620.4	666	-0.94981	105	0.344389	58	49
	WHITE 2vs3	PROS1	6538.4	5999.5	1.61382	105	0.109568	58	49
	WHITE 2vs3	PRSS1	22.5	19.2	0.52665	105	0.59955	58	49
	WHITE 2vs3	PRSS12	55.2	51.9	0.32163	105	0.748369	58	49
	WHITE 2vs3	PRSS16	16.2	12.7	0.68447	105	0.495183	58	49
	WHITE 2vs3	PRSS2	30.9	22.7	0.61774	105	0.538081	58	49
	WHITE 2vs3	PRSS21	20.7	18.7	0.41577	105	0.678424	58	49
	WHITE 2vs3	PRSS22	16.7	15.8	0.21537	105	0.829896	58	49
	WHITE 2vs3	PRSS23	59.5	50.3	1.30403	105	0.195075	58	49
	WHITE 2vs3	PRSS27	28.5	28.4	0.00996	105	0.992074	58	49
	WHITE 2vs3	PRSS3	24.5	21.3	1.19982	105	0.232909	58	49
	WHITE 2vs3	PRSS33	20.3	18	0.7574	105	0.450507	58	49
	WHITE 2vs3	PRSS36	51.4	50.5	0.07519	105	0.940206	58	49
	WHITE 2vs3	PRSS38	31	27.3	0.53949	105	0.590692	58	49
	WHITE 2vs3	PRSS41	16.5	14.6	0.3182	105	0.750962	58	49
	WHITE 2vs3	PRSS42	53.1	58.1	-0.68912	105	0.492267	58	49
	WHITE 2vs3	PRSS44	41.6	39.8	0.24764	105	0.804898	58	49
	WHITE 2vs3	PRSS45	29	21.7	0.99785	105	0.320648	58	49
	WHITE 2vs3	PRSS46	16.7	15.3	0.36074	105	0.719016	58	49
	WHITE 2vs3	PRSS48	52.9	40.9	1.20295	105	0.231701	58	49
	WHITE 2vs3	PRSS50	38.1	35.5	0.27461	105	0.784155	58	49
	WHITE 2vs3	PRSS53	106.4	148.6	-0.95552	105	0.34151	58	49
	WHITE 2vs3	PRSS55	31.6	23.4	1.91691	105	0.057968	58	49
	WHITE 2vs3	PRSS56	12.1	12	0.06887	105	0.945224	58	49
	WHITE 2vs3	PRSS57	17.5	14.3	0.79441	105	0.428748	58	49
	WHITE 2vs3	PRSS58	24.4	22.5	0.28346	105	0.777382	58	49
	WHITE 2vs3	PRSS8	33.8	32.6	0.1953	105	0.845532	58	49
	WHITE 2vs3	PSEN1	260.4	251.4	0.80537	105	0.422429	58	49
	WHITE 2vs3	PSMB1	996.9	990.6	0.14869	105	0.882083	58	49
	WHITE 2vs3	PSMB3	1329.1	1379.4	-0.88864	105	0.376229	58	49
	WHITE 2vs3	PSMB9	408.6	385.7	1.15339	105	0.251368	58	49
	WHITE 2vs3	PSRC1	38.3	46.2	-1.10805	105	0.270372	58	49
	WHITE 2vs3	PTEN	1150.3	1151.3	-0.03101	105	0.975318	58	49
	WHITE 2vs3	PTPN18	246.5	281.4	-1.12816	105	0.261823	58	49
	WHITE 2vs3	PTPN2	332.5	380.2	-1.6816	105	0.095619	58	49
	WHITE 2vs3	PTTG1	84.9	85.7	-0.0499	105	0.960295	58	49
	WHITE 2vs3	PUM2	912.8	932.6	-0.64699	105	0.519052	58	49
	WHITE 2vs3	PUS7L	193.3	185.2	1.09999	105	0.27385	58	49
	WHITE 2vs3	RAD52	153.2	176.4	-1.02185	105	0.309199	58	49
	WHITE 2vs3	RBBP6	189.8	203.5	-1.46526	105	0.145837	58	49
	WHITE 2vs3	RBM34	139	139.6	-0.09662	105	0.92321	58	49
	WHITE 2vs3	REG1A	17.8	14.2	0.60755	105	0.544798	58	49
	WHITE 2vs3	RELA	132.9	137.1	-0.45699	105	0.64862	58	49
	WHITE 2vs3	RELN	708.4	672.4	0.89882	105	0.370806	58	49
	WHITE 2vs3	REN	14.9	16	-0.48078	105	0.631673	58	49
	WHITE 2vs3	RFC2	412.2	469.3	-1.43714	105	0.153651	58	49
	WHITE 2vs3	RGCC	28.8	28.1	0.12292	105	0.902407	58	49
	WHITE 2vs3	RLF	194.5	207.4	-1.61664	105	0.108957	58	49
	WHITE 2vs3	RNASE1	109.091	89.272	2.37446	105	0.0193909	58	49
	WHITE 2vs3	RNPEP	632.9	614.9	0.4079	105	0.684178	58	49
	WHITE 2vs3	RPN2	1899.1	1895.5	0.01521	105	0.987896	58	49
	WHITE 2vs3	RPS13	3718.74	2820.02	4.62693	105	1.06423e-05	58	49
	WHITE 2vs3	RPS6KA5	127.6	124.1	0.38491	105	0.701083	58	49
	WHITE 2vs3	RPTOR	77.6	79.8	-0.58585	105	0.559236	58	49
	WHITE 2vs3	RRM1	234.9	231.7	0.45385	105	0.650872	58	49
	WHITE 2vs3	RXRA	5097.7	4874.6	0.69811	105	0.48665	58	49
	WHITE 2vs3	RXRB	204.5	203.9	0.09349	105	0.92569	58	49
	WHITE 2vs3	RXRG	33.8	27	0.68086	105	0.497459	58	49
	WHITE 2vs3	SC5D	1927.5	1921.4	0.0362	105	0.971193	58	49
	WHITE 2vs3	SCD	5740.8	5746.2	-0.00457	105	0.996359	58	49
	WHITE 2vs3	SCG5	356.7	414.7	-1.89351	105	0.061043	58	49
	WHITE 2vs3	SDC1	3574.5	3441.5	0.85225	105	0.396016	58	49
	WHITE 2vs3	SDHA	691.5	714.4	-0.86376	105	0.389686	58	49
	WHITE 2vs3	SDHC	739.8	721.9	0.54611	105	0.586146	58	49
	WHITE 2vs3	SEC11A	1811.3	1688.04	2.15078	105	0.0337871	58	49
	WHITE 2vs3	SEC11C	1507.8	1570.6	-0.6513	105	0.516278	58	49
	WHITE 2vs3	SELENBP1	3830.6	4211.4	-0.54378	105	0.587743	58	49
	WHITE 2vs3	SERPINA1	76141.9	72743.7	0.87047	105	0.386032	58	49
	WHITE 2vs3	SERPINB1	278.5	271.1	0.6496	105	0.517366	58	49
	WHITE 2vs3	SERPINB2	13.1	12.8	0.2553	105	0.798988	58	49
	WHITE 2vs3	SERPINB8	28.2	32.2	-0.79229	105	0.42998	58	49
	WHITE 2vs3	SERPINC1	26712.6	26400.8	0.21879	105	0.827239	58	49
	WHITE 2vs3	SERPINE1	515.466	1028.6	-4.04551	105	9.9929e-05	58	49
	WHITE 2vs3	SERPINF1	18662.3	19144.9	-0.59446	105	0.553481	58	49
	WHITE 2vs3	SERPINF2	22380	20168.5	0.80931	105	0.420167	58	49
	WHITE 2vs3	SERPING1	24141.8	22170.2	2.57605	105	0.0113841	58	49
	WHITE 2vs3	SERPINH1	362.2	384.6	-1.21161	105	0.228383	58	49
	WHITE 2vs3	SH2B3	221.2	212.7	0.57917	105	0.563717	58	49
	WHITE 2vs3	SH3GL2	45.1	42.6	0.31782	105	0.751253	58	49
	WHITE 2vs3	SHH	108.1	157.2	-1.56669	105	0.120196	58	49
	WHITE 2vs3	SLC12A2	44.7	44.3	0.10634	105	0.915513	58	49
	WHITE 2vs3	SLC22A2	12.3	9.6	1.67204	105	0.097495	58	49
	WHITE 2vs3	SLC22A3	912.7	993.4	-0.99501	105	0.32202	58	49
	WHITE 2vs3	SLC25A22	120.7	123.4	-0.11592	105	0.907939	58	49
	WHITE 2vs3	SLC27A5	2537.6	2562	-0.05188	105	0.958724	58	49
	WHITE 2vs3	SLC2A2	12914.3	10883.6	3.30623	105	0.0012949	58	49
	WHITE 2vs3	SLC2A4	55.8	48.1	0.87408	105	0.384068	58	49
	WHITE 2vs3	SLC37A4	1792.5	1771.4	0.30972	105	0.757386	58	49
	WHITE 2vs3	SLC4A4	955.3	1094.8	-1.58229	105	0.116591	58	49
	WHITE 2vs3	SLC4A9	14.5	14.1	0.11445	105	0.9091	58	49
	WHITE 2vs3	SLC7A1	26.8	28.7	-0.32706	105	0.744271	58	49
	WHITE 2vs3	SLIT3	27.2	33.5	-1.48289	105	0.141099	58	49
	WHITE 2vs3	SMAD2	379.5	367.3	0.87765	105	0.382135	58	49
	WHITE 2vs3	SMAD3	350.8	372.2	-1.05721	105	0.292841	58	49
	WHITE 2vs3	SMAD4	926	895.2	0.64386	105	0.521069	58	49
	WHITE 2vs3	SMAD7	311.781	282.076	2.6017	105	0.0106152	58	49
	WHITE 2vs3	SMPD1	129.9	118.1	1.15559	105	0.25047	58	49
	WHITE 2vs3	SNX10	978.8	982.7	-0.07543	105	0.940016	58	49
	WHITE 2vs3	SNX17	592.2	619.1	-1.51149	105	0.133667	58	49
	WHITE 2vs3	SOAT2	50.9	47.7	0.46699	105	0.641471	58	49
	WHITE 2vs3	SOD2	3055.9	3706.5	-1.78179	105	0.077674	58	49
	WHITE 2vs3	SORT1	140.038	193.684	-2.00691	105	0.0473297	58	49
	WHITE 2vs3	SP100	586.9	635.6	-1.00457	105	0.317415	58	49
	WHITE 2vs3	SPARC	733.2	677.1	1.17815	105	0.241401	58	49
	WHITE 2vs3	SPECC1L	240.5	242.2	-0.20131	105	0.840843	58	49
	WHITE 2vs3	SPHK1	27.3	30.1	-0.68604	105	0.494199	58	49
	WHITE 2vs3	SPHK2	350	392.9	-0.77359	105	0.440912	58	49
	WHITE 2vs3	SPOCK3	27	23.4	0.49778	105	0.61968	58	49
	WHITE 2vs3	SREBF1	1854.92	2495.19	-2.71052	105	0.00784836	58	49
	WHITE 2vs3	SREBF2	1173	1206.2	-0.48303	105	0.630078	58	49
	WHITE 2vs3	SRP14	308.9	292.5	0.81252	105	0.418332	58	49
	WHITE 2vs3	SRSF2	688.478	788.532	-2.31654	105	0.0224707	58	49
	WHITE 2vs3	SRSF4	453.4	487.5	-1.83702	105	0.069035	58	49
	WHITE 2vs3	SSFA2	681.5	703.3	-0.95067	105	0.343957	58	49
	WHITE 2vs3	ST14	71.3	80.3	-1.21909	105	0.225542	58	49
	WHITE 2vs3	STARD10	14.4	15.3	-0.48741	105	0.626986	58	49
	WHITE 2vs3	STAT1	1334.2	1316.5	0.22828	105	0.819873	58	49
	WHITE 2vs3	STAT3	1779.4	1894.9	-0.79916	105	0.425999	58	49
	WHITE 2vs3	STC1	24.2	15.8	0.85021	105	0.397145	58	49
	WHITE 2vs3	SUCLG1	1551.5	1496	0.94388	105	0.347399	58	49
	WHITE 2vs3	SYCN	17.3	17	0.06527	105	0.94808	58	49
	WHITE 2vs3	SYF2	291.818	266.539	3.02353	105	0.00314028	58	49
	WHITE 2vs3	SYTL5	30.6	26.4	0.5039	105	0.615386	58	49
	WHITE 2vs3	TAF1C	222.6	293.7	-1.24038	105	0.217599	58	49
	WHITE 2vs3	TAOK2	213.3	250.5	-1.5758	105	0.11808	58	49
	WHITE 2vs3	TBC1D15	420.8	422.5	-0.13846	105	0.89014	58	49
	WHITE 2vs3	TCF21	81.8	83.9	-0.19896	105	0.842676	58	49
	WHITE 2vs3	TCF4	104.9	94.1	1.46539	105	0.145804	58	49
	WHITE 2vs3	TDO2	10491.8	12443.9	-2.24411	105	0.0269236	58	49
	WHITE 2vs3	TEAD4	41.7	34.9	0.94653	105	0.346052	58	49
	WHITE 2vs3	TGFA	60	61.6	-0.21136	105	0.833016	58	49
	WHITE 2vs3	TGFB1	400.5	371.3	0.45344	105	0.651171	58	49
	WHITE 2vs3	TGFB1I1	24	24.2	-0.09424	105	0.925096	58	49
	WHITE 2vs3	TGFBI	1258.6	1424.2	-1.02001	105	0.310067	58	49
	WHITE 2vs3	TGFBR1	177.9	164.6	0.8808	105	0.380437	58	49
	WHITE 2vs3	TGFBR2	579.3	532.8	1.45134	105	0.149667	58	49
	WHITE 2vs3	TGM2	572.8	622	-1.43551	105	0.154115	58	49
	WHITE 2vs3	THBS1	357.7	423.1	-1.17865	105	0.241201	58	49
	WHITE 2vs3	THBS2	103.4	115.4	-1.15691	105	0.249933	58	49
	WHITE 2vs3	THSD4	329.7	388.6	-1.87796	105	0.063161	58	49
	WHITE 2vs3	TICAM1	123.8	138.6	-1.92244	105	0.05726	58	49
	WHITE 2vs3	TIMM8A	334.4	325.1	0.44241	105	0.659106	58	49
	WHITE 2vs3	TIMP1	651.3	697.3	-0.97892	105	0.329867	58	49
	WHITE 2vs3	TIMP2	398.6	420.6	-0.98612	105	0.32634	58	49
	WHITE 2vs3	TIMP3	997.6	923.2	0.69327	105	0.489672	58	49
	WHITE 2vs3	TIMP4	27.7	21.4	0.8347	105	0.405783	58	49
	WHITE 2vs3	TLL1	23.7	18.4	0.84414	105	0.400513	58	49
	WHITE 2vs3	TLL2	20.6	16.9	0.44852	105	0.654704	58	49
	WHITE 2vs3	TLR2	189.7	191.8	-0.19943	105	0.842309	58	49
	WHITE 2vs3	TLR4	211.5	230.2	-1.6329	105	0.105484	58	49
	WHITE 2vs3	TM6SF2	660.9	863.4	-1.34732	105	0.180779	58	49
	WHITE 2vs3	TM7SF2	1136.9	1354.9	-1.45333	105	0.149115	58	49
	WHITE 2vs3	TMC4	88.3	97	-0.80237	105	0.424151	58	49
	WHITE 2vs3	TMEM97	1275.2	1254.4	0.14278	105	0.886737	58	49
	WHITE 2vs3	TMPRSS11A	28.2	24.7	0.40041	105	0.689667	58	49
	WHITE 2vs3	TMPRSS11B	11.9	13.5	-0.70981	105	0.479398	58	49
	WHITE 2vs3	TMPRSS11D	17	13	0.78477	105	0.434358	58	49
	WHITE 2vs3	TMPRSS11E	19.9	12.9	0.80684	105	0.421582	58	49
	WHITE 2vs3	TMPRSS11F	23.3	18.2	0.47096	105	0.638648	58	49
	WHITE 2vs3	TMPRSS12	17.7	14.9	0.45081	105	0.653056	58	49
	WHITE 2vs3	TMPRSS13	32.1	26.2	0.60082	105	0.549255	58	49
	WHITE 2vs3	TMPRSS15	21.8	14.9	1.03279	105	0.304076	58	49
	WHITE 2vs3	TMPRSS2	256.2	300.3	-1.89505	105	0.060836	58	49
	WHITE 2vs3	TMPRSS3	36	35.6	0.05857	105	0.953407	58	49
	WHITE 2vs3	TMPRSS4	9.3	8.3	0.70147	105	0.48456	58	49
	WHITE 2vs3	TMPRSS5	10.1	12.8	-1.68786	105	0.094407	58	49
	WHITE 2vs3	TMPRSS6	1030.3	1072.5	-0.27526	105	0.783655	58	49
	WHITE 2vs3	TMPRSS7	13.9	14.4	-0.30556	105	0.760542	58	49
	WHITE 2vs3	TMPRSS9	84.4	150.1	-1.77465	105	0.078854	58	49
	WHITE 2vs3	TNC	26.9	28.2	-0.39118	105	0.696457	58	49
	WHITE 2vs3	TNF	36.3	31	1.21214	105	0.228177	58	49
	WHITE 2vs3	TNK2	114.1	146.4	-1.52299	105	0.130768	58	49
	WHITE 2vs3	TPSAB1	207.1	179.6	1.12055	105	0.265037	58	49
	WHITE 2vs3	TPSD1	15.9	16.2	-0.07212	105	0.942642	58	49
	WHITE 2vs3	TRAF6	334.3	348.3	-0.5224	105	0.602495	58	49
	WHITE 2vs3	TRIB1	776.515	1146.2	-2.61435	105	0.0102538	58	49
	WHITE 2vs3	TRIB3	84.4967	110.022	-3.67018	105	0.000382855	58	49
	WHITE 2vs3	TRIO	429.2	526.7	-1.84736	105	0.067511	58	49
	WHITE 2vs3	TSC22D2	99.1379	135.714	-2.69996	105	0.00808499	58	49
	WHITE 2vs3	TSC22D3	389.31	533.698	-2.15881	105	0.0331421	58	49
	WHITE 2vs3	TTC39B	263	292.4	-1.113	105	0.268249	58	49
	WHITE 2vs3	TTR	124532	107966	1.75334	105	0.082462	58	49
	WHITE 2vs3	TUBB	312.5	300.5	0.65744	105	0.512338	58	49
	WHITE 2vs3	TXN2	819.215	749.566	2.30836	105	0.0229388	58	49
	WHITE 2vs3	UBAP1	715.8	672.3	1.6322	105	0.105634	58	49
	WHITE 2vs3	UBE2E1	476.844	438.144	3.0483	105	0.00291214	58	49
	WHITE 2vs3	UBL5	3144.37	2956.09	2.4846	105	0.0145497	58	49
	WHITE 2vs3	UCN3	13.7	11.2	0.71457	105	0.476461	58	49
	WHITE 2vs3	UCP2	150.7	148.7	0.21717	105	0.828498	58	49
	WHITE 2vs3	UQCR10	760.8	620.8	1.79253	105	0.075927	58	49
	WHITE 2vs3	USP14	356.9	375.2	-1.38301	105	0.169597	58	49
	WHITE 2vs3	USP16	381.777	405.278	-2.19603	105	0.0302895	58	49
	WHITE 2vs3	UTP18	366.174	330.517	2.44763	105	0.0160384	58	49
	WHITE 2vs3	UXT	516.417	483.473	2.7139	105	0.00777406	58	49
	WHITE 2vs3	VCAM1	440.549	318.076	3.16269	105	0.00204425	58	49
	WHITE 2vs3	VEGFA	1857.6	2552.7	-1.93824	105	0.055279	58	49
	WHITE 2vs3	VEGFB	194.1	175.1	1.65794	105	0.100314	58	49
	WHITE 2vs3	VEGFC	73	66.7	0.61908	105	0.537202	58	49
	WHITE 2vs3	VPS13B	780.7	907.9	-1.67817	105	0.096288	58	49
	WHITE 2vs3	VPS41	472.9	492.6	-1.35544	105	0.178186	58	49
	WHITE 2vs3	VTN	2036.73	2484.88	-2.0457	105	0.0432853	58	49
	WHITE 2vs3	WDR12	245.2	272.1	-0.99527	105	0.321891	58	49
	WHITE 2vs3	WFIKKN1	12.1	12.1	0.04041	105	0.967843	58	49
	WHITE 2vs3	WFIKKN2	9.7	8.9	0.54381	105	0.587725	58	49
	WHITE 2vs3	WIPF1	129.5	129.3	0.0257	105	0.979546	58	49
	WHITE 2vs3	XPA	281.1	267.7	1.29334	105	0.198733	58	49
	WHITE 2vs3	XYLT2	100.7	104.5	-0.92939	105	0.354817	58	49
	WHITE 2vs3	YME1L1	448.3	428.5	1.60838	105	0.110754	58	49
	WHITE 2vs3	YTHDF2	246.7	240.4	0.55821	105	0.577887	58	49
	WHITE 2vs3	ZBTB17	79.074	94.5122	-2.20182	105	0.0298663	58	49
	WHITE 2vs3	ZC3HC1	147.7	142	0.46478	105	0.643048	58	49
	WHITE 2vs3	ZER1	380.6	452.3	-1.52302	105	0.130761	58	49
	WHITE 2vs3	ZFX	92.4	91.7	0.09983	105	0.920673	58	49
	WHITE 2vs3	ZG16	595.1	575.9	0.7008	105	0.484976	58	49
	WHITE 2vs3	ZNF185	29.8	25.2	1.18832	105	0.23739	58	49
	WHITE 2vs3	ZNF407	249.791	296.663	-2.58937	105	0.0109787	58	49
	WHITE 2vs3	ZNHIT3	428.9	476.6	-1.64281	105	0.103415	58	49
	WHITE 2vs3	ZPR1	231.009	291.797	-2.59079	105	0.0109363	58	49
	WHITE 2vs3	ZRSR2	90.3	96.1	-0.5755	105	0.566184	58	49

## Sheet: WHITE 3 to 4
	Comparison of mean gene expression between stages 3 and 4 in Whites
	Comparison	GENE	Mean 3	Mean 4	t-value	df	p	N 3	N 4
	WHITE 3vs4	A1BG	38.3	38.8	-0.12962	115	0.89709	49	68
	WHITE 3vs4	A2M	12925.2	14376.4	-1.03233	115	0.304084	49	68
	WHITE 3vs4	A2ML1	17	17.8	-0.21976	115	0.826445	49	68
	WHITE 3vs4	AARS	1084.1	1064.2	0.51939	115	0.604486	49	68
	WHITE 3vs4	ABCC4	103.77	137.209	-2.729	115	0.00735124	49	68
	WHITE 3vs4	ABCG5	3538.5	3525.6	0.0211	115	0.983206	49	68
	WHITE 3vs4	ABCG8	1660.7	1473.3	1.52824	115	0.1292	49	68
	WHITE 3vs4	ABLIM1	628.9	741	-1.00113	115	0.318866	49	68
	WHITE 3vs4	ABO	33.9	36.5	-0.76304	115	0.447004	49	68
	WHITE 3vs4	ACAN	8.4	8.4	0.00261	115	0.997923	49	68
	WHITE 3vs4	ACOT11	17.1	19.2	-0.91572	115	0.361732	49	68
	WHITE 3vs4	ACOT2	681.7	655	0.6699	115	0.504262	49	68
	WHITE 3vs4	ACSM3	1458.7	1397.6	0.70311	115	0.483409	49	68
	WHITE 3vs4	ACTA2	312.8	411	-1.92879	115	0.056221	49	68
	WHITE 3vs4	ACTR2	889.858	1033.48	-3.71801	115	0.000311859	49	68
	WHITE 3vs4	ADAM10	309.633	336.746	-2.65935	115	0.00894596	49	68
	WHITE 3vs4	ADAM12	18.4	17.4	0.3986	115	0.690928	49	68
	WHITE 3vs4	ADAM15	422.9	475.6	-0.70778	115	0.480516	49	68
	WHITE 3vs4	ADAM17	322.7	356.8	-0.79764	115	0.426723	49	68
	WHITE 3vs4	ADAM19	56.8	57.9	-0.10867	115	0.913652	49	68
	WHITE 3vs4	ADAM20	59.8	66.8	-1.40885	115	0.161578	49	68
	WHITE 3vs4	ADAM21	19.4	17.8	0.70751	115	0.48068	49	68
	WHITE 3vs4	ADAM28	34	38.6	-1.30243	115	0.195373	49	68
	WHITE 3vs4	ADAM30	21.9	21	0.26962	115	0.787936	49	68
	WHITE 3vs4	ADAM33	32.6	40.5	-1.34441	115	0.181462	49	68
	WHITE 3vs4	ADAM8	165.5	173.7	-0.5448	115	0.586947	49	68
	WHITE 3vs4	ADAM9	103.886	125.619	-3.60969	115	0.000455389	49	68
	WHITE 3vs4	ADAMDEC1	15.3406	21.0837	-2.21509	115	0.0287242	49	68
	WHITE 3vs4	ADAMTS1	141.2	241.4	-1.12766	115	0.261811	49	68
	WHITE 3vs4	ADAMTS10	63.9	76.2	-0.73782	115	0.462129	49	68
	WHITE 3vs4	ADAMTS12	71.2	73	-0.23606	115	0.813805	49	68
	WHITE 3vs4	ADAMTS13	106	106.4	-0.04808	115	0.961733	49	68
	WHITE 3vs4	ADAMTS14	15.8	15.5	0.0965	115	0.92329	49	68
	WHITE 3vs4	ADAMTS15	27.3	32.8	-1.29219	115	0.198881	49	68
	WHITE 3vs4	ADAMTS16	14.7	14.8	-0.02702	115	0.978494	49	68
	WHITE 3vs4	ADAMTS17	119.5	130.2	-0.82515	115	0.410997	49	68
	WHITE 3vs4	ADAMTS18	14.5	13.1	0.5083	115	0.612218	49	68
	WHITE 3vs4	ADAMTS19	13.6	14.1	-0.16056	115	0.872725	49	68
	WHITE 3vs4	ADAMTS2	160.1	178	-1.27304	115	0.205572	49	68
	WHITE 3vs4	ADAMTS20	21.5	23.9	-0.757	115	0.450595	49	68
	WHITE 3vs4	ADAMTS3	14.3	12.8	0.73338	115	0.464818	49	68
	WHITE 3vs4	ADAMTS4	20	26.1	-1.06294	115	0.290038	49	68
	WHITE 3vs4	ADAMTS5	48.6	48.8	-0.03414	115	0.972825	49	68
	WHITE 3vs4	ADAMTS6	23.4	24.4	-0.39811	115	0.691289	49	68
	WHITE 3vs4	ADAMTS7	41.4	46.9	-1.30411	115	0.1948	49	68
	WHITE 3vs4	ADAMTS8	9.5	10.5	-1.00956	115	0.314826	49	68
	WHITE 3vs4	ADAMTS9	69.2	79.1	-0.6705	115	0.503886	49	68
	WHITE 3vs4	ADAMTSL4	147.1	138.6	0.81841	115	0.414818	49	68
	WHITE 3vs4	ADD3	302.1	306.1	-0.23575	115	0.814043	49	68
	WHITE 3vs4	ADH5	2933.9	3120.5	-1.045	115	0.298216	49	68
	WHITE 3vs4	ADH6	7973.03	7128.12	2.48497	115	0.0143954	49	68
	WHITE 3vs4	ADIPOQ	11.1	18.2	-0.7723	115	0.441522	49	68
	WHITE 3vs4	ADNP2	257.1	252.9	0.27085	115	0.786989	49	68
	WHITE 3vs4	ADRA2B	64.9	66.3	-0.24595	115	0.806157	49	68
	WHITE 3vs4	AEBP1	144.706	252.272	-3.24444	115	0.00154113	49	68
	WHITE 3vs4	AFG3L2	243.1	259	-1.91916	115	0.057442	49	68
	WHITE 3vs4	AGT	10303.1	10283.3	0.02105	115	0.983246	49	68
	WHITE 3vs4	AKAP13	733.6	738.9	-0.13937	115	0.889403	49	68
	WHITE 3vs4	AKR1A1	2889.2	2866	0.23133	115	0.817471	49	68
	WHITE 3vs4	AKR1C3	1729.3	1764.7	-0.22729	115	0.820604	49	68
	WHITE 3vs4	AKR1D1	2721.7	2507.1	1.6402	115	0.103697	49	68
	WHITE 3vs4	AKT1	474.9	487.3	-0.30212	115	0.763107	49	68
	WHITE 3vs4	ALAS1	1032.4	1021	0.05627	115	0.955228	49	68
	WHITE 3vs4	ALDH18A1	286.6	303.1	-1.0026	115	0.318158	49	68
	WHITE 3vs4	ALDH9A1	1680	1658.8	0.35461	115	0.723533	49	68
	WHITE 3vs4	AMBP	132696	124373	1.16964	115	0.244566	49	68
	WHITE 3vs4	ANGPTL6	339	314.3	1.73799	115	0.084889	49	68
	WHITE 3vs4	ANKRD46	336.9	343	-0.5811	115	0.562311	49	68
	WHITE 3vs4	ANKS1A	94.1	98.2	-0.63731	115	0.525187	49	68
	WHITE 3vs4	ANXA1	185.56	281.991	-3.70244	115	0.000329457	49	68
	WHITE 3vs4	ANXA3	46	54.2	-1.28778	115	0.200408	49	68
	WHITE 3vs4	AOX1	11401.5	10595	1.07707	115	0.283701	49	68
	WHITE 3vs4	AP1B1	312.8	384.8	-1.46918	115	0.144514	49	68
	WHITE 3vs4	APOA1	131260	145475	-1.02103	115	0.309385	49	68
	WHITE 3vs4	APOA5	4964.4	4299.4	1.52369	115	0.130332	49	68
	WHITE 3vs4	APOB	17615.8	16822.7	1.29934	115	0.196427	49	68
	WHITE 3vs4	APOE	44588.9	40910.7	1.19697	115	0.233779	49	68
	WHITE 3vs4	AQP4	25.3	29.7	-1.41906	115	0.158586	49	68
	WHITE 3vs4	AR	649.939	567.076	2.5966	115	0.0106439	49	68
	WHITE 3vs4	ARF4	2128.3	2321	-1.96145	115	0.052243	49	68
	WHITE 3vs4	ARG1	10229.4	9793.4	0.74962	115	0.455011	49	68
	WHITE 3vs4	ART1	14.1	13.9	0.09724	115	0.922709	49	68
	WHITE 3vs4	ASAH1	1189.05	1399.85	-3.36306	115	0.00104758	49	68
	WHITE 3vs4	ASH2L	405.5	396	0.83596	115	0.404914	49	68
	WHITE 3vs4	ASNS	78.3	92.9	-0.92655	115	0.356099	49	68
	WHITE 3vs4	ATP2C1	280.093	308.929	-2.61248	115	0.010189	49	68
	WHITE 3vs4	ATP4B	12.4	11.7	0.35907	115	0.720197	49	68
	WHITE 3vs4	ATP5B	2448.3	2692.8	-1.19524	115	0.234453	49	68
	WHITE 3vs4	ATP5D	1202.8	1251.4	-0.72804	115	0.468072	49	68
	WHITE 3vs4	ATP5G3	3238.6	3137.9	1.06835	115	0.2876	49	68
	WHITE 3vs4	ATP6AP2	278.611	311.597	-2.21425	115	0.0287833	49	68
	WHITE 3vs4	ATP6V1F	355.978	422.548	-3.92741	115	0.000146858	49	68
	WHITE 3vs4	BACE2	50.6745	62.5799	-2.31103	115	0.0226133	49	68
	WHITE 3vs4	BAG6	1415	1523.3	-0.9947	115	0.321969	49	68
	WHITE 3vs4	BAIAP2	356.4	359.7	-0.23366	115	0.815668	49	68
	WHITE 3vs4	BAMBI	144.103	187.556	-2.33197	115	0.0214424	49	68
	WHITE 3vs4	BAX	353.456	421.02	-2.76888	115	0.00655901	49	68
	WHITE 3vs4	BBS9	80.4	81.3	-0.18454	115	0.853914	49	68
	WHITE 3vs4	BCL2	114.5	126.4	-0.57342	115	0.56748	49	68
	WHITE 3vs4	BGN	1082.4	1812.5	-1.84022	115	0.068315	49	68
	WHITE 3vs4	BMP1	612.9	624.5	-0.16936	115	0.865813	49	68
	WHITE 3vs4	BMP2	81.3	85.4	-0.84833	115	0.398016	49	68
	WHITE 3vs4	BMP4	88.9	81.3	1.04264	115	0.299302	49	68
	WHITE 3vs4	BMP7	11	10.2	0.36874	115	0.712996	49	68
	WHITE 3vs4	BRPF1	120.3	120.7	-0.04379	115	0.965151	49	68
	WHITE 3vs4	C10orf11	208.9	222.7	-0.60391	115	0.54709	49	68
	WHITE 3vs4	C1RL	1005	993.3	0.23694	115	0.813129	49	68
	WHITE 3vs4	C2	2565.4	2830.4	-1.22955	115	0.221377	49	68
	WHITE 3vs4	C3	28493.3	28616.4	-0.07265	115	0.94221	49	68
	WHITE 3vs4	C4BPB	2459.9	2408.8	0.53117	115	0.596324	49	68
	WHITE 3vs4	C5	5648	5341.1	1.14545	115	0.254401	49	68
	WHITE 3vs4	C8B	5067.1	4805.8	1.03038	115	0.304993	49	68
	WHITE 3vs4	C9	24135.5	23164.2	0.7561	115	0.451136	49	68
	WHITE 3vs4	CALCR	15.4	13.2	1.32689	115	0.187174	49	68
	WHITE 3vs4	CASP1	168.711	194.607	-2.79299	115	0.00611865	49	68
	WHITE 3vs4	CBR3	19.3	18.7	0.17297	115	0.862983	49	68
	WHITE 3vs4	CCDC3	194.952	239.677	-2.57179	115	0.0113919	49	68
	WHITE 3vs4	CCDC6	92.3	93.6	-0.30262	115	0.762728	49	68
	WHITE 3vs4	CCL19	99.7012	157.789	-2.4256	115	0.0168379	49	68
	WHITE 3vs4	CCL2	28.3	38.8	-1.52648	115	0.129635	49	68
	WHITE 3vs4	CCL21	187.3	252.6	-1.74813	115	0.08311	49	68
	WHITE 3vs4	CCL3	75.6	92.7	-1.75073	115	0.08266	49	68
	WHITE 3vs4	CCL5	178.232	233.446	-2.75628	115	0.00680043	49	68
	WHITE 3vs4	CCR2	52.4	59.9	-1.33621	115	0.184117	49	68
	WHITE 3vs4	CCR5	33.2647	40.9381	-2.62445	115	0.00985755	49	68
	WHITE 3vs4	CCR7	16.5	20.3	-1.84915	115	0.067004	49	68
	WHITE 3vs4	CCT7	457.6	456.2	0.06192	115	0.950734	49	68
	WHITE 3vs4	CCT8	1095.1	1148.5	-0.6331	115	0.527923	49	68
	WHITE 3vs4	CD109	29.3	29.9	-0.26096	115	0.794593	49	68
	WHITE 3vs4	CD14	1713.6	1646.3	0.72261	115	0.471385	49	68
	WHITE 3vs4	CD36	1013.9	1021.3	-0.11024	115	0.912409	49	68
	WHITE 3vs4	CD4	421.8	415.4	0.23995	115	0.810799	49	68
	WHITE 3vs4	CD40	185	193.4	-0.54991	115	0.583446	49	68
	WHITE 3vs4	CD40LG	25.8839	33.6269	-2.36684	115	0.019612	49	68
	WHITE 3vs4	CD44	457.015	711.589	-2.5462	115	0.0122125	49	68
	WHITE 3vs4	CD48	116.889	140.104	-2.45064	115	0.0157659	49	68
	WHITE 3vs4	CDCP1	45.2	43.1	0.43082	115	0.667407	49	68
	WHITE 3vs4	CDKN2A	11.6	12.1	-0.49961	115	0.618301	49	68
	WHITE 3vs4	CDKN2B	34.9	39.8	-1.47985	115	0.141648	49	68
	WHITE 3vs4	CDKN2B.AS1	22.8	23.9	-0.5396	115	0.590515	49	68
	WHITE 3vs4	CEBPB	1634.6	1691.9	-0.55902	115	0.577238	49	68
	WHITE 3vs4	CEL	40	40	-0.00059	115	0.999534	49	68
	WHITE 3vs4	CELA1	28.8	32	-0.85244	115	0.395743	49	68
	WHITE 3vs4	CELA2A	16.1	16.1	0.0006	115	0.99952	49	68
	WHITE 3vs4	CELA2B	11.7	10.6	1.13055	115	0.260598	49	68
	WHITE 3vs4	CELA3A	16.4	14.9	0.44345	115	0.658277	49	68
	WHITE 3vs4	CELSR2	32.2	32.3	-0.02601	115	0.979292	49	68
	WHITE 3vs4	CENPO	31	31.5	-0.31984	115	0.74967	49	68
	WHITE 3vs4	CEP162	139.5	139.8	-0.02416	115	0.98077	49	68
	WHITE 3vs4	CETP	299.5	254.1	1.56987	115	0.119192	49	68
	WHITE 3vs4	CFB	21660.2	21475.7	0.15728	115	0.875298	49	68
	WHITE 3vs4	CFD	68.4	78.7	-1.25828	115	0.21084	49	68
	WHITE 3vs4	CFI	4304.2	4120.3	1.31033	115	0.192695	49	68
	WHITE 3vs4	CHERP	119.8	131.5	-0.84724	115	0.39862	49	68
	WHITE 3vs4	CHSY1	38.4063	45.3206	-2.41866	115	0.0171464	49	68
	WHITE 3vs4	CLCA1	20.2	20.3	-0.03007	115	0.976062	49	68
	WHITE 3vs4	CLCA2	20.3	19.7	0.21638	115	0.829075	49	68
	WHITE 3vs4	CLCA4	10.1	10.2	-0.08547	115	0.932034	49	68
	WHITE 3vs4	CLPS	10.8	10.4	0.15674	115	0.875722	49	68
	WHITE 3vs4	CLTC	472.3	471.1	0.07789	115	0.938049	49	68
	WHITE 3vs4	CMA1	17.8	16.9	0.41185	115	0.681218	49	68
	WHITE 3vs4	CNKSR2	59.8	59.9	-0.01362	115	0.989154	49	68
	WHITE 3vs4	CNOT3	235.7	252.3	-0.5656	115	0.572767	49	68
	WHITE 3vs4	COL10A1	33.5	41.9	-1.49535	115	0.137562	49	68
	WHITE 3vs4	COL12A1	79.7	87.5	-1.24019	115	0.21743	49	68
	WHITE 3vs4	COL14A1	408.829	589.838	-3.00646	115	0.0032462	49	68
	WHITE 3vs4	COL16A1	41.8708	62.2685	-2.84546	115	0.00525198	49	68
	WHITE 3vs4	COL18A1	4226.5	4315.5	-0.3692	115	0.712655	49	68
	WHITE 3vs4	COL1A1	213.201	519.12	-3.09322	115	0.00248564	49	68
	WHITE 3vs4	COL1A2	151.347	271.979	-3.34925	115	0.00109626	49	68
	WHITE 3vs4	COL24A1	11.5	12.6	-0.45212	115	0.652033	49	68
	WHITE 3vs4	COL28A1	43.6	42.4	0.20603	115	0.837134	49	68
	WHITE 3vs4	COL3A1	2326.19	3688.99	-3.39167	115	0.000953067	49	68
	WHITE 3vs4	COL4A1	86.5351	125.647	-2.74972	115	0.00692933	49	68
	WHITE 3vs4	COL4A2	224.727	403.389	-2.88828	115	0.00462954	49	68
	WHITE 3vs4	COL4A3	24.5	25.9	-0.4965	115	0.620491	49	68
	WHITE 3vs4	COL5A1	228.967	317.468	-3.27442	115	0.00139916	49	68
	WHITE 3vs4	COL5A2	201.03	236.209	-2.66346	115	0.00884374	49	68
	WHITE 3vs4	COL6A1	295.8	324.3	-1.3528	115	0.178773	49	68
	WHITE 3vs4	COL6A2	568.583	696.47	-2.38132	115	0.0188929	49	68
	WHITE 3vs4	COL6A3	330.64	433.497	-2.67384	115	0.00859055	49	68
	WHITE 3vs4	COL6A6	40.3	41.5	-0.31249	115	0.755233	49	68
	WHITE 3vs4	COL7A1	45.1	26.5	1.51107	115	0.133514	49	68
	WHITE 3vs4	COPS5	1009.9	1068	-1.20284	115	0.231509	49	68
	WHITE 3vs4	COPZ1	670.397	821.885	-2.33281	115	0.0213969	49	68
	WHITE 3vs4	CORIN	14.7	14.9	-0.08066	115	0.935851	49	68
	WHITE 3vs4	COX8A	1777.1	1745.1	0.34508	115	0.730668	49	68
	WHITE 3vs4	CPA1	16.5	17.5	-0.41819	115	0.676584	49	68
	WHITE 3vs4	CPA2	14.9	14.6	0.14841	115	0.882279	49	68
	WHITE 3vs4	CPA3	68.8	74.3	-0.58986	115	0.556439	49	68
	WHITE 3vs4	CPB1	16.9	16.5	0.15105	115	0.880202	49	68
	WHITE 3vs4	CPN1	2439.3	2531.7	-0.23688	115	0.813168	49	68
	WHITE 3vs4	CPOX	803.1	817.2	-0.33065	115	0.741514	49	68
	WHITE 3vs4	CRBN	257.156	286.088	-3.02264	115	0.00308981	49	68
	WHITE 3vs4	CREB1	230.6	231.7	-0.12957	115	0.897131	49	68
	WHITE 3vs4	CRTC3	102.7	105.4	-0.64109	115	0.522738	49	68
	WHITE 3vs4	CSF1	179.9	183.3	-0.31283	115	0.754975	49	68
	WHITE 3vs4	CSTB	1585.72	1791.92	-2.24207	115	0.0268744	49	68
	WHITE 3vs4	CTBS	517.1	515.1	0.06697	115	0.946719	49	68
	WHITE 3vs4	CTGF	125.6	251.7	-1.24296	115	0.21641	49	68
	WHITE 3vs4	CTNND2	50.9	49.1	0.21341	115	0.831388	49	68
	WHITE 3vs4	CTRB1	11.4	8.8	1.24381	115	0.216098	49	68
	WHITE 3vs4	CTRB2	11.7	10.8	0.37938	115	0.705107	49	68
	WHITE 3vs4	CTRL	17.8	15.3	0.67004	115	0.504176	49	68
	WHITE 3vs4	CTSA	819.9	872.7	-1.68775	115	0.094169	49	68
	WHITE 3vs4	CTSB	3115.4	3119.5	-0.02612	115	0.979206	49	68
	WHITE 3vs4	CTSC	684	747	-1.78279	115	0.077259	49	68
	WHITE 3vs4	CTSD	5272.77	7021.75	-2.80996	115	0.00582491	49	68
	WHITE 3vs4	CTSE	18.2	17.6	0.20023	115	0.841658	49	68
	WHITE 3vs4	CTSF	1553.7	1740.5	-1.69294	115	0.093174	49	68
	WHITE 3vs4	CTSG	24.6	30.1	-1.30421	115	0.194766	49	68
	WHITE 3vs4	CTSH	1633.7	1568.1	0.70405	115	0.482827	49	68
	WHITE 3vs4	CTSK	213.665	255.604	-2.38034	115	0.018941	49	68
	WHITE 3vs4	CTSL	1171.5	1210.9	-0.68342	115	0.495714	49	68
	WHITE 3vs4	CTSO	1021.4	1024.2	-0.083	115	0.933995	49	68
	WHITE 3vs4	CTSS	1516.4	1726.8	-1.6051	115	0.111216	49	68
	WHITE 3vs4	CTSV	13.9	13.7	0.09006	115	0.928397	49	68
	WHITE 3vs4	CTSW	35.0006	43.5721	-2.42092	115	0.0170454	49	68
	WHITE 3vs4	CTSZ	4159.7	4523	-1.52289	115	0.130532	49	68
	WHITE 3vs4	CUX2	504	606.8	-0.83013	115	0.408184	49	68
	WHITE 3vs4	CXCL12	519	719.5	-1.42646	115	0.156446	49	68
	WHITE 3vs4	CXCL3	27.9	31.4	-0.72947	115	0.467195	49	68
	WHITE 3vs4	CXCL8	38.5	122.9	-1.10397	115	0.27191	49	68
	WHITE 3vs4	CXCL9	139.122	218.867	-2.7882	115	0.0062038	49	68
	WHITE 3vs4	CXCR3	30.5	34.1	-1.37242	115	0.172602	49	68
	WHITE 3vs4	CXCR4	103.3	148.8	-1.37556	115	0.171633	49	68
	WHITE 3vs4	CYB5A	18995	20459.7	-1.06523	115	0.289005	49	68
	WHITE 3vs4	CYP26A1	210.8	197.6	0.36999	115	0.71207	49	68
	WHITE 3vs4	CYP2A6	15567.6	14983.5	0.42131	115	0.674318	49	68
	WHITE 3vs4	CYP2B6	3583.1	3301.8	0.3998	115	0.690048	49	68
	WHITE 3vs4	CYP2E1	70357	67706.8	0.7052	115	0.482109	49	68
	WHITE 3vs4	CYP2G1P	70.7	68.9	0.29773	115	0.766449	49	68
	WHITE 3vs4	DAB2	288.782	343.146	-3.29274	115	0.0013185	49	68
	WHITE 3vs4	DAD1	1194.9	1146.3	1.50517	115	0.135023	49	68
	WHITE 3vs4	DCAF11	108.856	91.7656	3.054	115	0.00280626	49	68
	WHITE 3vs4	DCD	24.7	23	0.65363	115	0.514652	49	68
	WHITE 3vs4	DCN	1886.75	2437.67	-2.88177	115	0.00471966	49	68
	WHITE 3vs4	DCTN6	336.621	356.014	-2.12936	115	0.0353576	49	68
	WHITE 3vs4	DDR1	72.3051	90.2165	-1.98194	115	0.0498711	49	68
	WHITE 3vs4	DGAT1	572	506.7	1.54175	115	0.125881	49	68
	WHITE 3vs4	DHH	26.1	30.1	-0.93529	115	0.351596	49	68
	WHITE 3vs4	DHX16	158.7	159.3	-0.03705	115	0.97051	49	68
	WHITE 3vs4	DLGAP4	328.6	326.6	0.0365	115	0.970949	49	68
	WHITE 3vs4	DMBT1	9.5	9.4	0.05657	115	0.954987	49	68
	WHITE 3vs4	DOCK4	444.4	441.9	0.04638	115	0.963086	49	68
	WHITE 3vs4	DPF1	19.8	16.7	0.79208	115	0.429947	49	68
	WHITE 3vs4	DPP4	535.447	619.631	-2.5163	115	0.0132382	49	68
	WHITE 3vs4	DST	1893.4	1875.3	0.11188	115	0.911113	49	68
	WHITE 3vs4	DUSP5	86.4	88.8	-0.39015	115	0.697148	49	68
	WHITE 3vs4	ECE1	1439.2	1508.6	-0.54294	115	0.588223	49	68
	WHITE 3vs4	ECE2	12.6	10.6	0.89025	115	0.37519	49	68
	WHITE 3vs4	ECEL1	28.7	27.5	0.26456	115	0.791823	49	68
	WHITE 3vs4	EDNRA	76.9	81.4	-0.59802	115	0.550999	49	68
	WHITE 3vs4	EDNRB	495.1	512.5	-0.65594	115	0.513172	49	68
	WHITE 3vs4	EGF	15.1	14.8	0.166	115	0.868445	49	68
	WHITE 3vs4	EGFR	1850.2	1719.2	1.51172	115	0.133349	49	68
	WHITE 3vs4	EGR1	621.7	473.8	0.80711	115	0.421268	49	68
	WHITE 3vs4	EIF2B1	327	346.4	-1.78823	115	0.076372	49	68
	WHITE 3vs4	EIF3E	1095.2	1123.1	-0.4677	115	0.640887	49	68
	WHITE 3vs4	EIF3L	2062.5	2122.1	-0.98945	115	0.324518	49	68
	WHITE 3vs4	EIF4A3	138.045	163.768	-2.69464	115	0.00810249	49	68
	WHITE 3vs4	ELANE	36.8	37.4	-0.35416	115	0.723867	49	68
	WHITE 3vs4	ELN	122.9	132.4	-0.57039	115	0.569525	49	68
	WHITE 3vs4	ELOVL2	283.5	318.1	-1.36743	115	0.174156	49	68
	WHITE 3vs4	EMD	659.4	634.3	0.72971	115	0.46705	49	68
	WHITE 3vs4	EMP2	274	289.2	-0.89539	115	0.37245	49	68
	WHITE 3vs4	ENPP1	1073	1039.5	0.68617	115	0.49399	49	68
	WHITE 3vs4	EPHA4	45.3	48.2	-0.32996	115	0.742032	49	68
	WHITE 3vs4	EPM2AIP1	386.3	391.2	-0.19354	115	0.846878	49	68
	WHITE 3vs4	ERCC5	229.8	222.2	0.349	115	0.727724	49	68
	WHITE 3vs4	F10	1356.2	1410.4	-0.7229	115	0.471208	49	68
	WHITE 3vs4	F11	3187.9	2873.2	0.92035	115	0.359317	49	68
	WHITE 3vs4	F12	3866.8	4287.3	-1.17868	115	0.240958	49	68
	WHITE 3vs4	F2	17315.3	19018.9	-0.63123	115	0.529145	49	68
	WHITE 3vs4	F3	45.1306	78.0307	-2.3902	115	0.0184638	49	68
	WHITE 3vs4	F7	147.8	173.4	-1.27253	115	0.20575	49	68
	WHITE 3vs4	F9	4724.3	4597.9	0.5727	115	0.567965	49	68
	WHITE 3vs4	FAM114A2	128	134.5	-1.6056	115	0.111104	49	68
	WHITE 3vs4	FAM129A	34.5	35.8	-0.2804	115	0.779671	49	68
	WHITE 3vs4	FAP	18.5441	29.7556	-2.42501	115	0.0168642	49	68
	WHITE 3vs4	FAS	163.5	182.7	-1.60329	115	0.111615	49	68
	WHITE 3vs4	FASLG	23.6	23.7	-0.04324	115	0.965582	49	68
	WHITE 3vs4	FBLN1	209.7	255.8	-1.03907	115	0.300953	49	68
	WHITE 3vs4	FBLN2	87.3847	134.385	-2.47188	115	0.0149048	49	68
	WHITE 3vs4	FBLN5	181.811	286.092	-3.0928	115	0.00248885	49	68
	WHITE 3vs4	FBN1	95.1253	119.615	-2.52688	115	0.0128668	49	68
	WHITE 3vs4	FETUB	1737.4	1798	-0.37219	115	0.710438	49	68
	WHITE 3vs4	FGA	146946	144092	0.30515	115	0.760803	49	68
	WHITE 3vs4	FGB	83365.4	78699.2	0.93252	115	0.35302	49	68
	WHITE 3vs4	FGF1	18	20.8	-1.54863	115	0.124219	49	68
	WHITE 3vs4	FGF2	89.1	89.2	-0.0101	115	0.991961	49	68
	WHITE 3vs4	FGF21	182.3	186.9	-0.09608	115	0.923622	49	68
	WHITE 3vs4	FGF7	16.1	20.2	-1.64756	115	0.102173	49	68
	WHITE 3vs4	FGFR1	90.8	104.2	-1.7079	115	0.090353	49	68
	WHITE 3vs4	FGFR2	1209.5	1448.9	-1.7185	115	0.088396	49	68
	WHITE 3vs4	FGG	93535.8	90872.2	0.48286	115	0.630113	49	68
	WHITE 3vs4	FIBP	336.309	355.239	-2.72686	115	0.00739608	49	68
	WHITE 3vs4	FILIP1L	33.7	45.3	-1.58391	115	0.11596	49	68
	WHITE 3vs4	FLRT1	13.7	13	0.50833	115	0.612199	49	68
	WHITE 3vs4	FMO1	38.7871	50.63	-1.99094	115	0.0488583	49	68
	WHITE 3vs4	FN1	15913.3	15681.7	0.28251	115	0.77806	49	68
	WHITE 3vs4	FSHB	16.3	16.7	-0.16291	115	0.870879	49	68
	WHITE 3vs4	FURIN	1244.2	1228.5	0.24344	115	0.808095	49	68
	WHITE 3vs4	GALNT2	1875.3	1928	-0.28417	115	0.776788	49	68
	WHITE 3vs4	GATB	146.7	170	-1.33888	115	0.183249	49	68
	WHITE 3vs4	GBA	305.9	309.7	-0.20944	115	0.834478	49	68
	WHITE 3vs4	GCGR	1231.6	1100	0.50654	115	0.613447	49	68
	WHITE 3vs4	GCKR	2773.6	2812	-0.16158	115	0.871923	49	68
	WHITE 3vs4	GDPD3	40.7	48.4	-0.99391	115	0.322351	49	68
	WHITE 3vs4	GGCX	978.3	995.1	-0.27835	115	0.781245	49	68
	WHITE 3vs4	GGT5	250.2	344	-1.74112	115	0.084336	49	68
	WHITE 3vs4	GHR	6421.7	5918.3	1.39225	115	0.166534	49	68
	WHITE 3vs4	GHRL	55.2	54.9	0.08054	115	0.935946	49	68
	WHITE 3vs4	GJB1	3929.72	3479.14	3.81829	115	0.000218186	49	68
	WHITE 3vs4	GJC3	19.2	18.9	0.14276	115	0.886732	49	68
	WHITE 3vs4	GLTSCR1	198	196.6	0.06616	115	0.947363	49	68
	WHITE 3vs4	GMEB2	70.7	69.4	0.45198	115	0.652137	49	68
	WHITE 3vs4	GP2	10.1	9.3	0.62599	115	0.532565	49	68
	WHITE 3vs4	GPX2	564.834	744.143	-2.04089	115	0.043551	49	68
	WHITE 3vs4	GRK4	40.4	38.8	0.34663	115	0.729506	49	68
	WHITE 3vs4	GRM5	17.1	15.8	0.5052	115	0.614385	49	68
	WHITE 3vs4	GSTM1	249.3	199.2	0.85564	115	0.393976	49	68
	WHITE 3vs4	GTDC1	56.6	56.4	0.05755	115	0.954206	49	68
	WHITE 3vs4	GUSB	1687.3	1792.3	-1.26386	115	0.208835	49	68
	WHITE 3vs4	GZMA	145.23	181.715	-3.06296	115	0.00272984	49	68
	WHITE 3vs4	GZMB	52.2	59.3	-1.50384	115	0.135364	49	68
	WHITE 3vs4	GZMH	25.3	26.5	-0.51819	115	0.605322	49	68
	WHITE 3vs4	GZMK	89.2104	114.233	-2.42061	115	0.0170592	49	68
	WHITE 3vs4	GZMM	37.9	41.5	-0.7922	115	0.429873	49	68
	WHITE 3vs4	HAAO	3067.2	2802	0.9171	115	0.361012	49	68
	WHITE 3vs4	HABP2	7965.1	7917.9	0.11131	115	0.911566	49	68
	WHITE 3vs4	HAX1	429.6	445.3	-0.737	115	0.462622	49	68
	WHITE 3vs4	HDAC3	543.3	520.3	0.60835	115	0.544157	49	68
	WHITE 3vs4	HDAC9	82.1	80.5	0.39547	115	0.693226	49	68
	WHITE 3vs4	HDDC3	135.7	133.4	0.4623	115	0.644738	49	68
	WHITE 3vs4	HEATR5B	218.8	211	0.53676	115	0.592473	49	68
	WHITE 3vs4	HGF	516.1	628.7	-1.83524	115	0.069054	49	68
	WHITE 3vs4	HGFAC	1106.9	1123.6	-0.07294	115	0.941978	49	68
	WHITE 3vs4	HHIPL1	27.5	24.3	1.14774	115	0.253457	49	68
	WHITE 3vs4	HIF1AN	122.5	128.4	-0.84323	115	0.40085	49	68
	WHITE 3vs4	HIGD2A	1905.2	1988.7	-0.38018	115	0.704517	49	68
	WHITE 3vs4	HINT1	7563.7	7858.5	-0.62881	115	0.530724	49	68
	WHITE 3vs4	HIST1H2BH	40.6	45.2	-1.12171	115	0.264323	49	68
	WHITE 3vs4	HLA.C	2002.1	2227	-1.09419	115	0.276157	49	68
	WHITE 3vs4	HMG20B	729.5	805.9	-1.24971	115	0.213944	49	68
	WHITE 3vs4	HMGCL	2123.9	2099.4	0.24422	115	0.807499	49	68
	WHITE 3vs4	HMGCR	595.8	733.3	-0.90114	115	0.369399	49	68
	WHITE 3vs4	HMGN1	854	895.5	-0.6189	115	0.537204	49	68
	WHITE 3vs4	HMOX1	781.086	1098.42	-2.77953	115	0.00636108	49	68
	WHITE 3vs4	HNRNPA2B1	8180	8832.3	-1.33475	115	0.184596	49	68
	WHITE 3vs4	HPN	3978.6	4208.2	-0.39104	115	0.69649	49	68
	WHITE 3vs4	HRG	41271.1	43050.3	-0.70978	115	0.47928	49	68
	WHITE 3vs4	HSPE1	1374.7	1339.5	0.75531	115	0.451605	49	68
	WHITE 3vs4	HSPG2	654.324	774.331	-2.52935	115	0.0127814	49	68
	WHITE 3vs4	HTRA1	1645.76	2018.57	-2.42398	115	0.0169093	49	68
	WHITE 3vs4	HTRA3	29.3176	37.0643	-2.51621	115	0.0132416	49	68
	WHITE 3vs4	HTRA4	23.4	27	-1.07108	115	0.286374	49	68
	WHITE 3vs4	ICAM1	168.727	208.621	-2.62182	115	0.0099295	49	68
	WHITE 3vs4	ICK	169	168.4	0.07748	115	0.938377	49	68
	WHITE 3vs4	IDE	215.9	222.7	-0.75996	115	0.448834	49	68
	WHITE 3vs4	IER3	78	106.4	-1.3637	115	0.175326	49	68
	WHITE 3vs4	IFI16	235.433	278.382	-2.28322	115	0.0242543	49	68
	WHITE 3vs4	IFI30	573.818	836.067	-5.10232	115	1.33814e-06	49	68
	WHITE 3vs4	IFNA1	12.8	12.2	0.22767	115	0.820308	49	68
	WHITE 3vs4	IFNAR1	1086.6	1098.2	-0.19737	115	0.843889	49	68
	WHITE 3vs4	IFNAR2	711.7	808.8	-1.58756	115	0.115131	49	68
	WHITE 3vs4	IFNG	12.6	12.6	-0.01916	115	0.984746	49	68
	WHITE 3vs4	IFNGR1	736	800.5	-1.95156	115	0.053422	49	68
	WHITE 3vs4	IFNGR2	216.016	244.419	-3.35334	115	0.00108162	49	68
	WHITE 3vs4	IFT88	357.2	353	0.21028	115	0.833818	49	68
	WHITE 3vs4	IGF1	354.7	359.8	-0.09128	115	0.927429	49	68
	WHITE 3vs4	IGF1R	38.4	42.3	-1.73559	115	0.085315	49	68
	WHITE 3vs4	IGFBP1	2353.9	2567.9	-0.25621	115	0.798244	49	68
	WHITE 3vs4	IGFBP3	6224.57	7389.92	-2.24018	115	0.0270008	49	68
	WHITE 3vs4	IGFBP6	74.6422	102.78	-2.04212	115	0.0434267	49	68
	WHITE 3vs4	IHH	26.3	26.8	-0.2213	115	0.825255	49	68
	WHITE 3vs4	IKBKG	284.3	276.5	0.18074	115	0.85689	49	68
	WHITE 3vs4	IL10	54.9	54.6	0.0301	115	0.976038	49	68
	WHITE 3vs4	IL10RA	250.8	264.9	-0.69157	115	0.490601	49	68
	WHITE 3vs4	IL17A	17.2	18.4	-0.50952	115	0.611364	49	68
	WHITE 3vs4	IL18	107.98	126.462	-1.98113	115	0.0499636	49	68
	WHITE 3vs4	IL1A	14.1	14.1	-0.0166	115	0.986786	49	68
	WHITE 3vs4	IL1B	25.72	32.9756	-2.0353	115	0.0441194	49	68
	WHITE 3vs4	IL2	33.3	33.4	-0.03328	115	0.973506	49	68
	WHITE 3vs4	IL33	236.5	241.6	-0.22271	115	0.824157	49	68
	WHITE 3vs4	IL4	16.1	17	-0.41273	115	0.680571	49	68
	WHITE 3vs4	IL4R	389.5	408.8	-0.37193	115	0.710628	49	68
	WHITE 3vs4	IL5	25.2	25.5	-0.096	115	0.923687	49	68
	WHITE 3vs4	IL6	13	20.3	-1.24834	115	0.21444	49	68
	WHITE 3vs4	IL6R	1473.3	1369.5	0.78699	115	0.432909	49	68
	WHITE 3vs4	IL7R	124.4	171.4	-1.96528	115	0.051793	49	68
	WHITE 3vs4	IMPA1	705.8	622.8	1.13098	115	0.260415	49	68
	WHITE 3vs4	IMPG2	19.7	20.5	-0.30492	115	0.760975	49	68
	WHITE 3vs4	INSM1	20.4	18.6	0.51989	115	0.60414	49	68
	WHITE 3vs4	IQGAP1	395.646	483.007	-3.44948	115	0.000785992	49	68
	WHITE 3vs4	IRS1	258.1	236.9	1.70829	115	0.090281	49	68
	WHITE 3vs4	ITGA9	328.4	373.4	-0.98723	115	0.325601	49	68
	WHITE 3vs4	ITIH1	12719.7	10967.7	1.45809	115	0.147542	49	68
	WHITE 3vs4	ITIH4	29927	25166.6	2.74669	115	0.00698969	49	68
	WHITE 3vs4	JAK2	239.8	235.7	0.32346	115	0.746936	49	68
	WHITE 3vs4	JOSD1	124.6	129.3	-0.96753	115	0.33531	49	68
	WHITE 3vs4	JUN	126.8	177.4	-1.75475	115	0.081965	49	68
	WHITE 3vs4	KAZALD1	15.6	14.6	0.4865	115	0.62754	49	68
	WHITE 3vs4	KBTBD2	310.185	357.294	-2.98881	115	0.00342509	49	68
	WHITE 3vs4	KCNE2	14.5	13.4	0.79258	115	0.429654	49	68
	WHITE 3vs4	KCNJ3	119.8	129.9	-0.81341	115	0.417663	49	68
	WHITE 3vs4	KCTD2	126.8	123.5	0.58329	115	0.560843	49	68
	WHITE 3vs4	KEL	14.8	15.4	-0.4685	115	0.640312	49	68
	WHITE 3vs4	KHDRBS1	696.1	700.6	-0.21746	115	0.828235	49	68
	WHITE 3vs4	KLF2	87.4	95.6	-0.71036	115	0.478918	49	68
	WHITE 3vs4	KLF6	491.1	626.4	-0.94643	115	0.345915	49	68
	WHITE 3vs4	KLK1	9.4	11.2	-1.51678	115	0.132065	49	68
	WHITE 3vs4	KLK10	15.2	16.1	-0.35951	115	0.719875	49	68
	WHITE 3vs4	KLK11	16.9	21.6	-1.65934	115	0.099771	49	68
	WHITE 3vs4	KLK12	19.2	18.8	0.16289	115	0.870888	49	68
	WHITE 3vs4	KLK13	26.5	26.7	-0.09743	115	0.922551	49	68
	WHITE 3vs4	KLK14	51.3	51.9	-0.18796	115	0.851242	49	68
	WHITE 3vs4	KLK15	19.2	20.9	-0.63127	115	0.52912	49	68
	WHITE 3vs4	KLK2	36.3	34.6	0.57143	115	0.568823	49	68
	WHITE 3vs4	KLK3	12.2	12.6	-0.26894	115	0.788455	49	68
	WHITE 3vs4	KLK4	13.7	11.1	1.04592	115	0.297792	49	68
	WHITE 3vs4	KLK5	16.2	16.9	-0.2464	115	0.805811	49	68
	WHITE 3vs4	KLK6	37.3	41.7	-1.04423	115	0.298569	49	68
	WHITE 3vs4	KLK7	8.7	9.7	-0.69359	115	0.489338	49	68
	WHITE 3vs4	KLK8	12.7	14.3	-0.74399	115	0.458403	49	68
	WHITE 3vs4	KLK9	12.2	12.7	-0.28183	115	0.77858	49	68
	WHITE 3vs4	KLKB1	4960.63	4493.11	2.30088	115	0.0232001	49	68
	WHITE 3vs4	KNG1	24936	23899.3	1.53698	115	0.127044	49	68
	WHITE 3vs4	KRT7	97.832	135.863	-1.9835	115	0.049694	49	68
	WHITE 3vs4	LAMA1	12.2	14.2	-1.57577	115	0.117825	49	68
	WHITE 3vs4	LAMA4	181.3	235.6	-1.3265	115	0.187303	49	68
	WHITE 3vs4	LAMA5	250.7	307.3	-0.9865	115	0.325961	49	68
	WHITE 3vs4	LAMB1	214.988	248.999	-1.98153	115	0.0499174	49	68
	WHITE 3vs4	LAMB2	483.5	512.4	-1.47131	115	0.143939	49	68
	WHITE 3vs4	LAMC1	206.876	244.801	-3.2279	115	0.0016251	49	68
	WHITE 3vs4	LBP	4231.3	4108.5	0.55429	115	0.580456	49	68
	WHITE 3vs4	LDLR	254	351.9	-1.59668	115	0.113081	49	68
	WHITE 3vs4	LEP	29.8	36.2	-1.04443	115	0.298478	49	68
	WHITE 3vs4	LEPR	1270.4	1227.3	0.27854	115	0.7811	49	68
	WHITE 3vs4	LGALS3	134.02	249.627	-3.64443	115	0.000403652	49	68
	WHITE 3vs4	LHX2	42.3	38.5	1.38604	115	0.168417	49	68
	WHITE 3vs4	LIPC	1933.8	1758.3	1.44341	115	0.151625	49	68
	WHITE 3vs4	LNPEP	219.053	263.217	-2.45353	115	0.0156463	49	68
	WHITE 3vs4	LOXL2	42.4322	58.4715	-2.04572	115	0.0430651	49	68
	WHITE 3vs4	LPA	932.159	775.776	2.00184	115	0.0476555	49	68
	WHITE 3vs4	LPAR2	9.7	9.5	0.18459	115	0.853878	49	68
	WHITE 3vs4	LPIN1	397.1	450.9	-0.98923	115	0.324626	49	68
	WHITE 3vs4	LPP	359.8	375.2	-0.63752	115	0.525053	49	68
	WHITE 3vs4	LTBP1	405.192	472.93	-2.36708	115	0.0195994	49	68
	WHITE 3vs4	LTF	25.1	29	-0.94796	115	0.345139	49	68
	WHITE 3vs4	LUM	575.077	986.674	-2.49579	115	0.0139858	49	68
	WHITE 3vs4	LVRN	30.3	30.9	-0.1703	115	0.865076	49	68
	WHITE 3vs4	LXN	44.9098	63.6956	-2.89548	115	0.00453181	49	68
	WHITE 3vs4	LY96	120.758	145.99	-3.18088	115	0.00188775	49	68
	WHITE 3vs4	LYPLAL1	554.5	547.8	0.29817	115	0.766108	49	68
	WHITE 3vs4	MAP3K5	155.6	148.8	0.88019	115	0.380592	49	68
	WHITE 3vs4	MAPK8	268.2	272.6	-0.64486	115	0.520303	49	68
	WHITE 3vs4	MASP1	2001.6	1984.4	0.18419	115	0.854192	49	68
	WHITE 3vs4	MASP2	1903.5	1795.6	1.23598	115	0.218984	49	68
	WHITE 3vs4	MATN4	13.9	13	0.38171	115	0.703381	49	68
	WHITE 3vs4	MBOAT7	191.3	184.3	0.4042	115	0.686817	49	68
	WHITE 3vs4	MEP1A	12.6	14.5	-0.91912	115	0.359958	49	68
	WHITE 3vs4	MEP1B	106	96.8	0.94668	115	0.345785	49	68
	WHITE 3vs4	MET	762	732.3	0.87249	115	0.38476	49	68
	WHITE 3vs4	MFSD2A	678.1	627.6	0.86284	115	0.390022	49	68
	WHITE 3vs4	MIA3	1769	1870.4	-1.06606	115	0.28863	49	68
	WHITE 3vs4	MME	675	754.7	-0.88575	115	0.377602	49	68
	WHITE 3vs4	MMEL1	12.2	12.7	-0.30978	115	0.757291	49	68
	WHITE 3vs4	MMP1	17.5	19.9	-0.97753	115	0.33036	49	68
	WHITE 3vs4	MMP10	11.6	11.9	-0.1728	115	0.863112	49	68
	WHITE 3vs4	MMP11	17.3	15.8	0.66358	115	0.508287	49	68
	WHITE 3vs4	MMP12	16.3	16.1	0.09053	115	0.928026	49	68
	WHITE 3vs4	MMP13	11	10.5	0.20626	115	0.836949	49	68
	WHITE 3vs4	MMP14	131.168	162.589	-3.15392	115	0.00205562	49	68
	WHITE 3vs4	MMP15	242.551	269.397	-2.02666	115	0.0450108	49	68
	WHITE 3vs4	MMP16	34.2	30.8	1.10751	115	0.270387	49	68
	WHITE 3vs4	MMP17	19.5	21.5	-0.59803	115	0.550994	49	68
	WHITE 3vs4	MMP19	45.0537	87.8332	-2.30299	115	0.0230775	49	68
	WHITE 3vs4	MMP2	37.7896	50.2229	-2.21039	115	0.0290576	49	68
	WHITE 3vs4	MMP20	18.9	18.4	0.25001	115	0.803022	49	68
	WHITE 3vs4	MMP21	16.9	19.1	-0.97893	115	0.329672	49	68
	WHITE 3vs4	MMP23A	12.4	13.7	-0.84053	115	0.402356	49	68
	WHITE 3vs4	MMP23B	16	15.2	0.35596	115	0.722523	49	68
	WHITE 3vs4	MMP24	27.5	26.1	0.34979	115	0.727134	49	68
	WHITE 3vs4	MMP25	59.9	71.1	-1.51056	115	0.133644	49	68
	WHITE 3vs4	MMP26	13	11.2	0.71071	115	0.478704	49	68
	WHITE 3vs4	MMP27	7.7	8.3	-0.69316	115	0.489607	49	68
	WHITE 3vs4	MMP28	15.2	20	-1.86235	115	0.065106	49	68
	WHITE 3vs4	MMP3	36.3	38.4	-0.4796	115	0.63242	49	68
	WHITE 3vs4	MMP7	52.4	97.8	-1.79037	115	0.076026	49	68
	WHITE 3vs4	MMP8	12.7	13.3	-0.30661	115	0.759694	49	68
	WHITE 3vs4	MMP9	42.5622	73.6222	-2.94279	115	0.00393525	49	68
	WHITE 3vs4	MOGAT2	17.8	18.2	-0.17481	115	0.861538	49	68
	WHITE 3vs4	MPC2	3181	3116.4	0.30645	115	0.759819	49	68
	WHITE 3vs4	MRAS	46.7622	54.1697	-2.25831	115	0.0258122	49	68
	WHITE 3vs4	MRPL18	931.9	1188.5	-1.42565	115	0.156677	49	68
	WHITE 3vs4	MRPS6	162.3	173.7	-1.89943	115	0.060013	49	68
	WHITE 3vs4	MSH6	165.9	163.7	0.31664	115	0.752092	49	68
	WHITE 3vs4	MST1	6960.5	6297.1	0.56104	115	0.575862	49	68
	WHITE 3vs4	MST1L	162.3	154.8	0.45169	115	0.652344	49	68
	WHITE 3vs4	MTHFD2	36.2822	45.4906	-2.2844	115	0.0241827	49	68
	WHITE 3vs4	MTOR	353.4	382.1	-0.89517	115	0.372568	49	68
	WHITE 3vs4	MTX2	370.9	360.3	0.66188	115	0.50937	49	68
	WHITE 3vs4	MYC	81.2	110.6	-1.52709	115	0.129486	49	68
	WHITE 3vs4	MZB1	63.9	85.2	-1.20314	115	0.231392	49	68
	WHITE 3vs4	NAAA	979.2	1019.5	-0.49247	115	0.623327	49	68
	WHITE 3vs4	NAIP	298.5	318	-0.84173	115	0.401684	49	68
	WHITE 3vs4	NAPSA	35.4	36.8	-0.2853	115	0.775929	49	68
	WHITE 3vs4	NARS2	173.9	175.6	-0.2831	115	0.777609	49	68
	WHITE 3vs4	NBEAL1	405.2	392.3	0.3391	115	0.735149	49	68
	WHITE 3vs4	NCAPH	12.9	13.9	-0.63183	115	0.528753	49	68
	WHITE 3vs4	NDUFA2	130.4	149.4	-1.12248	115	0.263996	49	68
	WHITE 3vs4	NDUFA3	775.6	771.4	0.07267	115	0.942198	49	68
	WHITE 3vs4	NDUFB6	408.1	381.6	0.86173	115	0.390629	49	68
	WHITE 3vs4	NDUFC1	2031	2038.8	-0.06512	115	0.948191	49	68
	WHITE 3vs4	NENF	762.8	803	-1.48904	115	0.139215	49	68
	WHITE 3vs4	NFKB1	107.4	113.2	-1.31307	115	0.191774	49	68
	WHITE 3vs4	NFKB2	47.2	53.5	-1.17892	115	0.240863	49	68
	WHITE 3vs4	NGF	21.5	22.2	-0.29092	115	0.771636	49	68
	WHITE 3vs4	NID1	1010.1	1057.3	-0.7986	115	0.42617	49	68
	WHITE 3vs4	NOCT	156	207.2	-1.71357	115	0.089301	49	68
	WHITE 3vs4	NOL7	674.3	663.9	0.61087	115	0.542493	49	68
	WHITE 3vs4	NOS2	25.3	25.1	0.07	115	0.944316	49	68
	WHITE 3vs4	NPC1L1	220.5	247.5	-0.57856	115	0.564021	49	68
	WHITE 3vs4	NR1H4	3503.3	3678.9	-0.52639	115	0.599634	49	68
	WHITE 3vs4	NR1I3	1409.6	1107.4	1.58102	115	0.11662	49	68
	WHITE 3vs4	NSA2	1109.9	1173.8	-0.9647	115	0.336719	49	68
	WHITE 3vs4	NTS	25.9161	39.6582	-3.01039	115	0.00320751	49	68
	WHITE 3vs4	OGFOD1	202.4	212.8	-1.67424	115	0.0968	49	68
	WHITE 3vs4	PAFAH1B2	469.764	520.911	-3.53049	115	0.0005977	49	68
	WHITE 3vs4	PAPPA	15.2	17.9	-1.11677	115	0.266422	49	68
	WHITE 3vs4	PAPPA2	38	41.5	-0.62026	115	0.536313	49	68
	WHITE 3vs4	PCK1	21555.5	20010.9	0.73848	115	0.461725	49	68
	WHITE 3vs4	PCSK4	33.5	34.9	-0.27638	115	0.782754	49	68
	WHITE 3vs4	PCSK5	62.1	72.8	-1.28193	115	0.202447	49	68
	WHITE 3vs4	PCSK6	6545.7	7486.4	-0.94258	115	0.347872	49	68
	WHITE 3vs4	PCSK7	118.2	130.7	-1.12425	115	0.263248	49	68
	WHITE 3vs4	PCSK9	303.6	318.4	-0.40873	115	0.6835	49	68
	WHITE 3vs4	PCYT2	962.2	957.9	0.04426	115	0.964775	49	68
	WHITE 3vs4	PDGFA	27.1	33.1	-1.47979	115	0.141664	49	68
	WHITE 3vs4	PDGFB	29.8	28.4	0.3756	115	0.707907	49	68
	WHITE 3vs4	PDGFC	224.6	238.9	-1.38219	115	0.169591	49	68
	WHITE 3vs4	PDGFRA	212.579	287.45	-2.22392	115	0.0281069	49	68
	WHITE 3vs4	PDGFRB	294.36	358.854	-2.58459	115	0.0110004	49	68
	WHITE 3vs4	PEX12	164.4	163.5	0.14978	115	0.8812	49	68
	WHITE 3vs4	PFKFB1	852.2	789.4	0.49157	115	0.623961	49	68
	WHITE 3vs4	PGK1	2693.63	2989.68	-2.00533	115	0.0472764	49	68
	WHITE 3vs4	PHACTR1	42.3	41.5	0.09116	115	0.927525	49	68
	WHITE 3vs4	PHEX	14.1	15.2	-0.81093	115	0.41908	49	68
	WHITE 3vs4	PIGK	218.9	223.9	-0.58656	115	0.55865	49	68
	WHITE 3vs4	PKLR	415.2	427.9	-0.38588	115	0.700299	49	68
	WHITE 3vs4	PLA2G16	1329.9	1606	-1.17014	115	0.244365	49	68
	WHITE 3vs4	PLA2G1B	13.9	12.1	1.47746	115	0.142285	49	68
	WHITE 3vs4	PLAT	131	159.4	-1.39514	115	0.165662	49	68
	WHITE 3vs4	PLAU	35.0131	44.4469	-2.19594	115	0.0301035	49	68
	WHITE 3vs4	PLCB3	33.2	33.5	-0.1046	115	0.916874	49	68
	WHITE 3vs4	PLCG2	263.8	316.5	-1.85843	115	0.065665	49	68
	WHITE 3vs4	PLG	22483.8	20570.3	1.83269	115	0.069436	49	68
	WHITE 3vs4	PLIN2	2603.4	2689.7	-0.33172	115	0.740702	49	68
	WHITE 3vs4	PLPP3	1919.1	1915.6	0.03342	115	0.973399	49	68
	WHITE 3vs4	PMF1	34	33.7	0.09747	115	0.922521	49	68
	WHITE 3vs4	PMM1	178.8	167.6	0.79989	115	0.425423	49	68
	WHITE 3vs4	PMPCB	1861.1	2000.5	-1.2639	115	0.208821	49	68
	WHITE 3vs4	PNLIPRP1	14.4	15.2	-0.34256	115	0.732556	49	68
	WHITE 3vs4	PNLIPRP2	15.4	12.7	0.94076	115	0.348799	49	68
	WHITE 3vs4	PNPLA3	2248.1	2408.4	-0.46242	115	0.644657	49	68
	WHITE 3vs4	PODXL	53	62.9	-1.60183	115	0.111936	49	68
	WHITE 3vs4	POLRMT	383.5	506.3	-1.19079	115	0.236188	49	68
	WHITE 3vs4	POMC	12.2	11.6	0.28311	115	0.777598	49	68
	WHITE 3vs4	PON3	5530.7	5304.5	0.8637	115	0.389551	49	68
	WHITE 3vs4	PPARA	1349.5	1276.3	0.9578	115	0.340173	49	68
	WHITE 3vs4	PPARD	34.9	35.8	-0.1699	115	0.865386	49	68
	WHITE 3vs4	PPARG	305.9	295.2	1.17611	115	0.241979	49	68
	WHITE 3vs4	PPARGC1A	857.5	658.3	0.96815	115	0.335001	49	68
	WHITE 3vs4	PPP1R1A	183.3	179.2	0.27673	115	0.782483	49	68
	WHITE 3vs4	PPP1R3B	1236.8	1405.3	-1.32297	115	0.18847	49	68
	WHITE 3vs4	PPP1R3F	30.9	35.2	-1.05942	115	0.291627	49	68
	WHITE 3vs4	PRELID2	59.5	57.5	0.45576	115	0.649424	49	68
	WHITE 3vs4	PRKAB1	193.2	195.2	-0.2346	115	0.814937	49	68
	WHITE 3vs4	PRKAR2B	77.3	84.3	-1.21741	115	0.225942	49	68
	WHITE 3vs4	PRKG2	9.6	9.7	-0.07144	115	0.943175	49	68
	WHITE 3vs4	PROC	666	680.7	-0.26452	115	0.791851	49	68
	WHITE 3vs4	PROS1	5999.5	6460.1	-1.31076	115	0.192552	49	68
	WHITE 3vs4	PRSS1	19.2	18.5	0.24187	115	0.809314	49	68
	WHITE 3vs4	PRSS12	51.9	46.4	1.30887	115	0.193188	49	68
	WHITE 3vs4	PRSS16	12.7	13.4	-0.34639	115	0.729682	49	68
	WHITE 3vs4	PRSS2	22.7	21.2	0.32662	115	0.74455	49	68
	WHITE 3vs4	PRSS21	18.7	17.6	0.4135	115	0.68001	49	68
	WHITE 3vs4	PRSS22	15.8	17.6	-0.63728	115	0.525206	49	68
	WHITE 3vs4	PRSS23	50.3039	59.7397	-2.25577	115	0.0259762	49	68
	WHITE 3vs4	PRSS27	28.4	27	0.34525	115	0.73054	49	68
	WHITE 3vs4	PRSS3	21.3	23.3	-0.97572	115	0.331252	49	68
	WHITE 3vs4	PRSS33	18	18	0.00976	115	0.992232	49	68
	WHITE 3vs4	PRSS36	50.5	56.7	-0.56994	115	0.569831	49	68
	WHITE 3vs4	PRSS38	27.3	28.1	-0.20352	115	0.839088	49	68
	WHITE 3vs4	PRSS41	14.6	12.9	0.52417	115	0.601168	49	68
	WHITE 3vs4	PRSS42	58.1	54.3	0.58285	115	0.561135	49	68
	WHITE 3vs4	PRSS44	39.8	51.4	-1.30301	115	0.195173	49	68
	WHITE 3vs4	PRSS45	21.7	23	-0.44873	115	0.65447	49	68
	WHITE 3vs4	PRSS46	15.3	16	-0.31971	115	0.74977	49	68
	WHITE 3vs4	PRSS48	40.9	40.1	0.26725	115	0.789756	49	68
	WHITE 3vs4	PRSS50	35.5	39.5	-0.46202	115	0.644941	49	68
	WHITE 3vs4	PRSS53	148.6	141.2	0.16987	115	0.865411	49	68
	WHITE 3vs4	PRSS55	23.4	23.4	-0.01176	115	0.99064	49	68
	WHITE 3vs4	PRSS56	12	12.3	-0.20432	115	0.838463	49	68
	WHITE 3vs4	PRSS57	14.3	14.3	-0.01437	115	0.988557	49	68
	WHITE 3vs4	PRSS58	22.5	22.3	0.03349	115	0.973343	49	68
	WHITE 3vs4	PRSS8	32.6	35.6	-0.78402	115	0.434638	49	68
	WHITE 3vs4	PSEN1	251.4	250.1	0.10529	115	0.916329	49	68
	WHITE 3vs4	PSMB1	990.6	964.7	0.63169	115	0.528845	49	68
	WHITE 3vs4	PSMB3	1379.4	1436.8	-1.02371	115	0.30812	49	68
	WHITE 3vs4	PSMB9	385.7	417.8	-1.54086	115	0.126097	49	68
	WHITE 3vs4	PSRC1	46.1706	35.7546	2.11156	115	0.0368897	49	68
	WHITE 3vs4	PTEN	1151.3	1181.4	-0.85715	115	0.393144	49	68
	WHITE 3vs4	PTPN18	281.4	284.4	-0.09356	115	0.925618	49	68
	WHITE 3vs4	PTPN2	380.2	411	-0.91495	115	0.362131	49	68
	WHITE 3vs4	PTTG1	85.7	85.8	-0.01159	115	0.990773	49	68
	WHITE 3vs4	PUM2	932.6	891	1.39718	115	0.165051	49	68
	WHITE 3vs4	PUS7L	185.231	201.269	-2.41409	115	0.0173519	49	68
	WHITE 3vs4	RAD52	176.4	170.6	0.24628	115	0.805906	49	68
	WHITE 3vs4	RBBP6	203.5	197	0.48423	115	0.629142	49	68
	WHITE 3vs4	RBM34	139.6	144.6	-0.85401	115	0.394876	49	68
	WHITE 3vs4	REG1A	14.2	13.5	0.3497	115	0.7272	49	68
	WHITE 3vs4	RELA	137.1	150.5	-1.40657	115	0.16225	49	68
	WHITE 3vs4	RELN	672.4	645.1	0.7869	115	0.432959	49	68
	WHITE 3vs4	REN	16	15.3	0.32944	115	0.742425	49	68
	WHITE 3vs4	RFC2	469.3	498.9	-0.68857	115	0.49248	49	68
	WHITE 3vs4	RGCC	28.1	33.5	-1.27714	115	0.204126	49	68
	WHITE 3vs4	RLF	207.4	213.3	-0.58663	115	0.558603	49	68
	WHITE 3vs4	RNASE1	89.272	127.068	-3.37938	115	0.000992623	49	68
	WHITE 3vs4	RNPEP	614.896	706.354	-2.18129	115	0.0311973	49	68
	WHITE 3vs4	RPN2	1895.5	2300.2	-1.70288	115	0.091292	49	68
	WHITE 3vs4	RPS13	2820	3200.3	-1.82854	115	0.07006	49	68
	WHITE 3vs4	RPS6KA5	124.091	142.207	-2.2324	115	0.0275253	49	68
	WHITE 3vs4	RPTOR	79.8	82.9	-0.75741	115	0.450356	49	68
	WHITE 3vs4	RRM1	231.7	231	0.10553	115	0.916138	49	68
	WHITE 3vs4	RXRA	4874.6	5293.7	-1.27085	115	0.206345	49	68
	WHITE 3vs4	RXRB	203.9	211.5	-1.37154	115	0.172878	49	68
	WHITE 3vs4	RXRG	27	26	0.27689	115	0.782364	49	68
	WHITE 3vs4	SC5D	1921.4	2063.4	-0.72553	115	0.469598	49	68
	WHITE 3vs4	SCD	5746.2	6502.4	-0.75924	115	0.449265	49	68
	WHITE 3vs4	SCG5	414.7	386.1	0.60906	115	0.543684	49	68
	WHITE 3vs4	SDC1	3441.5	3607.7	-0.95576	115	0.341196	49	68
	WHITE 3vs4	SDHA	714.4	702.8	0.41169	115	0.681331	49	68
	WHITE 3vs4	SDHC	721.9	673	1.51267	115	0.133107	49	68
	WHITE 3vs4	SEC11A	1688.04	1811.31	-2.04452	115	0.0431855	49	68
	WHITE 3vs4	SEC11C	1570.6	1439.2	1.43878	115	0.152929	49	68
	WHITE 3vs4	SELENBP1	4211.4	4520.1	-0.44896	115	0.654303	49	68
	WHITE 3vs4	SERPINA1	72743.7	70434.3	0.67656	115	0.500043	49	68
	WHITE 3vs4	SERPINB1	271.06	298.859	-2.01587	115	0.0461447	49	68
	WHITE 3vs4	SERPINB2	12.8	12.1	0.65829	115	0.511669	49	68
	WHITE 3vs4	SERPINB8	32.2	38.1	-1.07167	115	0.286114	49	68
	WHITE 3vs4	SERPINC1	26400.8	22476.4	3.04736	115	0.0028642	49	68
	WHITE 3vs4	SERPINE1	1028.6	1283.7	-1.17012	115	0.244372	49	68
	WHITE 3vs4	SERPINF1	19144.9	19450.8	-0.42244	115	0.673492	49	68
	WHITE 3vs4	SERPINF2	20168.5	21417.6	-0.59617	115	0.552233	49	68
	WHITE 3vs4	SERPING1	22170.2	21290.6	1.22475	115	0.223174	49	68
	WHITE 3vs4	SERPINH1	384.557	448.333	-2.63158	115	0.00966478	49	68
	WHITE 3vs4	SH2B3	212.7	228.4	-1.05583	115	0.29326	49	68
	WHITE 3vs4	SH3GL2	42.6	42.1	0.07774	115	0.938169	49	68
	WHITE 3vs4	SHH	157.2	123	1.13754	115	0.257676	49	68
	WHITE 3vs4	SLC12A2	44.3	46.5	-0.53759	115	0.591896	49	68
	WHITE 3vs4	SLC22A2	9.6	11.2	-1.42864	115	0.155819	49	68
	WHITE 3vs4	SLC22A3	993.4	989.3	0.05247	115	0.958245	49	68
	WHITE 3vs4	SLC25A22	123.4	133.6	-0.5353	115	0.593479	49	68
	WHITE 3vs4	SLC27A5	2562	2763.5	-0.49911	115	0.618653	49	68
	WHITE 3vs4	SLC2A2	10883.6	11423.6	-0.78297	115	0.435256	49	68
	WHITE 3vs4	SLC2A4	48.1	53.2	-0.87098	115	0.385578	49	68
	WHITE 3vs4	SLC37A4	1771.39	1588.73	2.73349	115	0.00725797	49	68
	WHITE 3vs4	SLC4A4	1094.8	1036.8	0.63687	115	0.525474	49	68
	WHITE 3vs4	SLC4A9	14.1	14.5	-0.19387	115	0.846622	49	68
	WHITE 3vs4	SLC7A1	28.7	32.9	-1.02065	115	0.309563	49	68
	WHITE 3vs4	SLIT3	33.5	41.6	-1.45182	115	0.149273	49	68
	WHITE 3vs4	SMAD2	367.3	388.8	-1.5466	115	0.124707	49	68
	WHITE 3vs4	SMAD3	372.2	391.2	-0.80375	115	0.423198	49	68
	WHITE 3vs4	SMAD4	895.2	904.5	-0.20503	115	0.837913	49	68
	WHITE 3vs4	SMAD7	282.076	318.249	-3.12773	115	0.00223185	49	68
	WHITE 3vs4	SMPD1	118.078	135.356	-2.37032	115	0.0194366	49	68
	WHITE 3vs4	SNX10	982.719	1161.62	-3.03881	115	0.00294044	49	68
	WHITE 3vs4	SNX17	619.1	638.4	-1.04878	115	0.296478	49	68
	WHITE 3vs4	SOAT2	47.7	46.4	0.30533	115	0.760668	49	68
	WHITE 3vs4	SOD2	3706.5	4156.4	-1.03577	115	0.302482	49	68
	WHITE 3vs4	SORT1	193.7	158.1	1.27601	115	0.204523	49	68
	WHITE 3vs4	SP100	635.6	672.8	-0.82291	115	0.41226	49	68
	WHITE 3vs4	SPARC	677.087	855.629	-2.83495	115	0.00541594	49	68
	WHITE 3vs4	SPECC1L	242.219	276.735	-3.71575	115	0.000314354	49	68
	WHITE 3vs4	SPHK1	30.1	34.2	-1.06162	115	0.290631	49	68
	WHITE 3vs4	SPHK2	392.9	426.8	-0.58818	115	0.557566	49	68
	WHITE 3vs4	SPOCK3	23.4	20.9	1.08297	115	0.281086	49	68
	WHITE 3vs4	SREBF1	2495.19	1936.69	2.37391	115	0.0192578	49	68
	WHITE 3vs4	SREBF2	1206.2	1269.5	-0.85821	115	0.39256	49	68
	WHITE 3vs4	SRP14	292.5	274.2	0.93047	115	0.354075	49	68
	WHITE 3vs4	SRSF2	788.5	789.2	-0.01271	115	0.98988	49	68
	WHITE 3vs4	SRSF4	487.5	480.2	0.23891	115	0.811603	49	68
	WHITE 3vs4	SSFA2	703.3	674.8	1.31673	115	0.190548	49	68
	WHITE 3vs4	ST14	80.3	94.2	-1.79959	115	0.074548	49	68
	WHITE 3vs4	STARD10	15.3	15.3	0.04616	115	0.963263	49	68
	WHITE 3vs4	STAT1	1316.54	1484.55	-2.17609	115	0.0315941	49	68
	WHITE 3vs4	STAT3	1894.93	2255.86	-2.53032	115	0.0127481	49	68
	WHITE 3vs4	STC1	15.8	19	-1.08584	115	0.279819	49	68
	WHITE 3vs4	SUCLG1	1496	1497.6	-0.02599	115	0.979307	49	68
	WHITE 3vs4	SYCN	17	16.6	0.1259	115	0.900029	49	68
	WHITE 3vs4	SYF2	266.5	274.9	-0.92828	115	0.355205	49	68
	WHITE 3vs4	SYTL5	26.4	27.7	-0.47192	115	0.637879	49	68
	WHITE 3vs4	TAF1C	293.7	299.6	-0.10146	115	0.91936	49	68
	WHITE 3vs4	TAOK2	250.5	257.6	-0.2795	115	0.780364	49	68
	WHITE 3vs4	TBC1D15	422.5	432.8	-0.81444	115	0.417078	49	68
	WHITE 3vs4	TCF21	83.9	90.1	-0.58184	115	0.561817	49	68
	WHITE 3vs4	TCF4	94.1	105	-1.48306	115	0.140795	49	68
	WHITE 3vs4	TDO2	12443.9	10199	2.4585	115	0.0154424	49	68
	WHITE 3vs4	TEAD4	34.9	41.2	-1.89604	115	0.060464	49	68
	WHITE 3vs4	TGFA	61.6	61.7	-0.00676	115	0.994621	49	68
	WHITE 3vs4	TGFB1	371.304	549.08	-2.70173	115	0.00794193	49	68
	WHITE 3vs4	TGFB1I1	24.2	28.5	-1.81535	115	0.072077	49	68
	WHITE 3vs4	TGFBI	1424.22	1753.1	-2.09245	115	0.0385983	49	68
	WHITE 3vs4	TGFBR1	164.614	209.903	-3.10225	115	0.00241672	49	68
	WHITE 3vs4	TGFBR2	532.783	613.442	-2.47854	115	0.0146434	49	68
	WHITE 3vs4	TGM2	622	711.3	-1.31439	115	0.19133	49	68
	WHITE 3vs4	THBS1	423.1	822.8	-1.62148	115	0.107654	49	68
	WHITE 3vs4	THBS2	115.382	172.253	-2.88328	115	0.00469856	49	68
	WHITE 3vs4	THSD4	388.6	365.4	0.75291	115	0.453041	49	68
	WHITE 3vs4	TICAM1	138.6	143.1	-0.48025	115	0.631962	49	68
	WHITE 3vs4	TIMM8A	325.1	331.4	-0.36542	115	0.715472	49	68
	WHITE 3vs4	TIMP1	697.321	1029.87	-2.79093	115	0.00615516	49	68
	WHITE 3vs4	TIMP2	420.6	467.7	-1.65081	115	0.101505	49	68
	WHITE 3vs4	TIMP3	923.218	1276.85	-2.71501	115	0.00764902	49	68
	WHITE 3vs4	TIMP4	21.4	25.6	-0.93271	115	0.352925	49	68
	WHITE 3vs4	TLL1	18.4	20.7	-0.69728	115	0.487033	49	68
	WHITE 3vs4	TLL2	16.9	15.7	0.36135	115	0.718502	49	68
	WHITE 3vs4	TLR2	191.8	199.9	-0.74898	115	0.455397	49	68
	WHITE 3vs4	TLR4	230.2	229	0.10001	115	0.920512	49	68
	WHITE 3vs4	TM6SF2	863.4	950.6	-0.52443	115	0.600991	49	68
	WHITE 3vs4	TM7SF2	1354.9	1513.9	-0.73186	115	0.465742	49	68
	WHITE 3vs4	TMC4	97	90.4	0.64483	115	0.520324	49	68
	WHITE 3vs4	TMEM97	1254.4	1223	0.21543	115	0.829817	49	68
	WHITE 3vs4	TMPRSS11A	24.7	24.1	0.17774	115	0.859236	49	68
	WHITE 3vs4	TMPRSS11B	13.5	14.2	-0.31169	115	0.755842	49	68
	WHITE 3vs4	TMPRSS11D	13	12.4	0.26387	115	0.792353	49	68
	WHITE 3vs4	TMPRSS11E	12.9	12.4	0.19186	115	0.848193	49	68
	WHITE 3vs4	TMPRSS11F	18.2	16.4	0.45292	115	0.651458	49	68
	WHITE 3vs4	TMPRSS12	14.9	15.1	-0.09622	115	0.923514	49	68
	WHITE 3vs4	TMPRSS13	26.2	25.5	0.17462	115	0.861689	49	68
	WHITE 3vs4	TMPRSS15	14.9	17.4	-1.01068	115	0.31429	49	68
	WHITE 3vs4	TMPRSS2	300.3	330.6	-0.82905	115	0.408794	49	68
	WHITE 3vs4	TMPRSS3	35.6	48.2	-1.54936	115	0.124042	49	68
	WHITE 3vs4	TMPRSS4	8.3	10.1	-1.81466	115	0.072183	49	68
	WHITE 3vs4	TMPRSS5	12.8	11.1	1.08603	115	0.279736	49	68
	WHITE 3vs4	TMPRSS6	1072.5	1233.9	-1.11126	115	0.268773	49	68
	WHITE 3vs4	TMPRSS7	14.4	14.9	-0.26614	115	0.79061	49	68
	WHITE 3vs4	TMPRSS9	150.1	167.5	-0.38837	115	0.698462	49	68
	WHITE 3vs4	TNC	28.2	31	-1.01624	115	0.311647	49	68
	WHITE 3vs4	TNF	30.9927	37.0912	-2.05662	115	0.0419849	49	68
	WHITE 3vs4	TNK2	146.4	154	-0.33691	115	0.736803	49	68
	WHITE 3vs4	TPSAB1	179.6	169.7	0.50337	115	0.615666	49	68
	WHITE 3vs4	TPSD1	16.2	15.7	0.19924	115	0.842425	49	68
	WHITE 3vs4	TRAF6	348.3	350.6	-0.08153	115	0.935158	49	68
	WHITE 3vs4	TRIB1	1146.2	1225.3	-0.42443	115	0.672046	49	68
	WHITE 3vs4	TRIB3	110	105.2	0.59032	115	0.556135	49	68
	WHITE 3vs4	TRIO	526.7	556.8	-0.48888	115	0.625855	49	68
	WHITE 3vs4	TSC22D2	135.7	131.8	0.2401	115	0.810682	49	68
	WHITE 3vs4	TSC22D3	533.7	622.5	-0.83353	115	0.406274	49	68
	WHITE 3vs4	TTC39B	292.4	293.1	-0.02485	115	0.980215	49	68
	WHITE 3vs4	TTR	107966	113166	-0.6463	115	0.519372	49	68
	WHITE 3vs4	TUBB	300.493	265.523	2.00314	115	0.0475142	49	68
	WHITE 3vs4	TXN2	749.6	722.1	1.10024	115	0.273527	49	68
	WHITE 3vs4	UBAP1	672.3	723.9	-1.9385	115	0.055013	49	68
	WHITE 3vs4	UBE2E1	438.144	471.526	-2.37403	115	0.0192521	49	68
	WHITE 3vs4	UBL5	2956.1	2937.2	0.2344	115	0.815093	49	68
	WHITE 3vs4	UCN3	11.2	12.1	-0.56454	115	0.573486	49	68
	WHITE 3vs4	UCP2	148.7	154.7	-0.57254	115	0.568073	49	68
	WHITE 3vs4	UQCR10	620.753	756.574	-1.99744	115	0.0481387	49	68
	WHITE 3vs4	USP14	375.2	383.7	-0.58023	115	0.562897	49	68
	WHITE 3vs4	USP16	405.3	416.4	-0.77166	115	0.441899	49	68
	WHITE 3vs4	UTP18	330.5	348.5	-1.70944	115	0.090066	49	68
	WHITE 3vs4	UXT	483.473	508.33	-2.01997	115	0.0457106	49	68
	WHITE 3vs4	VCAM1	318.1	358.3	-1.51504	115	0.132507	49	68
	WHITE 3vs4	VEGFA	2552.7	2319.7	0.59058	115	0.555963	49	68
	WHITE 3vs4	VEGFB	175.1	189.7	-1.2382	115	0.218162	49	68
	WHITE 3vs4	VEGFC	66.7	74.2	-1.08382	115	0.280712	49	68
	WHITE 3vs4	VPS13B	907.9	976.9	-0.74807	115	0.455945	49	68
	WHITE 3vs4	VPS41	492.624	529.313	-2.38225	115	0.0188476	49	68
	WHITE 3vs4	VTN	2484.9	2418.8	0.2593	115	0.795867	49	68
	WHITE 3vs4	WDR12	272.1	280.9	-0.30039	115	0.764424	49	68
	WHITE 3vs4	WFIKKN1	12.1	11.7	0.25717	115	0.797507	49	68
	WHITE 3vs4	WFIKKN2	8.9	9.4	-0.44329	115	0.658391	49	68
	WHITE 3vs4	WIPF1	129.341	148.763	-2.59912	115	0.0105707	49	68
	WHITE 3vs4	XPA	267.7	272.2	-0.55306	115	0.581294	49	68
	WHITE 3vs4	XYLT2	104.5	101.9	0.72015	115	0.472895	49	68
	WHITE 3vs4	YME1L1	428.5	448.5	-1.62356	115	0.107208	49	68
	WHITE 3vs4	YTHDF2	240.4	238.4	0.16882	115	0.866235	49	68
	WHITE 3vs4	ZBTB17	94.5	97.1	-0.30197	115	0.763221	49	68
	WHITE 3vs4	ZC3HC1	142	153.2	-1.0126	115	0.313378	49	68
	WHITE 3vs4	ZER1	452.3	423.1	0.53093	115	0.596489	49	68
	WHITE 3vs4	ZFX	91.7	85.1	1.33534	115	0.184404	49	68
	WHITE 3vs4	ZG16	575.9	578.4	-0.07896	115	0.937204	49	68
	WHITE 3vs4	ZNF185	25.1696	35.4522	-3.03027	115	0.00301845	49	68
	WHITE 3vs4	ZNF407	296.7	297.3	-0.02431	115	0.98065	49	68
	WHITE 3vs4	ZNHIT3	476.6	478.5	-0.05772	115	0.954072	49	68
	WHITE 3vs4	ZPR1	291.8	262	1.00568	115	0.316679	49	68
	WHITE 3vs4	ZRSR2	96.0733	82.1168	2.34067	115	0.0209723	49	68

## Sheet: ALL 1 to 2
	Comparison of mean gene expression between stages 1 and 2 in All together
	Comparison	GENE	Mean 1	Mean 2	t-value	df	p	N 1	N 2
	ALL 1vs2	IFI30	529.68	619.499	-3.13567	155	0.00205176	72	85
	ALL 1vs2	SPECC1L	232.1	236.3	-0.64989	155	0.516723	72	85
	ALL 1vs2	ATP6V1F	344.779	387.389	-3.88423	155	0.000151668	72	85
	ALL 1vs2	COL5A1	196.8	199.2	-0.21315	155	0.831489	72	85
	ALL 1vs2	SERPINC1	29866.5	28589.6	1.06648	155	0.287863	72	85
	ALL 1vs2	LGALS3	122.925	144.803	-2.29514	155	0.0230666	72	85
	ALL 1vs2	COL3A1	1931.7	2094.1	-1.06141	155	0.290154	72	85
	ALL 1vs2	COL1A2	118.6	124.9	-0.4727	155	0.63709	72	85
	ALL 1vs2	GJB1	4118	3944.2	1.83543	155	0.068358	72	85
	ALL 1vs2	SLC37A4	1969.03	1845.02	2.0747	155	0.0396672	72	85
	ALL 1vs2	AEBP1	128.1	131.7	-0.35766	155	0.721087	72	85
	ALL 1vs2	NTS	23.7	30.6	-1.29489	155	0.197284	72	85
	ALL 1vs2	BAX	288.691	321.732	-2.48985	155	0.0138351	72	85
	ALL 1vs2	MMP14	127.1	130.4	-0.75548	155	0.45111	72	85
	ALL 1vs2	ANXA1	204	213.8	-0.69612	155	0.487397	72	85
	ALL 1vs2	ABCC4	83.8	91.2	-1.01414	155	0.312097	72	85
	ALL 1vs2	RNASE1	85.3721	107.143	-3.30269	155	0.00118904	72	85
	ALL 1vs2	ASAH1	1128.2	1183.7	-1.40205	155	0.162899	72	85
	ALL 1vs2	COL1A1	143.8	181	-1.2643	155	0.208019	72	85
	ALL 1vs2	MMP9	24.2099	35.076	-2.21302	155	0.0283575	72	85
	ALL 1vs2	CTSD	4362.8	4949.7	-1.23006	155	0.220537	72	85
	ALL 1vs2	LAMC1	214.1	212.3	0.25795	155	0.796784	72	85
	ALL 1vs2	AR	714.6	705.9	0.33022	155	0.741679	72	85
	ALL 1vs2	COL16A1	37.7	36.5	0.32066	155	0.748898	72	85
	ALL 1vs2	SERPINH1	348.8	349.5	-0.06024	155	0.95204	72	85
	ALL 1vs2	KBTBD2	298.2	306.7	-0.72919	155	0.466987	72	85
	ALL 1vs2	COL14A1	371.1	401.3	-1.3318	155	0.18488	72	85
	ALL 1vs2	FBLN5	190.4	195.2	-0.38838	155	0.698269	72	85
	ALL 1vs2	CCL5	150.1	162.1	-0.97729	155	0.329946	72	85
	ALL 1vs2	ADAM9	114.7	117.3	-0.58002	155	0.562745	72	85
	ALL 1vs2	THBS2	89.6	97.3	-1.32313	155	0.187742	72	85
	ALL 1vs2	COL4A2	173.2	209.8	-1.30444	155	0.194016	72	85
	ALL 1vs2	CXCL9	93.0831	119.468	-2.42351	155	0.0165232	72	85
	ALL 1vs2	ZNF185	23	28	-1.86192	155	0.064507	72	85
	ALL 1vs2	LXN	45.4	50.9	-1.83786	155	0.067998	72	85
	ALL 1vs2	TIMP3	882.4	921.5	-0.50689	155	0.612951	72	85
	ALL 1vs2	HSPG2	552.3	603.6	-1.64678	155	0.10163	72	85
	ALL 1vs2	TGFBR1	159.6	166.9	-0.64622	155	0.519096	72	85
	ALL 1vs2	DCAF11	103.2	114.5	-1.38794	155	0.167148	72	85
	ALL 1vs2	LY96	116.6	129.1	-1.7727	155	0.078243	72	85
	ALL 1vs2	TGFB1	300.8	353.6	-1.14377	155	0.254484	72	85
	ALL 1vs2	PDGFRB	249	273.3	-1.7573	155	0.080842	72	85
	ALL 1vs2	COL6A3	311.1	311.6	-0.04172	155	0.966778	72	85
	ALL 1vs2	EIF4A3	139.4	141.5	-0.28865	155	0.773237	72	85
	ALL 1vs2	CTSK	175.3	178.2	-0.32949	155	0.742228	72	85
	ALL 1vs2	COL4A1	81.3	84.8	-0.96177	155	0.337664	72	85
	ALL 1vs2	DCN	1950.2	1995.1	-0.53804	155	0.591323	72	85
	ALL 1vs2	DAB2	272.6	291.3	-1.8381	155	0.067963	72	85
	ALL 1vs2	TIMP1	656.1	680.4	-0.70582	155	0.481357	72	85
	ALL 1vs2	SMPD1	122.6	122.8	-0.02723	155	0.978309	72	85
	ALL 1vs2	SPARC	684.6	717.8	-1.0569	155	0.2922	72	85
	ALL 1vs2	GZMA	133.294	154.017	-2.53495	155	0.0122376	72	85
	ALL 1vs2	CD44	343.9	402.7	-1.02969	155	0.304758	72	85
	ALL 1vs2	PAFAH1B2	478.1	488.3	-1.11865	155	0.265022	72	85
	ALL 1vs2	PLAU	29	32.7	-1.27928	155	0.20271	72	85
	ALL 1vs2	CCR5	29.6492	35.268	-2.2793	155	0.0240141	72	85
	ALL 1vs2	ADH6	8729.6	8435.4	1.03315	155	0.303145	72	85
	ALL 1vs2	LNPEP	201.2	211.1	-0.7728	155	0.440819	72	85
	ALL 1vs2	CETP	412.5	376.2	1.04168	155	0.299182	72	85
	ALL 1vs2	HTRA1	1350.6	1434.8	-1.08172	155	0.281056	72	85
	ALL 1vs2	FIBP	324	335.2	-1.9204	155	0.056643	72	85
	ALL 1vs2	STAT3	1680.7	1691.8	-0.10921	155	0.913177	72	85
	ALL 1vs2	MTHFD2	29.8	35.5	-1.77801	155	0.077363	72	85
	ALL 1vs2	BAMBI	138.8	139.2	-0.03423	155	0.972735	72	85
	ALL 1vs2	HTRA3	32.2	31.6	0.25375	155	0.800027	72	85
	ALL 1vs2	COL5A2	196.3	193.4	0.29619	155	0.767485	72	85
	ALL 1vs2	LUM	510.5	567.3	-1.59986	155	0.111666	72	85
	ALL 1vs2	ATP2C1	276.4	288.2	-1.4251	155	0.156139	72	85
	ALL 1vs2	FBN1	90.7	95.2	-1.18144	155	0.239237	72	85
	ALL 1vs2	CCDC3	199.2	211.7	-1.6233	155	0.106558	72	85
	ALL 1vs2	CCL19	76.6914	114.303	-2.29555	155	0.0230424	72	85
	ALL 1vs2	ITIH4	32761.6	30568.9	1.9505	155	0.05292	72	85
	ALL 1vs2	FBLN2	69.6	79.5	-0.94179	155	0.347764	72	85
	ALL 1vs2	FAP	14.5	18.8	-0.97818	155	0.329512	72	85
	ALL 1vs2	GZMK	73.449	88.5019	-2.24755	155	0.0260163	72	85
	ALL 1vs2	COL6A2	555.9	559	-0.1017	155	0.919127	72	85
	ALL 1vs2	ACTR2	928.708	980.612	-2.20086	155	0.0292249	72	85
	ALL 1vs2	COPZ1	593.6	641.7	-0.98385	155	0.326725	72	85
	ALL 1vs2	F3	47.5	49.7	-0.49758	155	0.619485	72	85
	ALL 1vs2	WIPF1	128.1	135.6	-1.35134	155	0.178556	72	85
	ALL 1vs2	PGK1	2528	2535.5	-0.06895	155	0.945119	72	85
	ALL 1vs2	IQGAP1	429.8	457.9	-1.37661	155	0.170618	72	85
	ALL 1vs2	TUBB	320.5	324.5	-0.27744	155	0.781814	72	85
	ALL 1vs2	LTBP1	339.4	371	-1.40166	155	0.163015	72	85
	ALL 1vs2	TDO2	11437	10932.3	0.79289	155	0.429052	72	85
	ALL 1vs2	MMP19	29.8	33.8	-0.95427	155	0.341432	72	85
	ALL 1vs2	CD48	114.3	115.4	-0.17631	155	0.860283	72	85
	ALL 1vs2	IFI16	206.4	217.3	-1.10363	155	0.271466	72	85
	ALL 1vs2	KLKB1	4869.8	4734.5	1.07226	155	0.285271	72	85
	ALL 1vs2	LAMB1	213.4	203	1.01709	155	0.310696	72	85
	ALL 1vs2	RPS6KA5	119.9	122.6	-0.43186	155	0.66644	72	85
	ALL 1vs2	CTSW	30.9818	41.0128	-3.47286	155	0.000667589	72	85
	ALL 1vs2	ADAMDEC1	13.5	14.9	-0.99931	155	0.319204	72	85
	ALL 1vs2	ST14	58.9	65.5	-1.52235	155	0.129959	72	85
	ALL 1vs2	GHR	6158	6249.7	-0.27788	155	0.781472	72	85
	ALL 1vs2	PDGFRA	181.2	200	-1.26299	155	0.208489	72	85
	ALL 1vs2	TNF	26.2664	34.1227	-2.67484	155	0.008279	72	85
	ALL 1vs2	HMOX1	846.625	1063.45	-3.00045	155	0.00314235	72	85
	ALL 1vs2	LOXL2	32.8	38.4	-1.24948	155	0.213372	72	85
	ALL 1vs2	ATP6AP2	274.4	294.7	-1.86533	155	0.064025	72	85
	ALL 1vs2	TGFB1I1	24.6	24	0.50554	155	0.6139	72	85
	ALL 1vs2	CD40LG	23.7	29.6	-1.22633	155	0.221933	72	85
	ALL 1vs2	TGFBR2	530.596	577.661	-2.20097	155	0.0292167	72	85
	ALL 1vs2	CRBN	269.7	282.6	-1.68969	155	0.093097	72	85
	ALL 1vs2	DDR1	62.7	67.3	-0.67379	155	0.501449	72	85
	ALL 1vs2	CCR7	13.7	15.8	-1.15677	155	0.249146	72	85
	ALL 1vs2	RNPEP	572.6	594.5	-0.68858	155	0.492118	72	85
	ALL 1vs2	IGFBP6	72.7	69	0.55158	155	0.582031	72	85
	ALL 1vs2	IRS1	272.7	273	-0.02027	155	0.983852	72	85
	ALL 1vs2	MMP2	39.2	43.1	-1.00816	155	0.314951	72	85
	ALL 1vs2	DPP4	548.1	561.9	-0.57628	155	0.565261	72	85
	ALL 1vs2	IL18	91.2	102.3	-1.28181	155	0.201823	72	85
	ALL 1vs2	CHSY1	41.3	42.5	-0.82996	155	0.407838	72	85
	ALL 1vs2	PLCG2	199.1	218.7	-1.69187	155	0.09268	72	85
	ALL 1vs2	KNG1	26086.7	24978.6	2.19415	155	0.0297132	72	85
	ALL 1vs2	ACTA2	279	288.8	-0.42989	155	0.667874	72	85
	ALL 1vs2	SMAD7	298.7	313.6	-1.57631	155	0.116994	72	85
	ALL 1vs2	MRAS	39.7	48.9	-1.95774	155	0.052057	72	85
	ALL 1vs2	CASP1	159.588	183.847	-2.26967	155	0.0246067	72	85
	ALL 1vs2	IL1B	24.4	27.8	-0.65016	155	0.516554	72	85
	ALL 1vs2	IGFBP3	6463.4	6967.6	-1.3113	155	0.191696	72	85
	ALL 1vs2	RPN2	1589.7	1698.4	-0.68766	155	0.492695	72	85
	ALL 1vs2	SNX10	865.8	939.4	-1.64913	155	0.101147	72	85
	ALL 1vs2	AKR1D1	2675.1	2725.8	-0.50531	155	0.614056	72	85
	ALL 1vs2	FGF7	15.5	17.3	-1.41468	155	0.159167	72	85
	ALL 1vs2	KLK11	16.8	16.1	0.27051	155	0.787127	72	85
	ALL 1vs2	PPARG	332.8	338.8	-0.69691	155	0.486904	72	85
	ALL 1vs2	TGFBI	1096.6	1199.2	-1.03791	155	0.300928	72	85
	ALL 1vs2	SERPINB1	272.2	280	-0.80525	155	0.421912	72	85
	ALL 1vs2	BGN	793	1101.2	-1.28847	155	0.199501	72	85
	ALL 1vs2	SDHC	742.4	757.3	-0.56689	155	0.571607	72	85
	ALL 1vs2	UQCR10	668.9	703.5	-0.55163	155	0.581996	72	85
	ALL 1vs2	CTSF	1576.9	1611.3	-0.41477	155	0.678887	72	85
	ALL 1vs2	KRT7	82.7	93.3	-1.33258	155	0.184624	72	85
	ALL 1vs2	GGT5	176.2	192.2	-0.486	155	0.627655	72	85
	ALL 1vs2	SREBF1	2138	1869.2	1.9326	155	0.055109	72	85
	ALL 1vs2	AMBP	158051	157959	0.01747	155	0.986082	72	85
	ALL 1vs2	FAS	140	142.2	-0.46708	155	0.641098	72	85
	ALL 1vs2	TMPRSS3	27.7	31.3	-0.74381	155	0.458119	72	85
	ALL 1vs2	CCL21	148.92	178.872	-1.98207	155	0.0492396	72	85
	ALL 1vs2	JUN	98.7	75.9	1.42324	155	0.156678	72	85
	ALL 1vs2	TEAD4	31.8	38.3	-1.3559	155	0.177104	72	85
	ALL 1vs2	VPS41	459.3	478.7	-1.70753	155	0.089726	72	85
	ALL 1vs2	LDLR	156.8	159.8	-0.12582	155	0.90004	72	85
	ALL 1vs2	PDGFA	21.9	23.4	-0.54781	155	0.584613	72	85
	ALL 1vs2	APOB	19590.9	19164.2	0.86536	155	0.38818	72	85
	ALL 1vs2	TIMP2	381.7	401.1	-1.14107	155	0.255599	72	85
	ALL 1vs2	MMP28	15.8	15.2	0.48005	155	0.631869	72	85
	ALL 1vs2	PCSK5	42.8	46.6	-1.21179	155	0.227439	72	85
	ALL 1vs2	PRSS23	49.2	57.2	-1.61387	155	0.108589	72	85
	ALL 1vs2	TXN2	853.5	845.7	0.34135	155	0.733301	72	85
	ALL 1vs2	UBAP1	683.1	692.5	-0.45308	155	0.651126	72	85
	ALL 1vs2	LIPC	1732.4	1911.9	-1.88804	155	0.06089	72	85
	ALL 1vs2	FMO1	28.3	38.9	-1.73441	155	0.084833	72	85
	ALL 1vs2	NOCT	117.5	140	-1.80817	155	0.072518	72	85
	ALL 1vs2	HGF	515.6	528.1	-0.60326	155	0.547215	72	85
	ALL 1vs2	IFNAR2	622.2	643.9	-0.72823	155	0.467571	72	85
	ALL 1vs2	AP1B1	243.3	232.4	0.37184	155	0.710522	72	85
	ALL 1vs2	CFI	4467.2	4357.6	0.86138	155	0.390357	72	85
	ALL 1vs2	ARF4	1845.3	1966.2	-1.85588	155	0.06537	72	85
	ALL 1vs2	IL7R	101.4	111.1	-1.20583	155	0.229721	72	85
	ALL 1vs2	ADAM20	59.2	61.3	-0.43466	155	0.66441	72	85
	ALL 1vs2	SLIT3	31.5	26.4	1.70213	155	0.090735	72	85
	ALL 1vs2	BACE2	52.4	59	-1.50681	155	0.133894	72	85
	ALL 1vs2	FGFR1	93.2	94.6	-0.25882	155	0.796116	72	85
	ALL 1vs2	KLK1	8.9	9.4	-0.59309	155	0.553982	72	85
	ALL 1vs2	MMP15	233.9	226	0.68298	155	0.49564	72	85
	ALL 1vs2	FGFR2	941.3	1058	-1.27899	155	0.202812	72	85
	ALL 1vs2	PUS7L	188.9	195.3	-1.24536	155	0.214879	72	85
	ALL 1vs2	EIF2B1	325.5	323.8	0.23119	155	0.817473	72	85
	ALL 1vs2	CDKN2B	34	39.3	-1.00819	155	0.314936	72	85
	ALL 1vs2	CCL3	71.9	85.8	-1.58344	155	0.115359	72	85
	ALL 1vs2	MMP7	47.7	56.8	-1.44197	155	0.151329	72	85
	ALL 1vs2	SSFA2	714.5	697.9	0.95242	155	0.342369	72	85
	ALL 1vs2	HNRNPA2B1	7548.7	7539.3	0.03055	155	0.975669	72	85
	ALL 1vs2	AQP4	17.5	26.9	-1.54562	155	0.124237	72	85
	ALL 1vs2	MRPL18	789.8	908.9	-0.94928	155	0.343954	72	85
	ALL 1vs2	GATB	121.2	127.6	-0.49247	155	0.623082	72	85
	ALL 1vs2	HMG20B	638.5	708.2	-1.12116	155	0.263955	72	85
	ALL 1vs2	COL10A1	26.8	29.3	-0.7	155	0.484978	72	85
	ALL 1vs2	CXCL12	350.2	413.2	-0.73076	155	0.466027	72	85
	ALL 1vs2	F7	119.6	132.8	-0.89529	155	0.372019	72	85
	ALL 1vs2	MYC	65.8	60.9	0.93386	155	0.351831	72	85
	ALL 1vs2	HLA.C	1506.3	1614.4	-0.73398	155	0.464069	72	85
	ALL 1vs2	ICAM1	179.2	166.7	1.34775	155	0.179704	72	85
	ALL 1vs2	CCL2	27.2	27.5	-0.10667	155	0.91519	72	85
	ALL 1vs2	CCR2	43.6	49.5	-1.76839	155	0.078963	72	85
	ALL 1vs2	THBS1	339.2	319.7	0.4824	155	0.630201	72	85
	ALL 1vs2	ADAM33	29.2	27.1	0.68596	155	0.493762	72	85
	ALL 1vs2	PODXL	49.0304	56.6167	-1.98387	155	0.049036	72	85
	ALL 1vs2	CTSZ	3803.9	3891.7	-0.54953	155	0.583436	72	85
	ALL 1vs2	CTSG	18.6	32.9	-1.81211	155	0.071905	72	85
	ALL 1vs2	F12	3745.9	3790.5	-0.14973	155	0.881176	72	85
	ALL 1vs2	ADAMTS7	35.4	39.2	-0.93665	155	0.350397	72	85
	ALL 1vs2	CXCR3	28.8	30	-0.44503	155	0.656919	72	85
	ALL 1vs2	IFNGR2	223	223.7	-0.09974	155	0.920682	72	85
	ALL 1vs2	ADAMTS15	21.9	32.1	-1.11929	155	0.264749	72	85
	ALL 1vs2	ADAMTS2	141.2	138.5	0.46749	155	0.640804	72	85
	ALL 1vs2	PUM2	967.6	949.4	0.73956	155	0.460684	72	85
	ALL 1vs2	ADAM28	30.2	28.5	0.87541	155	0.382706	72	85
	ALL 1vs2	MMP25	51.1	56.2	-1.16129	155	0.247308	72	85
	ALL 1vs2	SLC7A1	22.4	24.8	-0.76055	155	0.448078	72	85
	ALL 1vs2	FGF1	16.7	20.1	-1.58965	155	0.113951	72	85
	ALL 1vs2	ZRSR2	86.4	90.3	-0.57919	155	0.563302	72	85
	ALL 1vs2	OGFOD1	196.8	200.4	-0.71365	155	0.476517	72	85
	ALL 1vs2	SEC11A	1744.5	1776.2	-0.78276	155	0.434963	72	85
	ALL 1vs2	FILIP1L	30.7	31.7	-0.48882	155	0.625662	72	85
	ALL 1vs2	DCTN6	337.7	344.8	-1.16473	155	0.245919	72	85
	ALL 1vs2	PLAT	123.5	132.9	-1.01877	155	0.309902	72	85
	ALL 1vs2	ATP5B	2279.1	2436.2	-1.03049	155	0.304386	72	85
	ALL 1vs2	AFG3L2	250.7	247.4	0.52663	155	0.599206	72	85
	ALL 1vs2	LAMA4	122.8	141	-0.74105	155	0.459782	72	85
	ALL 1vs2	IER3	59.9	60.1	-0.0381	155	0.96966	72	85
	ALL 1vs2	SOD2	3063.4	2955.9	0.70463	155	0.482098	72	85
	ALL 1vs2	ADAM10	333.4	330.9	0.35662	155	0.721863	72	85
	ALL 1vs2	C2	2672.5	2501.1	0.81127	155	0.418456	72	85
	ALL 1vs2	GUSB	1679.1	1680.1	-0.01556	155	0.987608	72	85
	ALL 1vs2	MZB1	48	53.1	-0.53699	155	0.592043	72	85
	ALL 1vs2	PRSS44	31.6	37.3	-1.19241	155	0.234922	72	85
	ALL 1vs2	RGCC	22.5	25.4	-0.75225	155	0.453039	72	85
	ALL 1vs2	PCSK7	96.9	98.2	-0.24705	155	0.805193	72	85
	ALL 1vs2	ANXA3	40.6	44.1	-0.77688	155	0.438413	72	85
	ALL 1vs2	ATP5G3	3484.2	3518.6	-0.46594	155	0.641912	72	85
	ALL 1vs2	GZMB	46.3	56.7	-1.48479	155	0.13963	72	85
	ALL 1vs2	C5	6264.7	6233.2	0.14755	155	0.882886	72	85
	ALL 1vs2	RELA	127.8	129	-0.1691	155	0.865942	72	85
	ALL 1vs2	GPX2	799.6	717.6	1.02682	155	0.306103	72	85
	ALL 1vs2	IGF1R	42.6	40.8	0.78268	155	0.435007	72	85
	ALL 1vs2	POLRMT	280	334.9	-0.67124	155	0.503069	72	85
	ALL 1vs2	COPS5	969.8	962.3	0.22405	155	0.82301	72	85
	ALL 1vs2	YME1L1	435.2	442.3	-0.73331	155	0.464477	72	85
	ALL 1vs2	GDPD3	28.5	30.1	-0.40459	155	0.686339	72	85
	ALL 1vs2	PSMB3	1343.7	1298.3	1.13713	155	0.25724	72	85
	ALL 1vs2	UXT	507.3	520.6	-1.32996	155	0.185487	72	85
	ALL 1vs2	PMPCB	1776.1	1846.6	-1.03006	155	0.304588	72	85
	ALL 1vs2	STAT1	1281.3	1376.4	-1.14203	155	0.255202	72	85
	ALL 1vs2	CSTB	1533.7	1627.4	-1.30044	155	0.195382	72	85
	ALL 1vs2	VEGFC	58.8	67.9	-1.329	155	0.1858	72	85
	ALL 1vs2	BAG6	1306.5	1328.3	-0.26015	155	0.795091	72	85
	ALL 1vs2	PRSS3	19.6	22.7	-1.65876	155	0.099186	72	85
	ALL 1vs2	ZC3HC1	135	138.2	-0.3712	155	0.710992	72	85
	ALL 1vs2	RXRA	4695.2	4898.5	-0.81933	155	0.413859	72	85
	ALL 1vs2	MMP21	15.5	18	-0.9429	155	0.347199	72	85
	ALL 1vs2	RXRB	202.5	202	0.1008	155	0.919836	72	85
	ALL 1vs2	PROS1	6055.2	6210.2	-0.58661	155	0.558317	72	85
	ALL 1vs2	APOA1	109919	118267	-0.779	155	0.437165	72	85
	ALL 1vs2	MTX2	393.4	390.2	0.25957	155	0.795542	72	85
	ALL 1vs2	SLC22A2	9.8	10.8	-0.89255	155	0.373479	72	85
	ALL 1vs2	SERPING1	24668.2	24524.6	0.24876	155	0.803873	72	85
	ALL 1vs2	PLA2G16	1214.9	1294.1	-0.49507	155	0.621253	72	85
	ALL 1vs2	PTPN2	329.2	321.9	0.45889	155	0.646954	72	85
	ALL 1vs2	F9	5303.9	5067.2	1.26781	155	0.206765	72	85
	ALL 1vs2	ANGPTL6	336.2	338.3	-0.19338	155	0.846913	72	85
	ALL 1vs2	ASNS	52.1	61.7	-0.99482	155	0.321374	72	85
	ALL 1vs2	XYLT2	105.7	104.4	0.41171	155	0.681119	72	85
	ALL 1vs2	COL12A1	83.7	85.3	-0.34756	155	0.728644	72	85
	ALL 1vs2	PCSK6	4785.7	5402.3	-0.90633	155	0.36617	72	85
	ALL 1vs2	PLPP3	2260.7	2374.7	-1.20682	155	0.229341	72	85
	ALL 1vs2	ABLIM1	440.2	470.6	-0.51975	155	0.603978	72	85
	ALL 1vs2	PSRC1	41.1	35.7	0.95908	155	0.33901	72	85
	ALL 1vs2	NAIP	284.9	274.4	0.62503	155	0.532873	72	85
	ALL 1vs2	MRPS6	156.531	164.622	-2.09081	155	0.0381769	72	85
	ALL 1vs2	CD4	523.4	531.5	-0.26971	155	0.787739	72	85
	ALL 1vs2	TMPRSS6	869.8	909.3	-0.38617	155	0.699898	72	85
	ALL 1vs2	UBE2E1	478.6	485.6	-0.79696	155	0.426695	72	85
	ALL 1vs2	CYB5A	18652.6	18761.4	-0.1305	155	0.896342	72	85
	ALL 1vs2	FBLN1	240.6	201.8	1.05529	155	0.292934	72	85
	ALL 1vs2	PPP1R3F	25.7	32.5	-1.03819	155	0.300798	72	85
	ALL 1vs2	HTRA4	21.2	25.5	-0.66391	155	0.507735	72	85
	ALL 1vs2	NFKB2	41	42.4	-0.42606	155	0.670657	72	85
	ALL 1vs2	RELN	751.9	738.6	0.38825	155	0.698363	72	85
	ALL 1vs2	TNC	24.8	26.9	-1.00114	155	0.318319	72	85
	ALL 1vs2	ITGA9	247.9	260.4	-0.47684	155	0.63415	72	85
	ALL 1vs2	NOL7	687.9	699.8	-0.81497	155	0.416343	72	85
	ALL 1vs2	CXCR4	80.5	86.8	-0.8096	155	0.419412	72	85
	ALL 1vs2	LPA	1223.7	1183.1	0.5251	155	0.600267	72	85
	ALL 1vs2	MFSD2A	692.4	627.5	1.38221	155	0.168895	72	85
	ALL 1vs2	KLK6	33.4	34.9	-0.37643	155	0.70711	72	85
	ALL 1vs2	ACSM3	1641.8	1787.4	-1.77972	155	0.077082	72	85
	ALL 1vs2	PAPPA	13.8	15.6	-0.60317	155	0.54728	72	85
	ALL 1vs2	SERPINB8	25.5	26.4	-0.27861	155	0.780914	72	85
	ALL 1vs2	STC1	12.5	19.6	-1.06614	155	0.288017	72	85
	ALL 1vs2	MASP2	2004.98	1882.98	2.1924	155	0.0298418	72	85
	ALL 1vs2	IL6	10.3	14.8	-1.45759	155	0.146978	72	85
	ALL 1vs2	TMPRSS4	8.6	9.3	-0.74937	155	0.454769	72	85
	ALL 1vs2	MTOR	282.4	290.9	-0.50029	155	0.617581	72	85
	ALL 1vs2	SPHK1	22.4	24.6	-1.0079	155	0.315073	72	85
	ALL 1vs2	SERPINE1	703	542.9	1.60158	155	0.111284	72	85
	ALL 1vs2	PON3	7208.5	7293	-0.28379	155	0.776951	72	85
	ALL 1vs2	MEP1A	11.2	11.1	0.05265	155	0.958075	72	85
	ALL 1vs2	CELA1	24.1	28.5	-0.96424	155	0.336428	72	85
	ALL 1vs2	CTSH	1736.86	1905.56	-2.06845	155	0.0402586	72	85
	ALL 1vs2	ADAMTS8	9.1	9.5	-0.47414	155	0.63607	72	85
	ALL 1vs2	ADAMTS4	16.1	16.9	-0.45472	155	0.649948	72	85
	ALL 1vs2	EIF3L	2163.1	2159.7	0.05991	155	0.952302	72	85
	ALL 1vs2	CTGF	87	87.4	-0.02977	155	0.976292	72	85
	ALL 1vs2	LAMB2	437.6	430	0.53553	155	0.59305	72	85
	ALL 1vs2	LPIN1	417.556	365.787	3.33435	155	0.00106969	72	85
	ALL 1vs2	MMP1	16.6	20.2	-0.75784	155	0.449699	72	85
	ALL 1vs2	FGB	105658	97611.8	1.67358	155	0.09623	72	85
	ALL 1vs2	CHERP	102.7	102.7	0.00057	155	0.999543	72	85
	ALL 1vs2	ABCG8	1553.04	1402.41	2.15845	155	0.0324318	72	85
	ALL 1vs2	LEP	24.7	29.7	-1.26365	155	0.208253	72	85
	ALL 1vs2	LAMA5	161.7	193.3	-1.05635	155	0.29245	72	85
	ALL 1vs2	MIA3	1743.4	1703.3	0.58603	155	0.558705	72	85
	ALL 1vs2	PLG	22073	21254.3	1.16956	155	0.243973	72	85
	ALL 1vs2	ITIH1	11383.9	10842.9	1.5113	155	0.132747	72	85
	ALL 1vs2	CYP2E1	77843.1	84305	-1.69341	155	0.092386	72	85
	ALL 1vs2	ADAM17	240.7	255.2	-0.63561	155	0.525967	72	85
	ALL 1vs2	HMGCR	456.3	409.3	0.68332	155	0.495425	72	85
	ALL 1vs2	KLF6	272.4	242.4	0.7439	155	0.458063	72	85
	ALL 1vs2	A2M	12948.1	12985.4	-0.03591	155	0.971401	72	85
	ALL 1vs2	HIST1H2BH	36.5336	48.2413	-3.08651	155	0.00239956	72	85
	ALL 1vs2	ACOT11	16.2	16.4	-0.07901	155	0.937127	72	85
	ALL 1vs2	TMPRSS15	14.6	18.9	-0.96539	155	0.335855	72	85
	ALL 1vs2	HIF1AN	114.1	116.5	-0.50324	155	0.615512	72	85
	ALL 1vs2	PSMB1	1042.3	1014.8	0.85837	155	0.392014	72	85
	ALL 1vs2	ELN	130.2	116.8	0.89189	155	0.373832	72	85
	ALL 1vs2	NDUFA2	114.8	122.7	-0.70241	155	0.483475	72	85
	ALL 1vs2	SP100	549.3	568.8	-0.73347	155	0.464381	72	85
	ALL 1vs2	MPC2	3874.6	4052.4	-1.16178	155	0.24711	72	85
	ALL 1vs2	VEGFB	184.3	188.6	-0.47995	155	0.631939	72	85
	ALL 1vs2	ADAM15	278.4	302.1	-0.60288	155	0.54747	72	85
	ALL 1vs2	ADAMTS1	114	113.3	0.07445	155	0.940748	72	85
	ALL 1vs2	LTF	21	25.7	-1.22503	155	0.222424	72	85
	ALL 1vs2	DHH	23.1	24.9	-0.63049	155	0.5293	72	85
	ALL 1vs2	VPS13B	746	746	0.00179	155	0.998573	72	85
	ALL 1vs2	FN1	18397.1	18119.9	0.47184	155	0.637704	72	85
	ALL 1vs2	CALCR	12	13.9	-1.19916	155	0.232297	72	85
	ALL 1vs2	TIMP4	18.8	23.6	-0.97155	155	0.33279	72	85
	ALL 1vs2	SMAD3	345.8	338.5	0.48878	155	0.625689	72	85
	ALL 1vs2	HAX1	428.5	432.6	-0.20272	155	0.839617	72	85
	ALL 1vs2	GZMM	32.5	39.9	-1.12049	155	0.26424	72	85
	ALL 1vs2	FAM114A2	137.7	135.6	0.66377	155	0.507823	72	85
	ALL 1vs2	PRSS8	25.6	29.5	-0.93437	155	0.351565	72	85
	ALL 1vs2	NR1I3	1235.1	1122	1.60084	155	0.111448	72	85
	ALL 1vs2	TCF21	71.9	75	-0.50016	155	0.61767	72	85
	ALL 1vs2	TGM2	585.5	572	0.49656	155	0.620204	72	85
	ALL 1vs2	CXCL3	20.7	25.6	-0.8875	155	0.376187	72	85
	ALL 1vs2	HMGN1	694.6	703.2	-0.25175	155	0.801568	72	85
	ALL 1vs2	ADAMTS10	33	41.1	-1.13872	155	0.256579	72	85
	ALL 1vs2	ASH2L	412.7	410.3	0.25186	155	0.801486	72	85
	ALL 1vs2	CXCL8	42.1	32.8	0.65924	155	0.510722	72	85
	ALL 1vs2	CTBS	637.5	621.3	0.64572	155	0.519415	72	85
	ALL 1vs2	CNOT3	184.1	183.5	0.05022	155	0.960011	72	85
	ALL 1vs2	LYPLAL1	590	613	-1.40516	155	0.161975	72	85
	ALL 1vs2	ADAM8	138.4	147.7	-0.96361	155	0.336741	72	85
	ALL 1vs2	CTSA	876.9	856.3	0.90217	155	0.368365	72	85
	ALL 1vs2	EDNRB	482.6	493.2	-0.73474	155	0.463606	72	85
	ALL 1vs2	KLK7	7.1	8.8	-1.4305	155	0.154587	72	85
	ALL 1vs2	SLC27A5	2170.3	2123.5	0.13637	155	0.891705	72	85
	ALL 1vs2	TSC22D3	449.2	391.5	1.2718	155	0.20535	72	85
	ALL 1vs2	C10orf11	155.5	163.5	-0.76981	155	0.442584	72	85
	ALL 1vs2	SREBF2	1143.5	1154.5	-0.19991	155	0.84181	72	85
	ALL 1vs2	CCT8	1063.8	1033.7	0.94699	155	0.34512	72	85
	ALL 1vs2	NR1H4	3011.7	3065.6	-0.21858	155	0.827262	72	85
	ALL 1vs2	LAMA1	10.7	11.3	-0.75825	155	0.449452	72	85
	ALL 1vs2	TM7SF2	1093.6	1029.9	0.63102	155	0.528959	72	85
	ALL 1vs2	BCL2	74.5	79.5	-0.53329	155	0.594598	72	85
	ALL 1vs2	ADAMTS17	97.5	99.6	-0.31062	155	0.756504	72	85
	ALL 1vs2	NCAPH	10.6	14.4	-1.41193	155	0.159974	72	85
	ALL 1vs2	SPHK2	303.8	307.5	-0.10969	155	0.912797	72	85
	ALL 1vs2	F2	14617.5	16759.8	-0.99285	155	0.322331	72	85
	ALL 1vs2	TICAM1	118.4	118.6	-0.04035	155	0.967868	72	85
	ALL 1vs2	MMP23A	11.8	11.7	0.06889	155	0.945162	72	85
	ALL 1vs2	LPP	327.3	332.4	-0.41389	155	0.679526	72	85
	ALL 1vs2	RFC2	378.7	392.4	-0.66619	155	0.506281	72	85
	ALL 1vs2	DAD1	1158.3	1152.1	0.2694	155	0.787976	72	85
	ALL 1vs2	ADAMTS20	18.1	24.8	-1.10623	155	0.27034	72	85
	ALL 1vs2	UTP18	347.042	368.213	-2.05998	155	0.0410726	72	85
	ALL 1vs2	GSTM1	293.1	250.4	0.88226	155	0.379005	72	85
	ALL 1vs2	PRSS22	11.3	14.2	-1.06267	155	0.289583	72	85
	ALL 1vs2	SEC11C	1585.7	1556.6	0.39602	155	0.692635	72	85
	ALL 1vs2	C9	29546.7	26715.8	2.42846	155	0.0163075	72	85
	ALL 1vs2	PRKAR2B	77.6	85.3	-1.63366	155	0.10436	72	85
	ALL 1vs2	CTSC	657.126	717.656	-2.02919	155	0.0441504	72	85
	ALL 1vs2	COL4A3	21.9	20.1	1.01402	155	0.312152	72	85
	ALL 1vs2	ADAMTS9	53	52.5	0.12699	155	0.89911	72	85
	ALL 1vs2	MMP27	7.1	7.2	-0.09706	155	0.922802	72	85
	ALL 1vs2	COL6A1	323.4	321.5	0.12837	155	0.898024	72	85
	ALL 1vs2	ADAMTS6	19.7	27.7	-1.29241	155	0.19814	72	85
	ALL 1vs2	CPA1	15.1	17.7	-0.65907	155	0.510832	72	85
	ALL 1vs2	KLF2	72.9	73.2	-0.07736	155	0.938441	72	85
	ALL 1vs2	SLC25A22	98.2	103.2	-0.3206	155	0.748949	72	85
	ALL 1vs2	SRP14	298.5	316.3	-1.17734	155	0.240866	72	85
	ALL 1vs2	PRSS36	32.6	41.4	-1.16608	155	0.245373	72	85
	ALL 1vs2	RPTOR	76.8	76.4	0.18486	155	0.853584	72	85
	ALL 1vs2	SC5D	1933.3	1824.3	0.80015	155	0.424849	72	85
	ALL 1vs2	ELOVL2	267.9	268	-0.0052	155	0.995856	72	85
	ALL 1vs2	PSEN1	276.8	276.4	0.04279	155	0.965921	72	85
	ALL 1vs2	CDKN2B.AS1	22.3	27	-1.28777	155	0.199746	72	85
	ALL 1vs2	ECE1	1497.3	1524.9	-0.28234	155	0.778061	72	85
	ALL 1vs2	NENF	792.106	832.933	-2.1427	155	0.033698	72	85
	ALL 1vs2	PRSS12	43.2	52	-1.27243	155	0.205125	72	85
	ALL 1vs2	SERPINB2	13.8	12.8	1.20579	155	0.229736	72	85
	ALL 1vs2	PAPPA2	33.6	43.9	-1.40661	155	0.161545	72	85
	ALL 1vs2	MMP16	33.3	39.1	-0.7988	155	0.425631	72	85
	ALL 1vs2	NPC1L1	144.5	157.8	-0.88958	155	0.375068	72	85
	ALL 1vs2	ADH5	3036.1	3158.2	-1.03529	155	0.302148	72	85
	ALL 1vs2	KLK8	10.6	13.6	-0.87707	155	0.381807	72	85
	ALL 1vs2	ALDH18A1	243.1	263.6	-1.7446	155	0.083036	72	85
	ALL 1vs2	SERPINF2	19375.6	20110.8	-0.37933	155	0.704962	72	85
	ALL 1vs2	RPS13	3412.55	3795.24	-2.55652	155	0.0115335	72	85
	ALL 1vs2	IL10RA	221.8	235	-1.18707	155	0.237016	72	85
	ALL 1vs2	ABO	30.9	37	-0.92738	155	0.35517	72	85
	ALL 1vs2	TRIO	411.5	403.9	0.30744	155	0.758917	72	85
	ALL 1vs2	KLK15	16.5	18.8	-0.65187	155	0.515451	72	85
	ALL 1vs2	HINT1	7598.6	7823.4	-0.6461	155	0.519168	72	85
	ALL 1vs2	CUX2	389.3	380.5	0.17217	155	0.863531	72	85
	ALL 1vs2	TCF4	102.6	107.8	-0.92679	155	0.355479	72	85
	ALL 1vs2	APOA5	4750.1	4691	0.17714	155	0.859627	72	85
	ALL 1vs2	EMP2	280.9	282.1	-0.1005	155	0.920075	72	85
	ALL 1vs2	IL4	13.6	18.8	-1.41157	155	0.160082	72	85
	ALL 1vs2	SLC2A4	41.7	50.8	-1.63537	155	0.104002	72	85
	ALL 1vs2	PCSK9	244.2	234.5	0.44162	155	0.659379	72	85
	ALL 1vs2	ALDH9A1	1854.8	1905.4	-1.00235	155	0.317738	72	85
	ALL 1vs2	ADRA2B	57.8	65.4	-1.19126	155	0.235373	72	85
	ALL 1vs2	COL18A1	3991.1	3843	0.85785	155	0.3923	72	85
	ALL 1vs2	SORT1	153.4	149.7	0.17997	155	0.85741	72	85
	ALL 1vs2	HMGCL	2485	2552.5	-0.97419	155	0.331481	72	85
	ALL 1vs2	NGF	18.4	22.6	-0.82024	155	0.413339	72	85
	ALL 1vs2	CD40	160.2	171.7	-1.14621	155	0.253473	72	85
	ALL 1vs2	MMP3	30.7	38.9	-0.99489	155	0.321338	72	85
	ALL 1vs2	TLL1	14.9	20.4	-1.38997	155	0.166532	72	85
	ALL 1vs2	GALNT2	1393.8	1595.1	-1.57817	155	0.116565	72	85
	ALL 1vs2	CPA3	55.5058	76.4376	-3.39219	155	0.00088005	72	85
	ALL 1vs2	PRSS16	11.5	14.2	-0.81991	155	0.413527	72	85
	ALL 1vs2	YTHDF2	256	259.9	-0.43478	155	0.664327	72	85
	ALL 1vs2	HPN	3071.1	3119.4	-0.14422	155	0.885516	72	85
	ALL 1vs2	ADD3	300.1	298.6	0.13652	155	0.891591	72	85
	ALL 1vs2	COL7A1	21.5	19	0.35321	155	0.724413	72	85
	ALL 1vs2	IGFBP1	2081.7	1439.9	1.55594	155	0.121762	72	85
	ALL 1vs2	LHX2	40	37.9	1.04458	155	0.297845	72	85
	ALL 1vs2	TM6SF2	530.6	578.3	-0.69383	155	0.488827	72	85
	ALL 1vs2	MET	898.9	876.9	0.6919	155	0.490035	72	85
	ALL 1vs2	CD109	24.4	25.3	-0.34684	155	0.729183	72	85
	ALL 1vs2	HIGD2A	1447.8	1568.6	-0.97578	155	0.330693	72	85
	ALL 1vs2	TRIB1	870.7	752.9	1.49633	155	0.136601	72	85
	ALL 1vs2	C8B	6174	5797.4	1.55476	155	0.122043	72	85
	ALL 1vs2	GMEB2	69.6	71	-0.77358	155	0.440357	72	85
	ALL 1vs2	TMPRSS2	277.6	259.1	1.26962	155	0.206124	72	85
	ALL 1vs2	PPARD	26.7	23.7	1.15962	155	0.247988	72	85
	ALL 1vs2	CELA2B	10.7	12.4	-0.94211	155	0.347603	72	85
	ALL 1vs2	SELENBP1	3154.5	3336.3	-0.46327	155	0.643817	72	85
	ALL 1vs2	MME	584.5	553.1	0.66688	155	0.505843	72	85
	ALL 1vs2	IDE	205.3	199.3	1.41801	155	0.158195	72	85
	ALL 1vs2	COL24A1	10.1	13.8	-0.81536	155	0.416115	72	85
	ALL 1vs2	APOE	37647.4	36165.9	1.18925	155	0.236159	72	85
	ALL 1vs2	MMP17	14.3	19.2	-1.32112	155	0.188409	72	85
	ALL 1vs2	PPP1R3B	1043.3	999.5	0.48527	155	0.628173	72	85
	ALL 1vs2	IFNAR1	1312.4	1315.2	-0.05905	155	0.952984	72	85
	ALL 1vs2	ATP5D	1273.9	1207.2	1.25305	155	0.212076	72	85
	ALL 1vs2	C3	34932.8	35525	-0.45594	155	0.649069	72	85
	ALL 1vs2	IFT88	412.2	391.8	1.53496	155	0.126833	72	85
	ALL 1vs2	AKT1	404.3	402.9	0.05863	155	0.953324	72	85
	ALL 1vs2	CPN1	1811.7	1995.6	-0.78657	155	0.432737	72	85
	ALL 1vs2	PHEX	13.8	14.4	-0.78439	155	0.43401	72	85
	ALL 1vs2	KLK3	10.7	13.9	-1.14649	155	0.253361	72	85
	ALL 1vs2	ADAMTS12	57.8	59.3	-0.34269	155	0.732298	72	85
	ALL 1vs2	UBL5	3156.8	3146.9	0.15742	155	0.875121	72	85
	ALL 1vs2	NAAA	998.7	1016.2	-0.23462	155	0.814816	72	85
	ALL 1vs2	PSMB9	384.5	415.7	-1.69245	155	0.09257	72	85
	ALL 1vs2	IL4R	300.5	302.2	-0.05735	155	0.95434	72	85
	ALL 1vs2	PNPLA3	1532.2	1628	-0.60136	155	0.548479	72	85
	ALL 1vs2	IFNGR1	782.6	761.8	0.69262	155	0.489586	72	85
	ALL 1vs2	TAOK2	203.5	202.7	0.08604	155	0.931543	72	85
	ALL 1vs2	GGCX	907.6	880.5	0.52339	155	0.601453	72	85
	ALL 1vs2	JOSD1	133.2	134.1	-0.17914	155	0.858059	72	85
	ALL 1vs2	IL33	283	294.8	-0.57126	155	0.568653	72	85
	ALL 1vs2	HHIPL1	24.8	25.6	-0.26874	155	0.788487	72	85
	ALL 1vs2	TMPRSS9	72.2	70.7	0.12088	155	0.903942	72	85
	ALL 1vs2	WDR12	208.9	222.4	-0.95546	155	0.340835	72	85
	ALL 1vs2	CFB	25659.3	25067.9	0.61353	155	0.540422	72	85
	ALL 1vs2	TNK2	98	102.9	-0.55431	155	0.580164	72	85
	ALL 1vs2	CTRB1	7.8	10.9	-0.94978	155	0.343705	72	85
	ALL 1vs2	AKR1C3	2025.4	2097.3	-0.56589	155	0.572285	72	85
	ALL 1vs2	MMP8	10.2	15.9	-1.22083	155	0.224005	72	85
	ALL 1vs2	PRSS45	20.3	25.8	-1.1406	155	0.255794	72	85
	ALL 1vs2	ZFX	87.9	90.6	-0.54717	155	0.585051	72	85
	ALL 1vs2	IMPG2	18.4	17.5	0.58351	155	0.560396	72	85
	ALL 1vs2	PRSS38	22.9	27.2	-0.9952	155	0.321191	72	85
	ALL 1vs2	NAPSA	28.5	33.9	-0.831	155	0.407254	72	85
	ALL 1vs2	ANKS1A	87.9	86.9	0.30887	155	0.757838	72	85
	ALL 1vs2	SHH	112.9	106.7	1.0628	155	0.289527	72	85
	ALL 1vs2	KLK10	12.3	20.5	-1.04759	155	0.296457	72	85
	ALL 1vs2	DGAT1	468.7	488.9	-0.94059	155	0.34838	72	85
	ALL 1vs2	PCSK4	28.1	26.5	0.73266	155	0.464874	72	85
	ALL 1vs2	EIF3E	1356.1	1420.9	-1.38205	155	0.168944	72	85
	ALL 1vs2	ADAMTSL4	138.039	122.249	2.65266	155	0.00881718	72	85
	ALL 1vs2	ADIPOQ	10.6	12.8	-0.78899	155	0.431323	72	85
	ALL 1vs2	NARS2	168.4	175.1	-1.28612	155	0.200317	72	85
	ALL 1vs2	LVRN	25.2	30	-1.0649	155	0.288577	72	85
	ALL 1vs2	EDNRA	72.9	75.7	-0.54508	155	0.58648	72	85
	ALL 1vs2	RLF	204.3	198.4	1.00591	155	0.316027	72	85
	ALL 1vs2	PLA2G1B	11.8	11.9	-0.18013	155	0.857287	72	85
	ALL 1vs2	IL17A	15.9	16.1	-0.17567	155	0.860781	72	85
	ALL 1vs2	FASLG	19.9	22.7	-1.12188	155	0.263648	72	85
	ALL 1vs2	PRSS50	27.6	33.1	-0.95381	155	0.341666	72	85
	ALL 1vs2	LBP	4463.2	4294.3	0.76373	155	0.44619	72	85
	ALL 1vs2	FGG	118099	111237	1.29355	155	0.197746	72	85
	ALL 1vs2	GZMH	22.9	27.1	-1.53295	155	0.127328	72	85
	ALL 1vs2	CPOX	760.1	769.6	-0.29969	155	0.764819	72	85
	ALL 1vs2	KLK5	12.9	15.3	-0.70464	155	0.482092	72	85
	ALL 1vs2	CTSS	1582	1721.1	-1.24113	155	0.216433	72	85
	ALL 1vs2	SNX17	609.5	609	0.03416	155	0.972797	72	85
	ALL 1vs2	BMP1	523.1	509.6	0.45336	155	0.650924	72	85
	ALL 1vs2	ZBTB17	76.9	74.6	0.56367	155	0.573791	72	85
	ALL 1vs2	XPA	292.5	294.9	-0.30526	155	0.760579	72	85
	ALL 1vs2	COL28A1	60	55.5	0.64907	155	0.517254	72	85
	ALL 1vs2	KCNJ3	112	115	-0.42552	155	0.671047	72	85
	ALL 1vs2	EGFR	1727.6	1706	0.4049	155	0.686112	72	85
	ALL 1vs2	PRKAB1	176.2	174.2	0.33504	155	0.738044	72	85
	ALL 1vs2	HDAC9	85.1	92	-1.13095	155	0.259821	72	85
	ALL 1vs2	GCKR	2337.3	2343.3	-0.04844	155	0.961431	72	85
	ALL 1vs2	NID1	1112.3	1084.3	0.54825	155	0.584308	72	85
	ALL 1vs2	CLTC	483.8	497.5	-1.04002	155	0.299949	72	85
	ALL 1vs2	SLC12A2	43.8	44.7	-0.32606	155	0.744816	72	85
	ALL 1vs2	RBM34	139.4	142.2	-0.60222	155	0.547905	72	85
	ALL 1vs2	HDDC3	141.829	150.278	-2.02834	155	0.0442381	72	85
	ALL 1vs2	ADAM19	41.6	35.5	1.52656	155	0.128908	72	85
	ALL 1vs2	WFIKKN2	8.3	9	-0.76493	155	0.445475	72	85
	ALL 1vs2	NFKB1	118.4	122.5	-1.24861	155	0.21369	72	85
	ALL 1vs2	MSH6	181.8	187	-0.74092	155	0.459864	72	85
	ALL 1vs2	TAF1C	201.8	199.3	0.10112	155	0.919589	72	85
	ALL 1vs2	ZG16	508.3	537.8	-1.10654	155	0.270208	72	85
	ALL 1vs2	PLIN2	1881.1	1947.3	-0.42413	155	0.672061	72	85
	ALL 1vs2	SCD	5741.3	5141.4	0.60093	155	0.548761	72	85
	ALL 1vs2	BRPF1	111.7	114.2	-0.46381	155	0.643436	72	85
	ALL 1vs2	DUSP5	81.8	82.3	-0.11735	155	0.906737	72	85
	ALL 1vs2	NSA2	1237.6	1329.8	-1.6969	155	0.091722	72	85
	ALL 1vs2	RRM1	226	235.3	-1.65506	155	0.099935	72	85
	ALL 1vs2	KLK4	9.7	13.8	-1.07126	155	0.285719	72	85
	ALL 1vs2	MOGAT2	16.9	16.2	0.35474	155	0.723264	72	85
	ALL 1vs2	ZPR1	248.8	233.1	1.11478	155	0.26667	72	85
	ALL 1vs2	TMPRSS11B	11.3	10.8	0.39409	155	0.694056	72	85
	ALL 1vs2	CCT7	506.9	525.9	-1.12481	155	0.262407	72	85
	ALL 1vs2	SPOCK3	19.1	24.3	-1.07155	155	0.285587	72	85
	ALL 1vs2	CTSB	3826.4	3688.9	0.9996	155	0.319062	72	85
	ALL 1vs2	CPA2	11.6	14.4	-1.41643	155	0.158657	72	85
	ALL 1vs2	AARS	1037	1040.5	-0.15639	155	0.875931	72	85
	ALL 1vs2	NDUFC1	1891.1	1906.9	-0.2095	155	0.834337	72	85
	ALL 1vs2	IFNG	9.8	14.8	-1.46413	155	0.145184	72	85
	ALL 1vs2	SRSF2	757.147	686.112	2.10002	155	0.0373464	72	85
	ALL 1vs2	FGF21	66.6	91.7	-1.22246	155	0.223389	72	85
	ALL 1vs2	ABCG5	2364.1	2570.6	-0.53825	155	0.591174	72	85
	ALL 1vs2	NDUFB6	371.66	338.7	2.76083	155	0.0064617	72	85
	ALL 1vs2	FETUB	1778.9	1797.6	-0.13051	155	0.896332	72	85
	ALL 1vs2	TTC39B	263.2	255	0.58538	155	0.559142	72	85
	ALL 1vs2	PTPN18	229	228.6	0.02397	155	0.980904	72	85
	ALL 1vs2	NOS2	20.3	21.7	-0.63194	155	0.528359	72	85
	ALL 1vs2	PROC	576.9	579.5	-0.09358	155	0.925563	72	85
	ALL 1vs2	KLK2	38.4	41.2	-0.56773	155	0.571042	72	85
	ALL 1vs2	EMD	613.4	634.1	-1.77733	155	0.077475	72	85
	ALL 1vs2	SMAD2	385.6	391.1	-0.49413	155	0.621916	72	85
	ALL 1vs2	HGFAC	742.1	660.1	1.00811	155	0.314971	72	85
	ALL 1vs2	LEPR	1316.6	1316.4	0.00145	155	0.998849	72	85
	ALL 1vs2	AGT	9296.3	9542.5	-0.32191	155	0.747954	72	85
	ALL 1vs2	IL2	30.8	34.2	-0.73325	155	0.464513	72	85
	ALL 1vs2	EPHA4	29.6	34	-0.86662	155	0.387488	72	85
	ALL 1vs2	SLC2A2	12770.1	13144.2	-0.88728	155	0.3763	72	85
	ALL 1vs2	CEL	28	32.3	-0.90607	155	0.366305	72	85
	ALL 1vs2	FGF2	93.1	84.4	1.72294	155	0.086894	72	85
	ALL 1vs2	A2ML1	14.3	16.2	-0.56279	155	0.574392	72	85
	ALL 1vs2	GBA	345.4	357.7	-0.89947	155	0.369799	72	85
	ALL 1vs2	ADAMTS5	46.8	52.7	-1.76758	155	0.079098	72	85
	ALL 1vs2	BAIAP2	352.6	345.1	0.64135	155	0.522246	72	85
	ALL 1vs2	F10	1535.6	1448.6	1.32306	155	0.187764	72	85
	ALL 1vs2	FAM129A	29.2	35	-0.86172	155	0.390173	72	85
	ALL 1vs2	PNLIPRP2	11.4	13	-0.4965	155	0.620248	72	85
	ALL 1vs2	ADAMTS19	10.9	18.6	-0.96193	155	0.337583	72	85
	ALL 1vs2	HRG	47815.6	49810.7	-1.07471	155	0.284177	72	85
	ALL 1vs2	PTTG1	67.8	77	-1.07489	155	0.284092	72	85
	ALL 1vs2	IL5	19.8	25.3	-1.12003	155	0.264435	72	85
	ALL 1vs2	AOX1	11701.1	10912.8	1.57032	155	0.118381	72	85
	ALL 1vs2	IGF1	469.316	389.192	2.01224	155	0.0459273	72	85
	ALL 1vs2	RBBP6	203	194.6	1.41883	155	0.157957	72	85
	ALL 1vs2	ACAN	6.6	6.3	0.62645	155	0.531941	72	85
	ALL 1vs2	ECE2	8.9	14.5	-1.01226	155	0.312991	72	85
	ALL 1vs2	TRAF6	296.1	316.8	-1.45784	155	0.146909	72	85
	ALL 1vs2	PMF1	28.6	31.1	-0.71641	155	0.474813	72	85
	ALL 1vs2	IL1A	11.4	13.2	-0.6865	155	0.493426	72	85
	ALL 1vs2	SMAD4	868.5	881.1	-0.36359	155	0.716661	72	85
	ALL 1vs2	HSPE1	1364.5	1351.5	0.40641	155	0.685001	72	85
	ALL 1vs2	TMPRSS7	13.9	13.5	0.38646	155	0.699683	72	85
	ALL 1vs2	BMP2	76.5	79.7	-0.62855	155	0.530572	72	85
	ALL 1vs2	ACOT2	638.933	769.741	-3.05544	155	0.00264671	72	85
	ALL 1vs2	ZNHIT3	415.9	410.9	0.31084	155	0.756342	72	85
	ALL 1vs2	FGA	180338	170654	1.18601	155	0.237432	72	85
	ALL 1vs2	TMPRSS12	11.8	14.6	-0.68335	155	0.495408	72	85
	ALL 1vs2	CLCA4	8.7	12.2	-0.85361	155	0.394639	72	85
	ALL 1vs2	GLTSCR1	151.4	147	0.50689	155	0.612949	72	85
	ALL 1vs2	NDUFA3	673.5	652.7	0.86608	155	0.387784	72	85
	ALL 1vs2	ADAMTS13	101.1	100.1	0.18823	155	0.850942	72	85
	ALL 1vs2	PPARGC1A	538	559.3	-0.49117	155	0.624004	72	85
	ALL 1vs2	COL6A6	33.4	39.8	-1.56556	155	0.119492	72	85
	ALL 1vs2	CYP2G1P	62.2	66.9	-0.76473	155	0.445596	72	85
	ALL 1vs2	MAP3K5	148.9	142.5	1.18525	155	0.237731	72	85
	ALL 1vs2	DHX16	128.4	122	1.27483	155	0.204277	72	85
	ALL 1vs2	EPM2AIP1	345	339.8	0.50129	155	0.616881	72	85
	ALL 1vs2	MMP11	15.3	15.9	-0.21242	155	0.832056	72	85
	ALL 1vs2	PIGK	232.1	244.9	-1.65571	155	0.099804	72	85
	ALL 1vs2	PRSS46	14.6	16.5	-0.70403	155	0.482468	72	85
	ALL 1vs2	JAK2	233.2	227.5	0.64555	155	0.519522	72	85
	ALL 1vs2	GHRL	53.5	53.3	0.05219	155	0.958445	72	85
	ALL 1vs2	CEP162	123.1	124.2	-0.24468	155	0.807028	72	85
	ALL 1vs2	PRKG2	8.5	12.5	-0.89631	155	0.371475	72	85
	ALL 1vs2	AKAP13	717.3	731.2	-0.68708	155	0.493059	72	85
	ALL 1vs2	ENPP1	1145.4	1098.1	1.60701	155	0.110086	72	85
	ALL 1vs2	DLGAP4	225.4	217.6	0.52868	155	0.597782	72	85
	ALL 1vs2	CELSR2	23.8	25.9	-0.90273	155	0.368071	72	85
	ALL 1vs2	IMPA1	593.7	581.9	0.37178	155	0.710564	72	85
	ALL 1vs2	SLC4A9	12.2	13	-0.38187	155	0.703078	72	85
	ALL 1vs2	PNLIPRP1	13.4	12.8	0.52194	155	0.602455	72	85
	ALL 1vs2	TTR	112355	117029	-0.65952	155	0.510542	72	85
	ALL 1vs2	SYCN	13.3	15.1	-0.74096	155	0.459839	72	85
	ALL 1vs2	BBS9	79.8	77.8	0.71495	155	0.475715	72	85
	ALL 1vs2	DST	1606	1587.1	0.32288	155	0.747219	72	85
	ALL 1vs2	MMEL1	10	12.3	-1.33871	155	0.182624	72	85
	ALL 1vs2	PPARA	1426	1391.5	0.57256	155	0.567773	72	85
	ALL 1vs2	CSF1	160	162.3	-0.33036	155	0.741576	72	85
	ALL 1vs2	PKLR	345.1	353.7	-0.32206	155	0.747843	72	85
	ALL 1vs2	HAAO	2992.6	2970.9	0.11675	155	0.907207	72	85
	ALL 1vs2	IKBKG	195.4	190.8	0.29063	155	0.77172	72	85
	ALL 1vs2	MMP26	9.1	15	-1.06927	155	0.286608	72	85
	ALL 1vs2	CREB1	231.4	233.9	-0.40175	155	0.688422	72	85
	ALL 1vs2	UCN3	10.6	11.8	-0.48423	155	0.628903	72	85
	ALL 1vs2	TMPRSS5	9.6	9.8	-0.27866	155	0.780877	72	85
	ALL 1vs2	CLCA1	16.7	19.7	-0.66127	155	0.509421	72	85
	ALL 1vs2	TMPRSS11A	19.6	23.6	-0.70665	155	0.480842	72	85
	ALL 1vs2	FSHB	13.3	18.7	-1.11219	155	0.267777	72	85
	ALL 1vs2	UCP2	160.8	172	-1.10671	155	0.270136	72	85
	ALL 1vs2	RAD52	134.5	138.3	-0.32339	155	0.746836	72	85
	ALL 1vs2	STARD10	12.9	13.6	-0.55392	155	0.580429	72	85
	ALL 1vs2	SUCLG1	1594.2	1594.6	-0.00638	155	0.994915	72	85
	ALL 1vs2	DCD	21.6	24.2	-0.63368	155	0.527223	72	85
	ALL 1vs2	AKR1A1	2775.3	2847.6	-0.96625	155	0.335424	72	85
	ALL 1vs2	USP16	409.2	399.5	1.05185	155	0.294505	72	85
	ALL 1vs2	CENPO	34.2	33.6	0.41835	155	0.676271	72	85
	ALL 1vs2	PCK1	21231.5	22870.8	-1.00876	155	0.314662	72	85
	ALL 1vs2	PRELID2	53.9	56.7	-0.95402	155	0.341561	72	85
	ALL 1vs2	IL10	37.6	36.9	0.14189	155	0.887351	72	85
	ALL 1vs2	TGFA	53.3	55.8	-0.50948	155	0.611141	72	85
	ALL 1vs2	ALAS1	857.1	730.4	1.34129	155	0.181788	72	85
	ALL 1vs2	CCDC6	87.1	88.9	-0.78045	155	0.436314	72	85
	ALL 1vs2	CDKN2A	11.7	12.6	-0.56491	155	0.572953	72	85
	ALL 1vs2	ADAM21	18.5	20.8	-0.60597	155	0.545419	72	85
	ALL 1vs2	GTDC1	54.2	60.1	-1.69889	155	0.091346	72	85
	ALL 1vs2	F11	2587.3	2588.1	-0.00703	155	0.994399	72	85
	ALL 1vs2	MAPK8	286.6	290.2	-0.51183	155	0.609496	72	85
	ALL 1vs2	TSC22D2	104	94.9	1.74229	155	0.083441	72	85
	ALL 1vs2	ADAM30	17.2	22.2	-0.85279	155	0.395094	72	85
	ALL 1vs2	ZNF407	266.1	250.6	1.83852	155	0.0679	72	85
	ALL 1vs2	SH3GL2	35.5	40.9	-1.11346	155	0.267237	72	85
	ALL 1vs2	CMA1	14.2521	17.1902	-2.22799	155	0.0273211	72	85
	ALL 1vs2	DOCK4	365.9	351.1	0.79424	155	0.42827	72	85
	ALL 1vs2	ADAMTS14	13.6	20.7	-1.03069	155	0.304293	72	85
	ALL 1vs2	PHACTR1	30.8	30.8	-0.00822	155	0.993453	72	85
	ALL 1vs2	HABP2	7633.7	7393	0.75211	155	0.453127	72	85
	ALL 1vs2	MEP1B	92.0782	116.846	-2.14611	155	0.0334202	72	85
	ALL 1vs2	CORIN	12.5	18.8	-1.04727	155	0.296606	72	85
	ALL 1vs2	ADNP2	245.9	234.1	1.64707	155	0.10157	72	85
	ALL 1vs2	PRSS58	18.7	21	-0.53171	155	0.595691	72	85
	ALL 1vs2	PRSS56	12.9	11.4	1.88326	155	0.061538	72	85
	ALL 1vs2	PCYT2	926.6	891.1	0.92488	155	0.356467	72	85
	ALL 1vs2	REN	14.4	14	0.30091	155	0.763889	72	85
	ALL 1vs2	GRK4	31.2	37.3	-1.31622	155	0.190043	72	85
	ALL 1vs2	MMP20	16.8	18.8	-1.02154	155	0.308589	72	85
	ALL 1vs2	EGR1	292.153	166.124	2.19825	155	0.029414	72	85
	ALL 1vs2	SYF2	294	298.4	-0.60525	155	0.545901	72	85
	ALL 1vs2	PTEN	1169.8	1165.9	0.18825	155	0.850926	72	85
	ALL 1vs2	CYP26A1	228.4	217.9	0.28228	155	0.778109	72	85
	ALL 1vs2	PLCB3	30	30.8	-0.50942	155	0.611184	72	85
	ALL 1vs2	BMP4	70.9	79.1	-1.39796	155	0.164122	72	85
	ALL 1vs2	CTSO	974.4	1031.2	-1.87224	155	0.063057	72	85
	ALL 1vs2	PPP1R1A	199.8	205.3	-0.3992	155	0.690299	72	85
	ALL 1vs2	POMC	10	12.6	-0.98673	155	0.325314	72	85
	ALL 1vs2	TMPRSS11D	10.1	14.5	-1.34084	155	0.181933	72	85
	ALL 1vs2	ADAMTS16	10.8	13.3	-1.12854	155	0.260835	72	85
	ALL 1vs2	CTSL	1307	1355.9	-1.00842	155	0.314825	72	85
	ALL 1vs2	CFD	79.9	81.3	-0.25126	155	0.801949	72	85
	ALL 1vs2	TMPRSS11E	8.6	16.2	-1.32179	155	0.188184	72	85
	ALL 1vs2	PRSS33	15	19.1085	-1.98557	155	0.0488447	72	85
	ALL 1vs2	PRSS42	49.1	51.5	-0.51558	155	0.606879	72	85
	ALL 1vs2	IHH	22.5	26	-1.31961	155	0.18891	72	85
	ALL 1vs2	ART1	11	15.4	-1.35149	155	0.178508	72	85
	ALL 1vs2	TLR4	206.8	213.9	-0.94484	155	0.346212	72	85
	ALL 1vs2	ANKRD46	377.4	375.9	0.164	155	0.869943	72	85
	ALL 1vs2	PRSS57	13.1	15.6	-0.92335	155	0.357262	72	85
	ALL 1vs2	ICK	156.9	155.6	0.23379	155	0.815455	72	85
	ALL 1vs2	PRSS53	84.4	91.2	-0.44983	155	0.653463	72	85
	ALL 1vs2	LPAR2	8.5	9	-0.63732	155	0.524858	72	85
	ALL 1vs2	CLCA2	19.5	25.3	-1.07426	155	0.284376	72	85
	ALL 1vs2	TPSAB1	135.73	209.312	-3.53096	155	0.00054553	72	85
	ALL 1vs2	CRTC3	107.4	111.7	-0.8664	155	0.387608	72	85
	ALL 1vs2	GP2	8	10.2	-0.95124	155	0.342963	72	85
	ALL 1vs2	PRSS1	14.8	19.4	-1.16675	155	0.245104	72	85
	ALL 1vs2	CELA2A	14.4	16.2	-0.55545	155	0.579385	72	85
	ALL 1vs2	PDGFC	281.2	280.7	0.05283	155	0.957939	72	85
	ALL 1vs2	ADAMTS3	11.6	13.3	-0.87026	155	0.385504	72	85
	ALL 1vs2	MMP10	11.3	11.4	-0.14904	155	0.881719	72	85
	ALL 1vs2	KCTD2	117.8	111.2	1.39428	155	0.165228	72	85
	ALL 1vs2	KLK13	26.3	29.4	-1.31137	155	0.191672	72	85
	ALL 1vs2	SYTL5	23.4	29.2	-1.02767	155	0.305706	72	85
	ALL 1vs2	C4BPB	2904.29	2705.75	2.15189	155	0.0329542	72	85
	ALL 1vs2	TLR2	196.9	197.7	-0.08607	155	0.931521	72	85
	ALL 1vs2	TIMM8A	311.6	322.4	-0.86354	155	0.389176	72	85
	ALL 1vs2	SLC22A3	965	905.1	1.06629	155	0.28795	72	85
	ALL 1vs2	A1BG	36.6	39.4	-0.66651	155	0.506074	72	85
	ALL 1vs2	KHDRBS1	699.1	681.2	1.43305	155	0.153858	72	85
	ALL 1vs2	ELANE	39.8	40.1	-0.14332	155	0.886227	72	85
	ALL 1vs2	PRSS41	10.6	14	-0.93599	155	0.350734	72	85
	ALL 1vs2	FURIN	1093.8	1042	1.30535	155	0.193708	72	85
	ALL 1vs2	HDAC3	467.2	450	0.95663	155	0.340245	72	85
	ALL 1vs2	TMPRSS13	21.1	26.9	-0.92211	155	0.357904	72	85
	ALL 1vs2	PMM1	173.5	169.5	0.41242	155	0.680604	72	85
	ALL 1vs2	SERPINF1	18682.1	18877.1	-0.32262	155	0.747419	72	85
	ALL 1vs2	SH2B3	205.4	222.9	-1.70343	155	0.090492	72	85
	ALL 1vs2	TLL2	12.7	17.5	-0.92114	155	0.358408	72	85
	ALL 1vs2	MST1L	146.9	143.6	0.24159	155	0.809418	72	85
	ALL 1vs2	THSD4	304.2	301	0.16846	155	0.866439	72	85
	ALL 1vs2	MMP24	21	23.4	-0.66773	155	0.505301	72	85
	ALL 1vs2	PRSS27	22.6	25.1	-0.71523	155	0.475542	72	85
	ALL 1vs2	CTSE	14.9	18.4	-0.73449	155	0.463762	72	85
	ALL 1vs2	KLK12	16.5	18.5	-0.58893	155	0.556767	72	85
	ALL 1vs2	DPF1	12.5	17.2	-1.13706	155	0.257268	72	85
	ALL 1vs2	IL6R	1373.5	1327.2	0.6838	155	0.495124	72	85
	ALL 1vs2	SOAT2	40.4	47.1	-1.51496	155	0.13182	72	85
	ALL 1vs2	PRSS2	15	25.2	-1.1727	155	0.242713	72	85
	ALL 1vs2	MMP12	13.4	13.5	-0.0978	155	0.922215	72	85
	ALL 1vs2	CDCP1	37.2	38.6	-0.42565	155	0.670956	72	85
	ALL 1vs2	PFKFB1	682.86	580.893	3.32076	155	0.00111948	72	85
	ALL 1vs2	REG1A	10.6	15	-1.1177	155	0.265425	72	85
	ALL 1vs2	PRSS21	14.2	18.6	-1.55124	155	0.122883	72	85
	ALL 1vs2	KAZALD1	14.8	17	-0.56399	155	0.573574	72	85
	ALL 1vs2	SDC1	3643.6	3608.4	0.31221	155	0.755297	72	85
	ALL 1vs2	CNKSR2	63.2	57.1	1.7617	155	0.080092	72	85
	ALL 1vs2	SRSF4	473	454.4	1.57623	155	0.117011	72	85
	ALL 1vs2	CBR3	14.5	19	-0.91972	155	0.359149	72	85
	ALL 1vs2	ARG1	9640.8	9248	1.14621	155	0.253475	72	85
	ALL 1vs2	KEL	15	14.3	0.73097	155	0.465898	72	85
	ALL 1vs2	TBC1D15	428.4	429.8	-0.16505	155	0.869119	72	85
	ALL 1vs2	TMEM97	1171.3	1205.9	-0.31006	155	0.756929	72	85
	ALL 1vs2	EGF	13.9	20.3	-0.99644	155	0.320589	72	85
	ALL 1vs2	MASP1	1996.9	2011.9	-0.20825	155	0.83531	72	85
	ALL 1vs2	TPSD1	12.8	14.4	-0.83253	155	0.406391	72	85
	ALL 1vs2	ATP4B	9.6	14.1	-1.06175	155	0.289999	72	85
	ALL 1vs2	CYP2A6	15290.3	13441.3	1.48198	155	0.140377	72	85
	ALL 1vs2	CELA3A	12.5	17.5	-0.83821	155	0.403204	72	85
	ALL 1vs2	KCNE2	13.2	13.7	-0.43592	155	0.6635	72	85
	ALL 1vs2	BMP7	8.2	11.9	-0.92844	155	0.354622	72	85
	ALL 1vs2	SCG5	362.9	341.9	1.05456	155	0.293267	72	85
	ALL 1vs2	GJC3	18.1	17.5	0.36583	155	0.714994	72	85
	ALL 1vs2	VCAM1	399.319	467.001	-2.02821	155	0.0442508	72	85
	ALL 1vs2	TMC4	79.3	79.9	-0.08378	155	0.933337	72	85
	ALL 1vs2	KLK14	58.1	57	0.33576	155	0.737508	72	85
	ALL 1vs2	VTN	2052.5	2014.1	0.41088	155	0.681731	72	85
	ALL 1vs2	SDHA	676	666	0.54315	155	0.587807	72	85
	ALL 1vs2	VEGFA	1939	1809.7	1.10807	155	0.269549	72	85
	ALL 1vs2	DMBT1	7.3	8	-1.02212	155	0.308319	72	85
	ALL 1vs2	KLK9	10.8	13.6	-0.96684	155	0.335131	72	85
	ALL 1vs2	CYP2B6	3132.5	2607.2	1.6276	155	0.105641	72	85
	ALL 1vs2	ECEL1	21.1	26.7	-1.04186	155	0.299098	72	85
	ALL 1vs2	MATN4	11.9	12.8	-0.36001	155	0.719331	72	85
	ALL 1vs2	RXRG	22.7	30.1	-1.14743	155	0.252971	72	85
	ALL 1vs2	GCGR	807	844.6	-0.25296	155	0.800634	72	85
	ALL 1vs2	FLRT1	12.5	12.7	-0.13701	155	0.8912	72	85
	ALL 1vs2	CTNND2	34.2	35.4	-0.36153	155	0.718193	72	85
	ALL 1vs2	INSM1	14.3	17.9	-0.95134	155	0.342912	72	85
	ALL 1vs2	TRIB3	96	84	1.74068	155	0.083723	72	85
	ALL 1vs2	PDGFB	23.2	24.6	-0.49383	155	0.622128	72	85
	ALL 1vs2	CTRL	9.6	12.6	-1.13533	155	0.257991	72	85
	ALL 1vs2	HEATR5B	201.1	198.3	0.35587	155	0.72242	72	85
	ALL 1vs2	CD36	803.052	932.065	-2.52214	155	0.0126735	72	85
	ALL 1vs2	PRSS55	23.6	29.3	-1.91692	155	0.057088	72	85
	ALL 1vs2	ERCC5	189.6	180.9	1.14595	155	0.253582	72	85
	ALL 1vs2	MST1	4444.9	4379.7	0.15076	155	0.880358	72	85
	ALL 1vs2	MMP23B	14	15.6	-0.76153	155	0.4475	72	85
	ALL 1vs2	C1RL	1035.2	979	1.46728	155	0.144327	72	85
	ALL 1vs2	TMPRSS11F	13.7	18.6	-0.70559	155	0.481503	72	85
	ALL 1vs2	PEX12	158.2	160	-0.26632	155	0.790346	72	85
	ALL 1vs2	ADAM12	14.2	16.9	-0.77139	155	0.44165	72	85
	ALL 1vs2	WFIKKN1	11.4	11.3	0.10345	155	0.917736	72	85
	ALL 1vs2	CEBPB	1815.6	1740.8	0.81174	155	0.418188	72	85
	ALL 1vs2	IFNA1	10.1	13	-0.81916	155	0.41395	72	85
	ALL 1vs2	CLPS	7.9	13.5	-1.01407	155	0.312131	72	85
	ALL 1vs2	CTSV	12	14.5	-0.85908	155	0.391625	72	85
	ALL 1vs2	USP14	378.3	375.5	0.28356	155	0.777127	72	85
	ALL 1vs2	GRM5	13.6	22.2	-1.23177	155	0.219899	72	85
	ALL 1vs2	PRSS48	41.4	49.1	-1.12527	155	0.262215	72	85
	ALL 1vs2	CD14	1794.9	1648.3	1.81992	155	0.0707	72	85
	ALL 1vs2	MMP13	8.4	14.3	-1.00804	155	0.315008	72	85
	ALL 1vs2	MBOAT7	161.6	163.7	-0.43228	155	0.666142	72	85
	ALL 1vs2	CPB1	14.1	17	-0.82844	155	0.408695	72	85
	ALL 1vs2	CTRB2	8.8	12.7	-1.07306	155	0.284913	72	85
	ALL 1vs2	SERPINA1	80772.5	75356.3	1.65144	155	0.100674	72	85
	ALL 1vs2	COX8A	1652.6	1646.5	0.13456	155	0.893137	72	85
	ALL 1vs2	NBEAL1	338.8	332	0.59113	155	0.555292	72	85
	ALL 1vs2	ZER1	380	362.4	0.96254	155	0.337278	72	85
	ALL 1vs2	ADAMTS18	10.5	15.9	-0.98413	155	0.326588	72	85
	ALL 1vs2	SLC4A4	941.1	954.4	-0.33105	155	0.741054	72	85

## Sheet: ALL 2 to 3
	Comparison of mean gene expression between stages 2 and 3 in All together
	Comparison	GENE	Mean 2	Mean 3	t-value	df	p	N 2	N 3
	ALL 2vs3	IFI30	619.5	569.6	1.73182	154	0.085309	85	71
	ALL 2vs3	SPECC1L	236.3	233	0.48786	154	0.626341	85	71
	ALL 2vs3	ATP6V1F	387.389	352.801	3.01189	154	0.0030357	85	71
	ALL 2vs3	COL5A1	199.2	208.9	-0.77846	154	0.437494	85	71
	ALL 2vs3	SERPINC1	28589.6	28131.1	0.39341	154	0.694564	85	71
	ALL 2vs3	LGALS3	144.8	135	1.01156	154	0.313337	85	71
	ALL 2vs3	COL3A1	2094.1	2081.2	0.06919	154	0.944925	85	71
	ALL 2vs3	COL1A2	124.9	130.9	-0.43916	154	0.661163	85	71
	ALL 2vs3	GJB1	3944.2	3925.1	0.19637	154	0.844579	85	71
	ALL 2vs3	SLC37A4	1845	1829.2	0.27476	154	0.783867	85	71
	ALL 2vs3	AEBP1	131.7	129.9	0.17909	154	0.858099	85	71
	ALL 2vs3	NTS	30.6	22.9	1.39693	154	0.164444	85	71
	ALL 2vs3	BAX	321.7	329.4	-0.46417	154	0.643178	85	71
	ALL 2vs3	MMP14	130.4	127.4	0.68184	154	0.496363	85	71
	ALL 2vs3	ANXA1	213.8	196.5	1.59524	154	0.112708	85	71
	ALL 2vs3	ABCC4	91.2	96.4	-0.60564	154	0.545648	85	71
	ALL 2vs3	RNASE1	107.143	90.9934	2.44486	154	0.0156185	85	71
	ALL 2vs3	ASAH1	1183.7	1187.1	-0.08174	154	0.934959	85	71
	ALL 2vs3	COL1A1	181	171.6	0.28779	154	0.773894	85	71
	ALL 2vs3	MMP9	35.1	37.4	-0.31565	154	0.752693	85	71
	ALL 2vs3	CTSD	4949.7	4774.2	0.35848	154	0.720477	85	71
	ALL 2vs3	LAMC1	212.3	205.3	0.98621	154	0.325578	85	71
	ALL 2vs3	AR	705.9	677	1.05811	154	0.291663	85	71
	ALL 2vs3	COL16A1	36.5	36.4	0.02189	154	0.982565	85	71
	ALL 2vs3	SERPINH1	349.5	362.2	-0.90075	154	0.369125	85	71
	ALL 2vs3	KBTBD2	306.7	298.9	0.63827	154	0.524243	85	71
	ALL 2vs3	COL14A1	401.3	387.7	0.4889	154	0.625605	85	71
	ALL 2vs3	FBLN5	195.2	180.1	1.14975	154	0.252028	85	71
	ALL 2vs3	CCL5	162.1	168.1	-0.48635	154	0.627411	85	71
	ALL 2vs3	ADAM9	117.303	105.337	2.9041	154	0.00422506	85	71
	ALL 2vs3	THBS2	97.3	109.1	-1.53959	154	0.125713	85	71
	ALL 2vs3	COL4A2	209.8	194.5	0.48948	154	0.625202	85	71
	ALL 2vs3	CXCL9	119.5	135.3	-1.46445	154	0.145109	85	71
	ALL 2vs3	ZNF185	28	24.1	1.39793	154	0.164144	85	71
	ALL 2vs3	LXN	50.9	45.8	1.62614	154	0.105964	85	71
	ALL 2vs3	TIMP3	921.5	832	1.15274	154	0.250805	85	71
	ALL 2vs3	HSPG2	603.6	606.3	-0.07481	154	0.940464	85	71
	ALL 2vs3	TGFBR1	166.9	158.1	0.81447	154	0.416633	85	71
	ALL 2vs3	DCAF11	114.5	109.1	0.63634	154	0.525502	85	71
	ALL 2vs3	LY96	129.1	122.3	0.99376	154	0.321898	85	71
	ALL 2vs3	TGFB1	353.6	326.9	0.58087	154	0.562179	85	71
	ALL 2vs3	PDGFRB	273.3	278.6	-0.35256	154	0.724902	85	71
	ALL 2vs3	COL6A3	311.6	311.2	0.0224	154	0.982156	85	71
	ALL 2vs3	EIF4A3	141.5	131.2	1.57714	154	0.116815	85	71
	ALL 2vs3	CTSK	178.2	195.5	-1.81432	154	0.071574	85	71
	ALL 2vs3	COL4A1	84.8	85.6	-0.17195	154	0.863703	85	71
	ALL 2vs3	DCN	1995.1	1874.4	1.44871	154	0.149452	85	71
	ALL 2vs3	DAB2	291.3	290	0.12552	154	0.900278	85	71
	ALL 2vs3	TIMP1	680.4	711.1	-0.88882	154	0.375488	85	71
	ALL 2vs3	SMPD1	122.8	112.7	1.37168	154	0.172158	85	71
	ALL 2vs3	SPARC	717.8	668.5	1.42265	154	0.156859	85	71
	ALL 2vs3	GZMA	154	146.8	0.76732	154	0.444065	85	71
	ALL 2vs3	CD44	402.7	391	0.20001	154	0.841733	85	71
	ALL 2vs3	PAFAH1B2	488.3	476.3	1.20304	154	0.230808	85	71
	ALL 2vs3	PLAU	32.7	32.4	0.08157	154	0.935091	85	71
	ALL 2vs3	CCR5	35.3	32.2	1.18648	154	0.237261	85	71
	ALL 2vs3	ADH6	8435.4	8194.9	0.91345	154	0.362436	85	71
	ALL 2vs3	LNPEP	211.1	200.6	0.79678	154	0.426808	85	71
	ALL 2vs3	CETP	376.2	395	-0.58421	154	0.559936	85	71
	ALL 2vs3	HTRA1	1434.8	1562.3	-1.40801	154	0.161143	85	71
	ALL 2vs3	FIBP	335.2	335.8	-0.10555	154	0.916075	85	71
	ALL 2vs3	STAT3	1691.8	1785.2	-0.87532	154	0.382764	85	71
	ALL 2vs3	MTHFD2	35.5	33.8	0.45919	154	0.646748	85	71
	ALL 2vs3	BAMBI	139.2	129.3	0.83996	154	0.402235	85	71
	ALL 2vs3	HTRA3	31.6	28.2	1.735	154	0.084741	85	71
	ALL 2vs3	COL5A2	193.4	200.8	-0.89505	154	0.372158	85	71
	ALL 2vs3	LUM	567.3	536.1	0.65916	154	0.510776	85	71
	ALL 2vs3	ATP2C1	288.2	276.2	1.35474	154	0.177484	85	71
	ALL 2vs3	FBN1	95.2	94.1	0.26435	154	0.791864	85	71
	ALL 2vs3	CCDC3	211.669	189.06	2.49867	154	0.0135157	85	71
	ALL 2vs3	CCL19	114.3	92.4	1.22232	154	0.223453	85	71
	ALL 2vs3	ITIH4	30568.9	29865.7	0.57176	154	0.568315	85	71
	ALL 2vs3	FBLN2	79.5	75.6	0.32664	154	0.744387	85	71
	ALL 2vs3	FAP	18.8	16.6	0.47849	154	0.632981	85	71
	ALL 2vs3	GZMK	88.5	84.1	0.54842	154	0.584198	85	71
	ALL 2vs3	COL6A2	559	543.1	0.53626	154	0.592551	85	71
	ALL 2vs3	ACTR2	980.6	947.1	1.28106	154	0.202098	85	71
	ALL 2vs3	COPZ1	641.7	617.4	0.49511	154	0.621226	85	71
	ALL 2vs3	F3	49.7	42	1.55958	154	0.120911	85	71
	ALL 2vs3	WIPF1	135.6	131.4	0.82889	154	0.40845	85	71
	ALL 2vs3	PGK1	2535.5	2563.5	-0.24126	154	0.809678	85	71
	ALL 2vs3	IQGAP1	457.9	428.3	1.55069	154	0.123029	85	71
	ALL 2vs3	TUBB	324.5	321.2	0.22736	154	0.820444	85	71
	ALL 2vs3	LTBP1	371	374.4	-0.15873	154	0.874092	85	71
	ALL 2vs3	TDO2	10932.3	12461.2	-2.35103	154	0.0199885	85	71
	ALL 2vs3	MMP19	33.8	37.8	-0.71201	154	0.477534	85	71
	ALL 2vs3	CD48	115.4	116.7	-0.20729	154	0.836058	85	71
	ALL 2vs3	IFI16	217.3	226.3	-0.8084	154	0.420107	85	71
	ALL 2vs3	KLKB1	4734.5	4985.8	-1.70643	154	0.089944	85	71
	ALL 2vs3	LAMB1	203	199.9	0.26664	154	0.790102	85	71
	ALL 2vs3	RPS6KA5	122.6	116.6	0.89965	154	0.369709	85	71
	ALL 2vs3	CTSW	41.0128	34.0549	2.30337	154	0.0225957	85	71
	ALL 2vs3	ADAMDEC1	14.9	14.4	0.27002	154	0.78751	85	71
	ALL 2vs3	ST14	65.5	70.2	-0.83413	154	0.405502	85	71
	ALL 2vs3	GHR	6249.74	6933.1	-2.05004	154	0.0420563	85	71
	ALL 2vs3	PDGFRA	200	192.3	0.42338	154	0.672611	85	71
	ALL 2vs3	TNF	34.1	30.4	1.18203	154	0.239017	85	71
	ALL 2vs3	HMOX1	1063.45	832.547	3.25105	154	0.00141247	85	71
	ALL 2vs3	LOXL2	38.4	37	0.27293	154	0.78527	85	71
	ALL 2vs3	ATP6AP2	294.7	271.7	1.93577	154	0.054727	85	71
	ALL 2vs3	TGFB1I1	24	22.6	1.01096	154	0.313624	85	71
	ALL 2vs3	CD40LG	29.6	24.8	0.95675	154	0.340194	85	71
	ALL 2vs3	TGFBR2	577.661	530.239	2.05217	154	0.0418465	85	71
	ALL 2vs3	CRBN	282.572	255.532	3.70484	154	0.00029436	85	71
	ALL 2vs3	DDR1	67.3	64.1	0.42268	154	0.673116	85	71
	ALL 2vs3	CCR7	15.8	15.2	0.30685	154	0.759372	85	71
	ALL 2vs3	RNPEP	594.5	579.6	0.45775	154	0.647778	85	71
	ALL 2vs3	IGFBP6	69	68.7	0.04384	154	0.965085	85	71
	ALL 2vs3	IRS1	273	267	0.58851	154	0.557049	85	71
	ALL 2vs3	MMP2	43.1	37.1	1.55705	154	0.121511	85	71
	ALL 2vs3	DPP4	561.9	528.2	1.49698	154	0.136446	85	71
	ALL 2vs3	IL18	102.3	100.7	0.18779	154	0.851286	85	71
	ALL 2vs3	CHSY1	42.5	39.5	1.85725	154	0.065185	85	71
	ALL 2vs3	PLCG2	218.7	242.3	-1.52682	154	0.128857	85	71
	ALL 2vs3	KNG1	24978.6	25431.2	-0.86793	154	0.386783	85	71
	ALL 2vs3	ACTA2	288.8	289.4	-0.02754	154	0.978063	85	71
	ALL 2vs3	SMAD7	313.637	291.677	2.3637	154	0.0193415	85	71
	ALL 2vs3	MRAS	48.9	46.4	0.49714	154	0.619801	85	71
	ALL 2vs3	CASP1	183.8	175.4	0.83588	154	0.404515	85	71
	ALL 2vs3	IL1B	27.8	25.4	0.47407	154	0.636124	85	71
	ALL 2vs3	IGFBP3	6967.56	6071.24	2.33398	154	0.0208891	85	71
	ALL 2vs3	RPN2	1698.4	1680.8	0.10254	154	0.918461	85	71
	ALL 2vs3	SNX10	939.4	997.9	-1.31744	154	0.189648	85	71
	ALL 2vs3	AKR1D1	2725.8	2778.1	-0.49022	154	0.624678	85	71
	ALL 2vs3	FGF7	17.3	15	1.66754	154	0.09744	85	71
	ALL 2vs3	KLK11	16.1	14.8	0.55655	154	0.578644	85	71
	ALL 2vs3	PPARG	338.762	318.302	2.26625	154	0.0248292	85	71
	ALL 2vs3	TGFBI	1199.2	1350.3	-1.31244	154	0.191324	85	71
	ALL 2vs3	SERPINB1	280	269.6	1.11536	154	0.266436	85	71
	ALL 2vs3	BGN	1101.2	846.8	0.99192	154	0.322794	85	71
	ALL 2vs3	SDHC	757.3	755.4	0.07696	154	0.938756	85	71
	ALL 2vs3	UQCR10	703.452	591.226	2.0185	154	0.045275	85	71
	ALL 2vs3	CTSF	1611.3	1459.6	1.88173	154	0.06176	85	71
	ALL 2vs3	KRT7	93.3	90.5	0.32802	154	0.743342	85	71
	ALL 2vs3	GGT5	192.2	205.6	-0.39724	154	0.691742	85	71
	ALL 2vs3	SREBF1	1869.21	2452.47	-3.35074	154	0.00101384	85	71
	ALL 2vs3	AMBP	157959	142138	2.80347	154	0.00570649	85	71
	ALL 2vs3	FAS	142.2	155.6	-1.72604	154	0.086346	85	71
	ALL 2vs3	TMPRSS3	31.3	30.9	0.07358	154	0.941442	85	71
	ALL 2vs3	CCL21	178.9	178	0.04781	154	0.961929	85	71
	ALL 2vs3	JUN	75.8808	117.345	-3.25268	154	0.00140491	85	71
	ALL 2vs3	TEAD4	38.3	34.3	0.80667	154	0.421102	85	71
	ALL 2vs3	VPS41	478.7	482.3	-0.30585	154	0.76013	85	71
	ALL 2vs3	LDLR	159.8	201.2	-1.38289	154	0.1687	85	71
	ALL 2vs3	PDGFA	23.4	23.7	-0.07279	154	0.942068	85	71
	ALL 2vs3	APOB	19164.2	18214.9	2.04594	154	0.0424631	85	71
	ALL 2vs3	TIMP2	401.1	404.1	-0.18157	154	0.856162	85	71
	ALL 2vs3	MMP28	15.2	14.4	0.63083	154	0.529084	85	71
	ALL 2vs3	PCSK5	46.6	54.4	-1.51733	154	0.131233	85	71
	ALL 2vs3	PRSS23	57.2	51.3	1.18957	154	0.236047	85	71
	ALL 2vs3	TXN2	845.736	785.245	2.54186	154	0.0120143	85	71
	ALL 2vs3	UBAP1	692.5	658.9	1.67256	154	0.096443	85	71
	ALL 2vs3	LIPC	1911.9	1984.4	-0.73675	154	0.462395	85	71
	ALL 2vs3	FMO1	38.9	40.5	-0.25774	154	0.796953	85	71
	ALL 2vs3	NOCT	140	140.1	-0.00338	154	0.997305	85	71
	ALL 2vs3	HGF	528.1	501.9	1.22479	154	0.222523	85	71
	ALL 2vs3	IFNAR2	643.9	671.6	-0.73751	154	0.461936	85	71
	ALL 2vs3	AP1B1	232.4	272.3	-1.3083	154	0.19272	85	71
	ALL 2vs3	CFI	4357.6	4432.4	-0.61038	154	0.542507	85	71
	ALL 2vs3	ARF4	1966.22	2113.6	-2.1051	154	0.0369054	85	71
	ALL 2vs3	IL7R	111.1	120.1	-0.7182	154	0.473723	85	71
	ALL 2vs3	ADAM20	61.3	54.8	1.47093	154	0.14335	85	71
	ALL 2vs3	SLIT3	26.4	30.1	-1.18544	154	0.237669	85	71
	ALL 2vs3	BACE2	59	53.1	1.3494	154	0.179189	85	71
	ALL 2vs3	FGFR1	94.6	87.1	1.40077	154	0.163294	85	71
	ALL 2vs3	KLK1	9.4	8.8	0.65917	154	0.510774	85	71
	ALL 2vs3	MMP15	226	239.7	-1.23386	154	0.219135	85	71
	ALL 2vs3	FGFR2	1058	1116.8	-0.55188	154	0.581829	85	71
	ALL 2vs3	PUS7L	195.3	188.9	1.15849	154	0.248458	85	71
	ALL 2vs3	EIF2B1	323.8	322	0.22314	154	0.823719	85	71
	ALL 2vs3	CDKN2B	39.3	32.6	1.24402	154	0.215384	85	71
	ALL 2vs3	CCL3	85.8	77.7	0.82244	154	0.412097	85	71
	ALL 2vs3	MMP7	56.8	49	1.21194	154	0.22739	85	71
	ALL 2vs3	SSFA2	697.9	719.5	-1.23827	154	0.2175	85	71
	ALL 2vs3	HNRNPA2B1	7539.3	7664.6	-0.36478	154	0.715779	85	71
	ALL 2vs3	AQP4	26.9	22.5	0.69562	154	0.487713	85	71
	ALL 2vs3	MRPL18	908.9	788.5	0.91445	154	0.361908	85	71
	ALL 2vs3	GATB	127.6	128.3	-0.04874	154	0.961188	85	71
	ALL 2vs3	HMG20B	708.2	660.5	0.73598	154	0.462862	85	71
	ALL 2vs3	COL10A1	29.3	30.2	-0.2065	154	0.836673	85	71
	ALL 2vs3	CXCL12	413.2	410.4	0.03035	154	0.975823	85	71
	ALL 2vs3	F7	132.8	126.7	0.3876	154	0.69885	85	71
	ALL 2vs3	MYC	60.9	73.3	-1.6868	154	0.093667	85	71
	ALL 2vs3	HLA.C	1614.4	1772.6	-0.96537	154	0.335872	85	71
	ALL 2vs3	ICAM1	166.704	186.737	-2.45342	154	0.0152658	85	71
	ALL 2vs3	CCL2	27.5	27.1	0.11383	154	0.909521	85	71
	ALL 2vs3	CCR2	49.5	49.3	0.05663	154	0.954916	85	71
	ALL 2vs3	THBS1	319.7	356.2	-0.89906	154	0.370023	85	71
	ALL 2vs3	ADAM33	27.1	28.5	-0.41764	154	0.676796	85	71
	ALL 2vs3	PODXL	56.6	51.1	1.328	154	0.186144	85	71
	ALL 2vs3	CTSZ	3891.7	4081.8	-1.29662	154	0.196702	85	71
	ALL 2vs3	CTSG	32.9	21.6	1.39065	154	0.166337	85	71
	ALL 2vs3	F12	3790.5	3442	1.16239	154	0.246875	85	71
	ALL 2vs3	ADAMTS7	39.2	37.3	0.43037	154	0.66753	85	71
	ALL 2vs3	CXCR3	30	29.4	0.20491	154	0.837913	85	71
	ALL 2vs3	IFNGR2	223.7	229.4	-0.87699	154	0.381856	85	71
	ALL 2vs3	ADAMTS15	32.1	23.5	0.9217	154	0.358126	85	71
	ALL 2vs3	ADAMTS2	138.5	148.4	-1.30465	154	0.193957	85	71
	ALL 2vs3	PUM2	949.4	948.3	0.04774	154	0.961989	85	71
	ALL 2vs3	ADAM28	28.5	32.5	-1.81985	154	0.070724	85	71
	ALL 2vs3	MMP25	56.2	54.8	0.24493	154	0.806834	85	71
	ALL 2vs3	SLC7A1	24.8	24.8	0.009	154	0.992829	85	71
	ALL 2vs3	FGF1	20.1	16.8	1.49493	154	0.136978	85	71
	ALL 2vs3	ZRSR2	90.3	91.5	-0.17203	154	0.863642	85	71
	ALL 2vs3	OGFOD1	200.4	200.3	0.00784	154	0.993757	85	71
	ALL 2vs3	SEC11A	1776.23	1677.11	2.28793	154	0.0235025	85	71
	ALL 2vs3	FILIP1L	31.7	31.9	-0.09391	154	0.925305	85	71
	ALL 2vs3	DCTN6	344.8	334.4	1.43375	154	0.153671	85	71
	ALL 2vs3	PLAT	132.9	121.3	1.19495	154	0.233943	85	71
	ALL 2vs3	ATP5B	2436.2	2277.3	0.98805	154	0.324678	85	71
	ALL 2vs3	AFG3L2	247.4	242.1	0.78972	154	0.430907	85	71
	ALL 2vs3	LAMA4	141	148.8	-0.275	154	0.783688	85	71
	ALL 2vs3	IER3	60.1	71	-1.93082	154	0.055343	85	71
	ALL 2vs3	SOD2	2955.9	3422.6	-1.77789	154	0.077396	85	71
	ALL 2vs3	ADAM10	330.9	323.7	0.93992	154	0.348728	85	71
	ALL 2vs3	C2	2501.1	2417.9	0.44619	154	0.656088	85	71
	ALL 2vs3	GUSB	1680.1	1626.7	0.85281	154	0.395086	85	71
	ALL 2vs3	MZB1	53.1	53.6	-0.04782	154	0.96192	85	71
	ALL 2vs3	PRSS44	37.3	33.7	0.68984	154	0.491332	85	71
	ALL 2vs3	RGCC	25.4	24.6	0.19408	154	0.846372	85	71
	ALL 2vs3	PCSK7	98.2	108.8	-1.43833	154	0.152368	85	71
	ALL 2vs3	ANXA3	44.1	41.6	0.51958	154	0.604104	85	71
	ALL 2vs3	ATP5G3	3518.6	3358.04	2.18566	154	0.0303512	85	71
	ALL 2vs3	GZMB	56.7	50	0.92465	154	0.356596	85	71
	ALL 2vs3	C5	6233.2	5895.2	1.64462	154	0.102088	85	71
	ALL 2vs3	RELA	129	132.7	-0.5649	154	0.572964	85	71
	ALL 2vs3	GPX2	717.6	676.8	0.53435	154	0.593869	85	71
	ALL 2vs3	IGF1R	40.8	38.3	1.14724	154	0.253062	85	71
	ALL 2vs3	POLRMT	334.9	301.9	0.39246	154	0.695262	85	71
	ALL 2vs3	COPS5	962.3	973.2	-0.30364	154	0.761812	85	71
	ALL 2vs3	YME1L1	442.256	421.263	2.23711	154	0.0267151	85	71
	ALL 2vs3	GDPD3	30.1	33.1	-0.64497	154	0.519908	85	71
	ALL 2vs3	PSMB3	1298.3	1343	-1.09498	154	0.275235	85	71
	ALL 2vs3	UXT	520.64	487.235	3.52581	154	0.000556367	85	71
	ALL 2vs3	PMPCB	1846.6	1771	0.9245	154	0.356674	85	71
	ALL 2vs3	STAT1	1376.4	1364.6	0.18925	154	0.850147	85	71
	ALL 2vs3	CSTB	1627.4	1668.7	-0.56939	154	0.56992	85	71
	ALL 2vs3	VEGFC	67.9	62.1	0.80873	154	0.419919	85	71
	ALL 2vs3	BAG6	1328.3	1292.7	0.38768	154	0.698791	85	71
	ALL 2vs3	PRSS3	22.7	20.9	0.89801	154	0.370584	85	71
	ALL 2vs3	ZC3HC1	138.2	130.6	0.8501	154	0.396588	85	71
	ALL 2vs3	RXRA	4898.5	4676.5	0.96165	154	0.337732	85	71
	ALL 2vs3	MMP21	18	14.9	1.09708	154	0.274321	85	71
	ALL 2vs3	RXRB	202	200.6	0.32187	154	0.74799	85	71
	ALL 2vs3	PROS1	6210.2	5741.2	1.85927	154	0.064897	85	71
	ALL 2vs3	APOA1	118267	116334	0.16952	154	0.865614	85	71
	ALL 2vs3	MTX2	390.2	394.8	-0.36521	154	0.715455	85	71
	ALL 2vs3	SLC22A2	10.8	9.3	1.31143	154	0.191665	85	71
	ALL 2vs3	SERPING1	24524.6	22595	3.2605	154	0.00136916	85	71
	ALL 2vs3	PLA2G16	1294.1	1162.1	0.81197	154	0.418063	85	71
	ALL 2vs3	PTPN2	321.9	346.8	-1.20086	154	0.231648	85	71
	ALL 2vs3	F9	5067.2	4983.1	0.47265	154	0.637134	85	71
	ALL 2vs3	ANGPTL6	338.3	327.8	0.89389	154	0.372775	85	71
	ALL 2vs3	ASNS	61.7	62.5	-0.06761	154	0.946183	85	71
	ALL 2vs3	XYLT2	104.4	108.3	-1.19667	154	0.233276	85	71
	ALL 2vs3	COL12A1	85.3	78.5	1.53652	154	0.126463	85	71
	ALL 2vs3	PCSK6	5402.3	5541.5	-0.18054	154	0.856964	85	71
	ALL 2vs3	PLPP3	2374.66	2112.2	2.67976	154	0.00816891	85	71
	ALL 2vs3	ABLIM1	470.6	526.9	-0.73885	154	0.461122	85	71
	ALL 2vs3	PSRC1	35.7	41.4	-1.09145	154	0.27678	85	71
	ALL 2vs3	NAIP	274.4	283.9	-0.60047	154	0.549076	85	71
	ALL 2vs3	MRPS6	164.6	163.2	0.35359	154	0.724129	85	71
	ALL 2vs3	CD4	531.5	483.1	1.78972	154	0.075464	85	71
	ALL 2vs3	TMPRSS6	909.3	950.8	-0.37725	154	0.706509	85	71
	ALL 2vs3	UBE2E1	485.565	452.425	3.23299	154	0.00149873	85	71
	ALL 2vs3	CYB5A	18761.4	18132.9	0.72547	154	0.469262	85	71
	ALL 2vs3	FBLN1	201.8	186.5	0.61631	154	0.538601	85	71
	ALL 2vs3	PPP1R3F	32.5	27.4	0.75048	154	0.454112	85	71
	ALL 2vs3	HTRA4	25.5	21.5	0.59998	154	0.549403	85	71
	ALL 2vs3	NFKB2	42.4	44.2	-0.4675	154	0.640801	85	71
	ALL 2vs3	RELN	738.6	712.4	0.83818	154	0.403231	85	71
	ALL 2vs3	TNC	26.9	26.9	0.00738	154	0.994125	85	71
	ALL 2vs3	ITGA9	260.4	288.3	-0.81127	154	0.418462	85	71
	ALL 2vs3	NOL7	699.8	691.3	0.58785	154	0.557495	85	71
	ALL 2vs3	CXCR4	86.8	98.7	-1.08529	154	0.279488	85	71
	ALL 2vs3	LPA	1183.05	974.476	2.62015	154	0.00966893	85	71
	ALL 2vs3	MFSD2A	627.5	720.3	-1.92711	154	0.055807	85	71
	ALL 2vs3	KLK6	34.9	33.6	0.31483	154	0.753321	85	71
	ALL 2vs3	ACSM3	1787.41	1551.06	2.92663	154	0.00394583	85	71
	ALL 2vs3	PAPPA	15.6	13.8	0.57125	154	0.568666	85	71
	ALL 2vs3	SERPINB8	26.4	29.7	-0.95228	154	0.342447	85	71
	ALL 2vs3	STC1	19.6	13.9	0.83543	154	0.404769	85	71
	ALL 2vs3	MASP2	1883	1888.9	-0.09681	154	0.923005	85	71
	ALL 2vs3	IL6	14.8	11.9	0.89599	154	0.371658	85	71
	ALL 2vs3	TMPRSS4	9.3	8.6	0.72787	154	0.4678	85	71
	ALL 2vs3	MTOR	290.9	328.3	-1.63673	154	0.103729	85	71
	ALL 2vs3	SPHK1	24.6	27.2	-0.90096	154	0.369017	85	71
	ALL 2vs3	SERPINE1	542.891	967.592	-4.43807	154	1.72108e-05	85	71
	ALL 2vs3	PON3	7293.01	5612.89	6.25879	154	3.67228e-09	85	71
	ALL 2vs3	MEP1A	11.1	11.5	-0.24888	154	0.803785	85	71
	ALL 2vs3	CELA1	28.5	25.6	0.59561	154	0.552308	85	71
	ALL 2vs3	CTSH	1905.56	1699.31	2.50647	154	0.0132328	85	71
	ALL 2vs3	ADAMTS8	9.5	8.9	0.66656	154	0.506049	85	71
	ALL 2vs3	ADAMTS4	16.9	17.7	-0.36267	154	0.71735	85	71
	ALL 2vs3	EIF3L	2159.66	2006.97	3.01068	154	0.00304708	85	71
	ALL 2vs3	CTGF	87.4	106.2	-1.08991	154	0.277456	85	71
	ALL 2vs3	LAMB2	430.043	477.616	-3.36356	154	0.000970999	85	71
	ALL 2vs3	LPIN1	365.8	379.9	-0.80396	154	0.422657	85	71
	ALL 2vs3	MMP1	20.2	15.6	0.93233	154	0.352623	85	71
	ALL 2vs3	FGB	97611.8	88018.2	2.28533	154	0.023658	85	71
	ALL 2vs3	CHERP	102.7	105.8	-0.31268	154	0.754943	85	71
	ALL 2vs3	ABCG8	1402.41	1632.61	-2.86495	154	0.00475364	85	71
	ALL 2vs3	LEP	29.7	26.5	0.76076	154	0.447961	85	71
	ALL 2vs3	LAMA5	193.3	209.2	-0.38409	154	0.701443	85	71
	ALL 2vs3	MIA3	1703.3	1699.9	0.04846	154	0.961414	85	71
	ALL 2vs3	PLG	21254.3	21597.9	-0.41179	154	0.681068	85	71
	ALL 2vs3	ITIH1	10842.9	12141.8	-1.60824	154	0.10983	85	71
	ALL 2vs3	CYP2E1	84305	72617.8	3.27108	154	0.0013222	85	71
	ALL 2vs3	ADAM17	255.2	281.6	-0.85924	154	0.391542	85	71
	ALL 2vs3	HMGCR	409.3	502.1	-1.25954	154	0.209739	85	71
	ALL 2vs3	KLF6	242.388	394.447	-2.48948	154	0.0138558	85	71
	ALL 2vs3	A2M	12985.4	11917.3	0.97634	154	0.330427	85	71
	ALL 2vs3	HIST1H2BH	48.2	42.2	1.50927	154	0.133279	85	71
	ALL 2vs3	ACOT11	16.4	15.5	0.43597	154	0.663471	85	71
	ALL 2vs3	TMPRSS15	18.9	13.7	1.12912	154	0.260601	85	71
	ALL 2vs3	HIF1AN	116.5	116.1	0.07144	154	0.943143	85	71
	ALL 2vs3	PSMB1	1014.8	1031.6	-0.5116	154	0.609665	85	71
	ALL 2vs3	ELN	116.8	105.6	0.77681	154	0.438464	85	71
	ALL 2vs3	NDUFA2	122.7	122.1	0.04827	154	0.96156	85	71
	ALL 2vs3	SP100	568.8	600.8	-0.92642	154	0.355675	85	71
	ALL 2vs3	MPC2	4052.4	3473.02	3.45804	154	0.000703719	85	71
	ALL 2vs3	VEGFB	188.6	171.9	1.92608	154	0.055937	85	71
	ALL 2vs3	ADAM15	302.1	355.3	-0.95924	154	0.338942	85	71
	ALL 2vs3	ADAMTS1	113.3	125.8	-1.10275	154	0.271855	85	71
	ALL 2vs3	LTF	25.7	23.2	0.60486	154	0.546165	85	71
	ALL 2vs3	DHH	24.9	24.4	0.17072	154	0.864666	85	71
	ALL 2vs3	VPS13B	746	821.1	-1.36955	154	0.172822	85	71
	ALL 2vs3	FN1	18119.9	16749.9	2.23336	154	0.0269666	85	71
	ALL 2vs3	CALCR	13.9	14.5	-0.30382	154	0.761672	85	71
	ALL 2vs3	TIMP4	23.6	19.3	0.83801	154	0.403326	85	71
	ALL 2vs3	SMAD3	338.5	346.3	-0.50289	154	0.615759	85	71
	ALL 2vs3	HAX1	432.6	403.5	1.4729	154	0.142819	85	71
	ALL 2vs3	GZMM	39.9	34.2	0.82073	154	0.413069	85	71
	ALL 2vs3	FAM114A2	135.6	129.9	1.80072	154	0.073703	85	71
	ALL 2vs3	PRSS8	29.5	29.1	0.09135	154	0.927337	85	71
	ALL 2vs3	NR1I3	1122	1291.5	-1.37139	154	0.172248	85	71
	ALL 2vs3	TCF21	75	72.6	0.31583	154	0.752562	85	71
	ALL 2vs3	TGM2	572.002	639.085	-2.49054	154	0.0138161	85	71
	ALL 2vs3	CXCL3	25.6	25.1	0.09262	154	0.926328	85	71
	ALL 2vs3	HMGN1	703.2	779.9	-1.6252	154	0.106164	85	71
	ALL 2vs3	ADAMTS10	41.1	50.4	-0.84616	154	0.398777	85	71
	ALL 2vs3	ASH2L	410.3	410.7	-0.04742	154	0.962239	85	71
	ALL 2vs3	CXCL8	32.8	33	-0.02837	154	0.977404	85	71
	ALL 2vs3	CTBS	621.3	576.9	1.69057	154	0.092942	85	71
	ALL 2vs3	CNOT3	183.5	204.6	-1.11735	154	0.265583	85	71
	ALL 2vs3	LYPLAL1	613.025	577.641	2.14821	154	0.033261	85	71
	ALL 2vs3	ADAM8	147.7	149.5	-0.16241	154	0.871193	85	71
	ALL 2vs3	CTSA	856.3	869	-0.53316	154	0.594688	85	71
	ALL 2vs3	EDNRB	493.2	474.6	1.04184	154	0.29912	85	71
	ALL 2vs3	KLK7	8.8	7.8	0.69628	154	0.487304	85	71
	ALL 2vs3	SLC27A5	2123.5	2075.6	0.13804	154	0.890387	85	71
	ALL 2vs3	TSC22D3	391.5	470.5	-1.5637	154	0.119942	85	71
	ALL 2vs3	C10orf11	163.5	186.5	-1.54205	154	0.125114	85	71
	ALL 2vs3	SREBF2	1154.5	1170.8	-0.3098	154	0.757133	85	71
	ALL 2vs3	CCT8	1033.7	1034.6	-0.02425	154	0.980687	85	71
	ALL 2vs3	NR1H4	3065.6	3122.3	-0.21099	154	0.833177	85	71
	ALL 2vs3	LAMA1	11.3	11.7	-0.45101	154	0.652618	85	71
	ALL 2vs3	TM7SF2	1029.9	1204.4	-1.55866	154	0.121131	85	71
	ALL 2vs3	BCL2	79.5	96.1	-1.16673	154	0.245123	85	71
	ALL 2vs3	ADAMTS17	99.6	111	-1.49123	154	0.137946	85	71
	ALL 2vs3	NCAPH	14.4	12	0.83496	154	0.405035	85	71
	ALL 2vs3	SPHK2	307.5	338.3	-0.76762	154	0.443889	85	71
	ALL 2vs3	F2	16759.8	14848.6	0.82371	154	0.41138	85	71
	ALL 2vs3	TICAM1	118.6	129	-1.76291	154	0.079898	85	71
	ALL 2vs3	MMP23A	11.7	11.5	0.1717	154	0.863896	85	71
	ALL 2vs3	LPP	332.4	335.3	-0.21	154	0.833947	85	71
	ALL 2vs3	RFC2	392.4	430.9	-1.34891	154	0.179346	85	71
	ALL 2vs3	DAD1	1152.1	1187.5	-1.45813	154	0.146842	85	71
	ALL 2vs3	ADAMTS20	24.8	19.2	0.89604	154	0.371632	85	71
	ALL 2vs3	UTP18	368.213	336.072	3.04984	154	0.00269636	85	71
	ALL 2vs3	GSTM1	250.4	283.2	-0.63238	154	0.528079	85	71
	ALL 2vs3	PRSS22	14.2	13.3	0.29906	154	0.765296	85	71
	ALL 2vs3	SEC11C	1556.6	1610.8	-0.70671	154	0.480816	85	71
	ALL 2vs3	C9	26715.8	24963.5	1.54438	154	0.124549	85	71
	ALL 2vs3	PRKAR2B	85.3	78.1	1.46874	154	0.143943	85	71
	ALL 2vs3	CTSC	717.7	712.7	0.17657	154	0.860074	85	71
	ALL 2vs3	COL4A3	20.1	22.2	-0.9952	154	0.3212	85	71
	ALL 2vs3	ADAMTS9	52.5	59.6	-1.23421	154	0.219006	85	71
	ALL 2vs3	MMP27	7.2	7.2	-0.05643	154	0.955074	85	71
	ALL 2vs3	COL6A1	321.5	309.6	0.85896	154	0.391695	85	71
	ALL 2vs3	ADAMTS6	27.7	21.1	1.04408	154	0.298086	85	71
	ALL 2vs3	CPA1	17.7	14.4	0.80445	154	0.422377	85	71
	ALL 2vs3	KLF2	73.2	82.1	-1.62277	154	0.106685	85	71
	ALL 2vs3	SLC25A22	103.2	106.5	-0.20488	154	0.837934	85	71
	ALL 2vs3	SRP14	316.3	304	0.8027	154	0.423388	85	71
	ALL 2vs3	PRSS36	41.4	40.9	0.05193	154	0.95865	85	71
	ALL 2vs3	RPTOR	76.4	77.5	-0.4089	154	0.683182	85	71
	ALL 2vs3	SC5D	1824.3	1820.8	0.02808	154	0.977638	85	71
	ALL 2vs3	ELOVL2	268	301.3	-1.28688	154	0.200068	85	71
	ALL 2vs3	PSEN1	276.4	270.7	0.58146	154	0.561778	85	71
	ALL 2vs3	CDKN2B.AS1	27	21.4	1.50799	154	0.133606	85	71
	ALL 2vs3	ECE1	1524.9	1350.3	1.76984	154	0.078732	85	71
	ALL 2vs3	NENF	832.933	769.064	3.31373	154	0.00114765	85	71
	ALL 2vs3	PRSS12	52	49.1	0.41361	154	0.679739	85	71
	ALL 2vs3	SERPINB2	12.8	12.9	-0.07476	154	0.940501	85	71
	ALL 2vs3	PAPPA2	43.9	34.4	1.24949	154	0.21338	85	71
	ALL 2vs3	MMP16	39.1	33.1	0.80546	154	0.421798	85	71
	ALL 2vs3	NPC1L1	157.8	185.1	-1.02717	154	0.305952	85	71
	ALL 2vs3	ADH5	3158.18	2893.55	2.05459	154	0.0416091	85	71
	ALL 2vs3	KLK8	13.6	11.4	0.60495	154	0.546102	85	71
	ALL 2vs3	ALDH18A1	263.6	280.2	-1.33338	154	0.184375	85	71
	ALL 2vs3	SERPINF2	20110.8	18338.5	0.9038	154	0.367512	85	71
	ALL 2vs3	RPS13	3795.24	2967.15	5.44545	154	2.00111e-07	85	71
	ALL 2vs3	IL10RA	235	245.5	-0.76661	154	0.444489	85	71
	ALL 2vs3	ABO	37	31.8	0.77441	154	0.439875	85	71
	ALL 2vs3	TRIO	403.9	469.9	-1.7456	154	0.082874	85	71
	ALL 2vs3	KLK15	18.8	17	0.49082	154	0.62425	85	71
	ALL 2vs3	HINT1	7823.4	7221.3	1.70813	154	0.089627	85	71
	ALL 2vs3	CUX2	380.5	431.3	-0.81987	154	0.413559	85	71
	ALL 2vs3	TCF4	107.8	97.7	1.87912	154	0.062118	85	71
	ALL 2vs3	APOA5	4691	4620.1	0.21188	154	0.83248	85	71
	ALL 2vs3	EMP2	282.1	262.8	1.82908	154	0.069322	85	71
	ALL 2vs3	IL4	18.8	14.5	1.12549	154	0.262132	85	71
	ALL 2vs3	SLC2A4	50.8	45.6	0.82324	154	0.411642	85	71
	ALL 2vs3	PCSK9	234.506	272.783	-2.04437	154	0.04262	85	71
	ALL 2vs3	ALDH9A1	1905.41	1744.25	3.23592	154	0.00148441	85	71
	ALL 2vs3	ADRA2B	65.4	57.3	1.29756	154	0.196378	85	71
	ALL 2vs3	COL18A1	3843	3961	-0.71416	154	0.476207	85	71
	ALL 2vs3	SORT1	149.7	189.4	-1.79103	154	0.075253	85	71
	ALL 2vs3	HMGCL	2552.46	2264.51	3.94939	154	0.00011893	85	71
	ALL 2vs3	NGF	22.6	19	0.68874	154	0.492025	85	71
	ALL 2vs3	CD40	171.7	169.8	0.16474	154	0.869367	85	71
	ALL 2vs3	MMP3	38.9	31.9	0.82033	154	0.413294	85	71
	ALL 2vs3	TLL1	20.4	16.4	0.93812	154	0.349651	85	71
	ALL 2vs3	GALNT2	1595.1	1663	-0.4707	154	0.638521	85	71
	ALL 2vs3	CPA3	76.4376	63.9652	2.10396	154	0.0370067	85	71
	ALL 2vs3	PRSS16	14.2	11.4	0.79224	154	0.429439	85	71
	ALL 2vs3	YTHDF2	259.9	256.8	0.34568	154	0.730056	85	71
	ALL 2vs3	HPN	3119.4	3358.2	-0.56158	154	0.575217	85	71
	ALL 2vs3	ADD3	298.6	288.9	0.74057	154	0.46008	85	71
	ALL 2vs3	COL7A1	19	34.1	-1.65262	154	0.100445	85	71
	ALL 2vs3	IGFBP1	1439.9	1770.9	-0.72624	154	0.468796	85	71
	ALL 2vs3	LHX2	37.9	39.6	-0.71497	154	0.475711	85	71
	ALL 2vs3	TM6SF2	578.3	726	-1.38028	154	0.1695	85	71
	ALL 2vs3	MET	876.924	763.603	3.90373	154	0.000141303	85	71
	ALL 2vs3	CD109	25.3	26.7	-0.48482	154	0.628495	85	71
	ALL 2vs3	HIGD2A	1568.6	1680	-0.6671	154	0.505704	85	71
	ALL 2vs3	TRIB1	752.949	1009.38	-2.52439	154	0.0126027	85	71
	ALL 2vs3	C8B	5797.39	5211.88	2.79513	154	0.00584835	85	71
	ALL 2vs3	GMEB2	71	69.9	0.54662	154	0.58543	85	71
	ALL 2vs3	TMPRSS2	259.1	287.1	-1.63679	154	0.103717	85	71
	ALL 2vs3	PPARD	23.7	29.5	-1.53718	154	0.126302	85	71
	ALL 2vs3	CELA2B	12.4	11.1	0.72175	154	0.471542	85	71
	ALL 2vs3	SELENBP1	3336.3	3581.6	-0.48916	154	0.625423	85	71
	ALL 2vs3	MME	553.1	626.2	-1.44597	154	0.150217	85	71
	ALL 2vs3	IDE	199.332	212.418	-2.159	154	0.0323987	85	71
	ALL 2vs3	COL24A1	13.8	10.1	0.77232	154	0.441107	85	71
	ALL 2vs3	APOE	36165.9	42837.4	-2.92442	154	0.0039725	85	71
	ALL 2vs3	MMP17	19.2	16.9	0.57055	154	0.569135	85	71
	ALL 2vs3	PPP1R3B	999.513	1241.08	-2.92973	154	0.00390884	85	71
	ALL 2vs3	IFNAR1	1315.15	1190.06	2.4668	154	0.0147282	85	71
	ALL 2vs3	ATP5D	1207.2	1182.6	0.69372	154	0.488905	85	71
	ALL 2vs3	C3	35525	30998.3	3.41043	154	0.000828352	85	71
	ALL 2vs3	IFT88	391.8	371.3	1.59899	154	0.111872	85	71
	ALL 2vs3	AKT1	402.9	435.4	-1.0556	154	0.292805	85	71
	ALL 2vs3	CPN1	1995.6	2056.1	-0.20302	154	0.839384	85	71
	ALL 2vs3	PHEX	14.4	13.8	0.69311	154	0.489288	85	71
	ALL 2vs3	KLK3	13.9	11.2	0.94004	154	0.348672	85	71
	ALL 2vs3	ADAMTS12	59.3	64.7	-0.92644	154	0.355664	85	71
	ALL 2vs3	UBL5	3146.89	3022.96	2.11773	154	0.0358037	85	71
	ALL 2vs3	NAAA	1016.2	895.8	1.73735	154	0.084325	85	71
	ALL 2vs3	PSMB9	415.7	411.6	0.25662	154	0.797816	85	71
	ALL 2vs3	IL4R	302.2	341.3	-1.05194	154	0.294475	85	71
	ALL 2vs3	PNPLA3	1628	1959.3	-1.47987	154	0.140951	85	71
	ALL 2vs3	IFNGR1	761.8	793.3	-1.10735	154	0.269871	85	71
	ALL 2vs3	TAOK2	202.7	227.1	-1.44719	154	0.149876	85	71
	ALL 2vs3	GGCX	880.5	915.8	-0.69628	154	0.487303	85	71
	ALL 2vs3	JOSD1	134.1	128	1.37773	154	0.170287	85	71
	ALL 2vs3	IL33	294.8	276.6	0.94719	154	0.345025	85	71
	ALL 2vs3	HHIPL1	25.6	26.4	-0.24647	154	0.805645	85	71
	ALL 2vs3	TMPRSS9	70.7	115.2	-1.70339	154	0.090512	85	71
	ALL 2vs3	WDR12	222.4	242.3	-1.00818	154	0.314951	85	71
	ALL 2vs3	CFB	25067.9	23102.4	2.12627	154	0.0350749	85	71
	ALL 2vs3	TNK2	102.9	125.7	-1.50401	154	0.134626	85	71
	ALL 2vs3	CTRB1	10.9	9.8	0.31958	154	0.749722	85	71
	ALL 2vs3	AKR1C3	2097.3	1914.7	1.39355	154	0.165461	85	71
	ALL 2vs3	MMP8	15.9	11.3	0.97511	154	0.331034	85	71
	ALL 2vs3	PRSS45	25.8	20.2	1.10109	154	0.272577	85	71
	ALL 2vs3	ZFX	90.6	89.2	0.29114	154	0.771334	85	71
	ALL 2vs3	IMPG2	17.5	18.2	-0.37256	154	0.70999	85	71
	ALL 2vs3	PRSS38	27.2	24	0.66227	154	0.508789	85	71
	ALL 2vs3	NAPSA	33.9	30.2	0.54428	154	0.587037	85	71
	ALL 2vs3	ANKS1A	86.9	89.1	-0.5543	154	0.58018	85	71
	ALL 2vs3	SHH	106.7	140.9	-1.57422	154	0.117489	85	71
	ALL 2vs3	KLK10	20.5	13.1	0.92458	154	0.356631	85	71
	ALL 2vs3	DGAT1	488.9	548.9	-1.92657	154	0.055874	85	71
	ALL 2vs3	PCSK4	26.5	29.6	-0.99341	154	0.322068	85	71
	ALL 2vs3	EIF3E	1420.86	1178.14	4.93951	154	2.0199e-06	85	71
	ALL 2vs3	ADAMTSL4	122.249	144.916	-3.31993	154	0.00112412	85	71
	ALL 2vs3	ADIPOQ	12.8	10.9	0.63785	154	0.524521	85	71
	ALL 2vs3	NARS2	175.1	168.8	1.12325	154	0.263078	85	71
	ALL 2vs3	LVRN	30	26.8	0.67717	154	0.499314	85	71
	ALL 2vs3	EDNRA	75.7	73.2	0.42028	154	0.674867	85	71
	ALL 2vs3	RLF	198.4	203	-0.78145	154	0.435737	85	71
	ALL 2vs3	PLA2G1B	11.9	12.9	-0.93297	154	0.352298	85	71
	ALL 2vs3	IL17A	16.1	15.8	0.18238	154	0.855524	85	71
	ALL 2vs3	FASLG	22.7	21.7	0.35638	154	0.722042	85	71
	ALL 2vs3	PRSS50	33.1	30.3	0.43274	154	0.665812	85	71
	ALL 2vs3	LBP	4294.3	4507.6	-1.06523	154	0.28844	85	71
	ALL 2vs3	FGG	111237	98101.5	2.74381	154	0.00679444	85	71
	ALL 2vs3	GZMH	27.1	25	0.74675	154	0.456352	85	71
	ALL 2vs3	CPOX	769.6	770	-0.01258	154	0.989978	85	71
	ALL 2vs3	KLK5	15.3	14.2	0.29408	154	0.769094	85	71
	ALL 2vs3	CTSS	1721.1	1726.2	-0.0487	154	0.961224	85	71
	ALL 2vs3	SNX17	609	625.7	-1.26157	154	0.209012	85	71
	ALL 2vs3	BMP1	509.6	542.8	-0.78624	154	0.432934	85	71
	ALL 2vs3	ZBTB17	74.5826	86.8004	-2.35842	154	0.0196087	85	71
	ALL 2vs3	XPA	294.9	280.9	1.64384	154	0.102249	85	71
	ALL 2vs3	COL28A1	55.5	46.9	1.44699	154	0.149934	85	71
	ALL 2vs3	KCNJ3	115	116.4	-0.21765	154	0.82799	85	71
	ALL 2vs3	EGFR	1706	1749	-0.65458	154	0.513713	85	71
	ALL 2vs3	PRKAB1	174.174	187.706	-2.19026	154	0.030009	85	71
	ALL 2vs3	HDAC9	92	82.5	1.50534	154	0.134285	85	71
	ALL 2vs3	GCKR	2343.3	2517.5	-1.23137	154	0.220063	85	71
	ALL 2vs3	NID1	1084.3	1001.1	1.84994	154	0.066238	85	71
	ALL 2vs3	CLTC	497.5	489.3	0.64391	154	0.520592	85	71
	ALL 2vs3	SLC12A2	44.7	43.3	0.5062	154	0.613441	85	71
	ALL 2vs3	RBM34	142.2	138.6	0.76193	154	0.447268	85	71
	ALL 2vs3	HDDC3	150.278	138.39	2.81183	154	0.00556747	85	71
	ALL 2vs3	ADAM19	35.4554	47.8299	-2.15672	154	0.0325787	85	71
	ALL 2vs3	WFIKKN2	9	8.3	0.69015	154	0.491139	85	71
	ALL 2vs3	NFKB1	122.515	112.084	3.04503	154	0.00273735	85	71
	ALL 2vs3	MSH6	187.041	172.941	2.14441	154	0.033569	85	71
	ALL 2vs3	TAF1C	199.3	240.8	-1.0211	154	0.30881	85	71
	ALL 2vs3	ZG16	537.8	522.5	0.59115	154	0.555289	85	71
	ALL 2vs3	PLIN2	1947.29	2474.67	-3.27693	154	0.00129688	85	71
	ALL 2vs3	SCD	5141.4	6058.5	-1.05968	154	0.29095	85	71
	ALL 2vs3	BRPF1	114.2	112.5	0.25199	154	0.801385	85	71
	ALL 2vs3	DUSP5	82.3	87	-1.15138	154	0.251362	85	71
	ALL 2vs3	NSA2	1329.85	1146.22	3.3203	154	0.00112274	85	71
	ALL 2vs3	RRM1	235.3	234.6	0.13211	154	0.895071	85	71
	ALL 2vs3	KLK4	13.8	12	0.44988	154	0.653431	85	71
	ALL 2vs3	MOGAT2	16.2	16.3	-0.01878	154	0.985045	85	71
	ALL 2vs3	ZPR1	233.147	271.529	-2.18572	154	0.0303467	85	71
	ALL 2vs3	TMPRSS11B	10.8	12.2	-0.91859	154	0.359746	85	71
	ALL 2vs3	CCT7	525.877	477.597	2.88221	154	0.00451352	85	71
	ALL 2vs3	SPOCK3	24.3	21.7	0.52629	154	0.599445	85	71
	ALL 2vs3	CTSB	3688.86	3318.29	2.8058	154	0.00566737	85	71
	ALL 2vs3	CPA2	14.4	12.7	0.81339	154	0.417248	85	71
	ALL 2vs3	AARS	1040.5	1081.2	-1.4087	154	0.160941	85	71
	ALL 2vs3	NDUFC1	1906.9	1892.3	0.16549	154	0.868776	85	71
	ALL 2vs3	IFNG	14.8	11.1	1.02966	154	0.304782	85	71
	ALL 2vs3	SRSF2	686.1	737.1	-1.5456	154	0.124253	85	71
	ALL 2vs3	FGF21	91.7	142.5	-1.42704	154	0.155592	85	71
	ALL 2vs3	ABCG5	2570.6	2870	-0.61024	154	0.542605	85	71
	ALL 2vs3	NDUFB6	338.7	399.337	-4.03899	154	8.4444e-05	85	71
	ALL 2vs3	FETUB	1797.6	1639.9	1.10586	154	0.270512	85	71
	ALL 2vs3	TTC39B	255	269.7	-0.76602	154	0.444839	85	71
	ALL 2vs3	PTPN18	228.6	250.1	-0.96245	154	0.337331	85	71
	ALL 2vs3	NOS2	21.7	22.6	-0.36939	154	0.712347	85	71
	ALL 2vs3	PROC	579.5	616.9	-1.05676	154	0.292278	85	71
	ALL 2vs3	KLK2	41.2	35.7	1.06628	154	0.287967	85	71
	ALL 2vs3	EMD	634.1	643	-0.43062	154	0.667348	85	71
	ALL 2vs3	SMAD2	391.1	384.9	0.56397	154	0.573592	85	71
	ALL 2vs3	HGFAC	660.1	903.8	-1.78162	154	0.076782	85	71
	ALL 2vs3	LEPR	1316.4	1114.6	1.5968	154	0.11236	85	71
	ALL 2vs3	AGT	9542.5	9460.4	0.10205	154	0.91885	85	71
	ALL 2vs3	IL2	34.2	30.7	0.75601	154	0.450797	85	71
	ALL 2vs3	EPHA4	34	39.9	-1.01103	154	0.313589	85	71
	ALL 2vs3	SLC2A2	13144.2	11898.8	2.52225	154	0.0126764	85	71
	ALL 2vs3	CEL	32.3	32.5	-0.02252	154	0.982059	85	71
	ALL 2vs3	FGF2	84.4158	95.7431	-2.18853	154	0.0301373	85	71
	ALL 2vs3	A2ML1	16.2	14.3	0.51014	154	0.610684	85	71
	ALL 2vs3	GBA	357.7	330.6	1.94497	154	0.0536	85	71
	ALL 2vs3	ADAMTS5	52.7	51.1	0.44718	154	0.655372	85	71
	ALL 2vs3	BAIAP2	345.1	345.9	-0.07783	154	0.938065	85	71
	ALL 2vs3	F10	1448.6	1359.6	1.45578	154	0.147488	85	71
	ALL 2vs3	FAM129A	35	31.9	0.41502	154	0.678703	85	71
	ALL 2vs3	PNLIPRP2	13	13.4	-0.12066	154	0.904118	85	71
	ALL 2vs3	ADAMTS19	18.6	11.8	0.82829	154	0.40879	85	71
	ALL 2vs3	HRG	49810.7	41795.3	4.52119	154	1.21972e-05	85	71
	ALL 2vs3	PTTG1	77	77.6	-0.05732	154	0.954367	85	71
	ALL 2vs3	IL5	25.3	22.3	0.56622	154	0.572065	85	71
	ALL 2vs3	AOX1	10912.8	10721.8	0.33576	154	0.737512	85	71
	ALL 2vs3	IGF1	389.2	339.5	1.38634	154	0.167647	85	71
	ALL 2vs3	RBBP6	194.6	201.8	-1.09259	154	0.276282	85	71
	ALL 2vs3	ACAN	6.3	7.5	-1.43051	154	0.154597	85	71
	ALL 2vs3	ECE2	14.5	11	0.60882	154	0.543544	85	71
	ALL 2vs3	TRAF6	316.8	322.6	-0.30052	154	0.764184	85	71
	ALL 2vs3	PMF1	31.1	30.4	0.18087	154	0.856708	85	71
	ALL 2vs3	IL1A	13.2	12.1	0.4138	154	0.679598	85	71
	ALL 2vs3	SMAD4	881.1	850.6	0.86707	154	0.387253	85	71
	ALL 2vs3	HSPE1	1351.5	1351.8	-0.00943	154	0.992487	85	71
	ALL 2vs3	TMPRSS7	13.5	14	-0.36103	154	0.718572	85	71
	ALL 2vs3	BMP2	79.7	82.9	-0.66596	154	0.506436	85	71
	ALL 2vs3	ACOT2	769.7	732.6	0.7809	154	0.43606	85	71
	ALL 2vs3	ZNHIT3	410.9	445.3	-1.61764	154	0.107786	85	71
	ALL 2vs3	FGA	170654	152066	2.44164	154	0.0157534	85	71
	ALL 2vs3	TMPRSS12	14.6	13	0.36888	154	0.712725	85	71
	ALL 2vs3	CLCA4	12.2	9	0.74608	154	0.456757	85	71
	ALL 2vs3	GLTSCR1	147.028	175.106	-2.16467	154	0.0319534	85	71
	ALL 2vs3	NDUFA3	652.7	721.3	-1.75922	154	0.080525	85	71
	ALL 2vs3	ADAMTS13	100.1	98.3	0.29934	154	0.765083	85	71
	ALL 2vs3	PPARGC1A	559.3	695.7	-0.91714	154	0.360504	85	71
	ALL 2vs3	COL6A6	39.8	37.9	0.43061	154	0.667357	85	71
	ALL 2vs3	CYP2G1P	66.9	62.5	0.64986	154	0.516748	85	71
	ALL 2vs3	MAP3K5	142.5	151.7	-1.64601	154	0.101801	85	71
	ALL 2vs3	DHX16	121.987	143.931	-2.26563	154	0.0248682	85	71
	ALL 2vs3	EPM2AIP1	339.802	371.256	-2.71951	154	0.00728909	85	71
	ALL 2vs3	MMP11	15.9	16.7	-0.33227	154	0.740138	85	71
	ALL 2vs3	PIGK	244.9	233.3	1.61024	154	0.109393	85	71
	ALL 2vs3	PRSS46	16.5	14.4	0.75983	154	0.448515	85	71
	ALL 2vs3	JAK2	227.5	241.4	-1.71928	154	0.087573	85	71
	ALL 2vs3	GHRL	53.3	51.6	0.42258	154	0.673191	85	71
	ALL 2vs3	CEP162	124.2	130.5	-0.83579	154	0.40457	85	71
	ALL 2vs3	PRKG2	12.5	8.5	0.87775	154	0.381449	85	71
	ALL 2vs3	AKAP13	731.2	710.7	0.78755	154	0.432173	85	71
	ALL 2vs3	ENPP1	1098.1	1051.5	1.58714	154	0.114532	85	71
	ALL 2vs3	DLGAP4	217.6	281.4	-1.85803	154	0.065074	85	71
	ALL 2vs3	CELSR2	25.9	28.7	-1.02766	154	0.305722	85	71
	ALL 2vs3	IMPA1	581.9	634.5	-1.04032	154	0.299824	85	71
	ALL 2vs3	SLC4A9	13	12.9	0.06475	154	0.948461	85	71
	ALL 2vs3	PNLIPRP1	12.8	13.5	-0.46515	154	0.642483	85	71
	ALL 2vs3	TTR	117029	104898	1.73471	154	0.084793	85	71
	ALL 2vs3	SYCN	15.1	14.1	0.34748	154	0.728702	85	71
	ALL 2vs3	BBS9	77.8	78.8	-0.36381	154	0.716498	85	71
	ALL 2vs3	DST	1587.08	1754.72	-2.18334	154	0.0305243	85	71
	ALL 2vs3	MMEL1	12.3	11.3	0.51755	154	0.605514	85	71
	ALL 2vs3	PPARA	1391.48	1274.39	2.00094	154	0.0471556	85	71
	ALL 2vs3	CSF1	162.3	175.7	-1.73704	154	0.08438	85	71
	ALL 2vs3	PKLR	353.7	403.8	-1.77923	154	0.077175	85	71
	ALL 2vs3	HAAO	2970.9	2775.6	0.8432	154	0.400424	85	71
	ALL 2vs3	IKBKG	190.8	240.3	-1.64607	154	0.101789	85	71
	ALL 2vs3	MMP26	15	11.4	0.61364	154	0.540356	85	71
	ALL 2vs3	CREB1	233.9	235.5	-0.24339	154	0.808026	85	71
	ALL 2vs3	UCN3	11.8	10.6	0.46814	154	0.64035	85	71
	ALL 2vs3	TMPRSS5	9.8	11.4	-1.38339	154	0.168546	85	71
	ALL 2vs3	CLCA1	19.7	17.8	0.39426	154	0.693934	85	71
	ALL 2vs3	TMPRSS11A	23.6	21.4	0.37039	154	0.711598	85	71
	ALL 2vs3	FSHB	18.7	14.6	0.79891	154	0.425573	85	71
	ALL 2vs3	UCP2	172	169.9	0.22116	154	0.825262	85	71
	ALL 2vs3	RAD52	138.3	150.5	-0.73968	154	0.46062	85	71
	ALL 2vs3	STARD10	13.6	14.1	-0.38431	154	0.701281	85	71
	ALL 2vs3	SUCLG1	1594.6	1561.8	0.66961	154	0.504112	85	71
	ALL 2vs3	DCD	24.2	23	0.26502	154	0.791346	85	71
	ALL 2vs3	AKR1A1	2847.6	2895.1	-0.59184	154	0.554827	85	71
	ALL 2vs3	USP16	399.5	412.6	-1.42006	154	0.157611	85	71
	ALL 2vs3	CENPO	33.6415	31.0627	2.13186	154	0.0346049	85	71
	ALL 2vs3	PCK1	22870.8	18814.9	2.63135	154	0.0093696	85	71
	ALL 2vs3	PRELID2	56.7	57.8	-0.35062	154	0.726353	85	71
	ALL 2vs3	IL10	36.9	46.7	-1.13629	154	0.257602	85	71
	ALL 2vs3	TGFA	55.8	58.4	-0.46043	154	0.645854	85	71
	ALL 2vs3	ALAS1	730.4	876	-0.96956	154	0.333784	85	71
	ALL 2vs3	CCDC6	88.9	90.9	-0.74464	154	0.457624	85	71
	ALL 2vs3	CDKN2A	12.6	11.3	0.82176	154	0.412482	85	71
	ALL 2vs3	ADAM21	20.8	17.9	0.72986	154	0.466587	85	71
	ALL 2vs3	GTDC1	60.1	57.2	0.83534	154	0.404821	85	71
	ALL 2vs3	F11	2588.1	2905.4	-1.60741	154	0.110014	85	71
	ALL 2vs3	MAPK8	290.217	276.317	2.07555	154	0.0395982	85	71
	ALL 2vs3	TSC22D2	94.9419	121.178	-2.69341	154	0.00785649	85	71
	ALL 2vs3	ADAM30	22.2	18.7	0.56489	154	0.572969	85	71
	ALL 2vs3	ZNF407	250.594	279.177	-2.17902	154	0.0308505	85	71
	ALL 2vs3	SH3GL2	40.9	38.4	0.43807	154	0.661952	85	71
	ALL 2vs3	CMA1	17.2	16.1	0.66358	154	0.507952	85	71
	ALL 2vs3	DOCK4	351.1	412.3	-1.85217	154	0.065915	85	71
	ALL 2vs3	ADAMTS14	20.7	14.4	0.89921	154	0.369944	85	71
	ALL 2vs3	PHACTR1	30.8	36.5	-0.92156	154	0.3582	85	71
	ALL 2vs3	HABP2	7393	7568.3	-0.52703	154	0.598932	85	71
	ALL 2vs3	MEP1B	116.8	107.7	0.80238	154	0.423568	85	71
	ALL 2vs3	CORIN	18.8	13.6	0.84138	154	0.401437	85	71
	ALL 2vs3	ADNP2	234.057	256.857	-2.68526	154	0.00804171	85	71
	ALL 2vs3	PRSS58	21	19.7	0.28031	154	0.779618	85	71
	ALL 2vs3	PRSS56	11.4	11.8	-0.44054	154	0.660163	85	71
	ALL 2vs3	PCYT2	891.1	902.2	-0.19823	154	0.843128	85	71
	ALL 2vs3	REN	14	14.6	-0.35926	154	0.719889	85	71
	ALL 2vs3	GRK4	37.3	35.3	0.35803	154	0.720814	85	71
	ALL 2vs3	MMP20	18.8	17	0.81984	154	0.413576	85	71
	ALL 2vs3	EGR1	166.124	484.664	-2.62495	154	0.00953969	85	71
	ALL 2vs3	SYF2	298.431	274.573	3.40215	154	0.000852028	85	71
	ALL 2vs3	PTEN	1165.9	1163.3	0.1047	154	0.91675	85	71
	ALL 2vs3	CYP26A1	217.9	179.7	1.0608	154	0.290439	85	71
	ALL 2vs3	PLCB3	30.8	31.9	-0.47504	154	0.635428	85	71
	ALL 2vs3	BMP4	79.1	80	-0.13576	154	0.892189	85	71
	ALL 2vs3	CTSO	1031.2	1002	0.94982	154	0.343691	85	71
	ALL 2vs3	PPP1R1A	205.279	174.69	2.42677	154	0.0163885	85	71
	ALL 2vs3	POMC	12.6	10.8	0.66742	154	0.505502	85	71
	ALL 2vs3	TMPRSS11D	14.5	11.5	0.85853	154	0.391935	85	71
	ALL 2vs3	ADAMTS16	13.3	13.1	0.08732	154	0.930532	85	71
	ALL 2vs3	CTSL	1355.86	1240.29	2.45507	154	0.0151987	85	71
	ALL 2vs3	CFD	81.3	77.9	0.61435	154	0.539892	85	71
	ALL 2vs3	TMPRSS11E	16.2	11	0.87196	154	0.384588	85	71
	ALL 2vs3	PRSS33	19.1	17	0.97209	154	0.332531	85	71
	ALL 2vs3	PRSS42	51.5	52.6	-0.20747	154	0.835916	85	71
	ALL 2vs3	IHH	26	25.2	0.32373	154	0.74658	85	71
	ALL 2vs3	ART1	15.4	12.5	0.85495	154	0.393909	85	71
	ALL 2vs3	TLR4	213.9	229.8	-1.91919	154	0.056809	85	71
	ALL 2vs3	ANKRD46	375.913	349.715	2.9631	154	0.00352954	85	71
	ALL 2vs3	PRSS57	15.6	13.4	0.7809	154	0.436062	85	71
	ALL 2vs3	ICK	155.6	162.4	-1.05171	154	0.29458	85	71
	ALL 2vs3	PRSS53	91.2	116	-0.80038	154	0.424724	85	71
	ALL 2vs3	LPAR2	9	9.2	-0.19158	154	0.848323	85	71
	ALL 2vs3	CLCA2	25.3	18.9	1.13986	154	0.256115	85	71
	ALL 2vs3	TPSAB1	209.312	163.368	2.22468	154	0.0275564	85	71
	ALL 2vs3	CRTC3	111.7	106.1	1.1602	154	0.247761	85	71
	ALL 2vs3	GP2	10.2	9.2	0.43001	154	0.667788	85	71
	ALL 2vs3	PRSS1	19.4	16.8	0.59688	154	0.551466	85	71
	ALL 2vs3	CELA2A	16.2	14.5	0.48148	154	0.630857	85	71
	ALL 2vs3	PDGFC	280.674	247.311	3.42743	154	0.000781641	85	71
	ALL 2vs3	ADAMTS3	13.3	12.7	0.26181	154	0.793821	85	71
	ALL 2vs3	MMP10	11.4	11.1	0.32609	154	0.744801	85	71
	ALL 2vs3	KCTD2	111.213	122.038	-2.21219	154	0.0284258	85	71
	ALL 2vs3	KLK13	29.4	26.2	1.26796	154	0.206726	85	71
	ALL 2vs3	SYTL5	29.2	27	0.37567	154	0.70768	85	71
	ALL 2vs3	C4BPB	2705.75	2487.99	2.51716	154	0.0128535	85	71
	ALL 2vs3	TLR2	197.7	206.2	-1.00504	154	0.316455	85	71
	ALL 2vs3	TIMM8A	322.4	321	0.09021	154	0.928234	85	71
	ALL 2vs3	SLC22A3	905.1	952	-0.781	154	0.436001	85	71
	ALL 2vs3	A1BG	39.4	37.3	0.51069	154	0.610297	85	71
	ALL 2vs3	KHDRBS1	681.2	698.6	-1.18224	154	0.238934	85	71
	ALL 2vs3	ELANE	40.1	37.6	1.23774	154	0.217698	85	71
	ALL 2vs3	PRSS41	14	12.7	0.3037	154	0.761765	85	71
	ALL 2vs3	FURIN	1041.97	1205.28	-3.83498	154	0.000182676	85	71
	ALL 2vs3	HDAC3	450.046	519.693	-2.92186	154	0.00400347	85	71
	ALL 2vs3	TMPRSS13	26.9	23.2	0.55679	154	0.578478	85	71
	ALL 2vs3	PMM1	169.5	163	0.62483	154	0.533009	85	71
	ALL 2vs3	SERPINF1	18877.1	19591.2	-1.18639	154	0.237295	85	71
	ALL 2vs3	SH2B3	222.9	227.9	-0.45935	154	0.646629	85	71
	ALL 2vs3	TLL2	17.5	14.2	0.58342	154	0.560461	85	71
	ALL 2vs3	MST1L	143.6	145.1	-0.10687	154	0.91503	85	71
	ALL 2vs3	THSD4	301.035	350.672	-2.11143	154	0.0363495	85	71
	ALL 2vs3	MMP24	23.4	23.8	-0.10143	154	0.91934	85	71
	ALL 2vs3	PRSS27	25.1	24.9	0.04639	154	0.963062	85	71
	ALL 2vs3	CTSE	18.4	16.2	0.4341	154	0.664825	85	71
	ALL 2vs3	KLK12	18.5	17.4	0.29998	154	0.764594	85	71
	ALL 2vs3	DPF1	17.2	16.5	0.13122	154	0.895774	85	71
	ALL 2vs3	IL6R	1327.2	1344.3	-0.22148	154	0.825013	85	71
	ALL 2vs3	SOAT2	47.1	43.4	0.76258	154	0.44688	85	71
	ALL 2vs3	PRSS2	25.2	19	0.66838	154	0.504893	85	71
	ALL 2vs3	MMP12	13.5	15	-0.98001	154	0.328617	85	71
	ALL 2vs3	CDCP1	38.6	41.1	-0.55264	154	0.581311	85	71
	ALL 2vs3	PFKFB1	580.893	770.508	-3.16871	154	0.0018471	85	71
	ALL 2vs3	REG1A	15	12.5	0.6018	154	0.548195	85	71
	ALL 2vs3	PRSS21	18.6	16.8	0.54503	154	0.58652	85	71
	ALL 2vs3	KAZALD1	17	14.4	0.64321	154	0.521045	85	71
	ALL 2vs3	SDC1	3608.4	3562.8	0.37625	154	0.70725	85	71
	ALL 2vs3	CNKSR2	57.1	59.6	-0.6415	154	0.522154	85	71
	ALL 2vs3	SRSF4	454.4	478.1	-1.74317	154	0.083299	85	71
	ALL 2vs3	CBR3	19	16.8	0.40735	154	0.684315	85	71
	ALL 2vs3	ARG1	9248	9596.9	-0.85695	154	0.392803	85	71
	ALL 2vs3	KEL	14.3	14.9	-0.61152	154	0.541756	85	71
	ALL 2vs3	TBC1D15	429.8	426.8	0.31845	154	0.750574	85	71
	ALL 2vs3	TMEM97	1205.9	1208.3	-0.02206	154	0.982428	85	71
	ALL 2vs3	EGF	20.3	14.4	0.88697	154	0.376478	85	71
	ALL 2vs3	MASP1	2011.9	1912.6	1.29853	154	0.196045	85	71
	ALL 2vs3	TPSD1	14.4	14.6	-0.09016	154	0.928277	85	71
	ALL 2vs3	ATP4B	14.1	10.9	0.72138	154	0.471771	85	71
	ALL 2vs3	CYP2A6	13441.3	14042.1	-0.59299	154	0.554055	85	71
	ALL 2vs3	CELA3A	17.5	14.4	0.50044	154	0.617479	85	71
	ALL 2vs3	KCNE2	13.7	13.7	0.00148	154	0.998821	85	71
	ALL 2vs3	BMP7	11.9	9.6	0.54804	154	0.584461	85	71
	ALL 2vs3	SCG5	341.9	379	-1.62016	154	0.107244	85	71
	ALL 2vs3	GJC3	17.5	18.5	-0.5848	154	0.559536	85	71
	ALL 2vs3	VCAM1	467.001	360.163	3.50576	154	0.000596634	85	71
	ALL 2vs3	TMC4	79.9	85.8	-0.74999	154	0.454405	85	71
	ALL 2vs3	KLK14	57	51.7	1.59084	154	0.113696	85	71
	ALL 2vs3	VTN	2014.13	2321.83	-2.00016	154	0.0472409	85	71
	ALL 2vs3	SDHA	666	685.5	-0.9585	154	0.339314	85	71
	ALL 2vs3	VEGFA	1809.7	2245.4	-1.7224	154	0.087005	85	71
	ALL 2vs3	DMBT1	8	8.8	-0.73747	154	0.461959	85	71
	ALL 2vs3	KLK9	13.6	11.9	0.58455	154	0.559706	85	71
	ALL 2vs3	CYP2B6	2607.2	3136.9	-1.46735	154	0.14432	85	71
	ALL 2vs3	ECEL1	26.7	25.4	0.21619	154	0.829127	85	71
	ALL 2vs3	MATN4	12.8	12.1	0.28271	154	0.77778	85	71
	ALL 2vs3	RXRG	30.1	26	0.61167	154	0.541656	85	71
	ALL 2vs3	GCGR	844.6	967.4	-0.58307	154	0.5607	85	71
	ALL 2vs3	FLRT1	12.7	12.5	0.09915	154	0.921149	85	71
	ALL 2vs3	CTNND2	35.4	44.8	-1.80811	154	0.07254	85	71
	ALL 2vs3	INSM1	17.9	16.9	0.2339	154	0.815371	85	71
	ALL 2vs3	TRIB3	83.9882	103.096	-3.43262	154	0.000767877	85	71
	ALL 2vs3	PDGFB	24.6	26.2	-0.42267	154	0.673123	85	71
	ALL 2vs3	CTRL	12.6	13.9	-0.39291	154	0.694929	85	71
	ALL 2vs3	HEATR5B	198.3	206.9	-0.97527	154	0.330955	85	71
	ALL 2vs3	CD36	932.1	1014.3	-1.52978	154	0.128123	85	71
	ALL 2vs3	PRSS55	29.2831	23.1227	2.04768	154	0.0422899	85	71
	ALL 2vs3	ERCC5	180.931	211.717	-2.33028	154	0.0210889	85	71
	ALL 2vs3	MST1	4379.7	5769	-1.72687	154	0.086196	85	71
	ALL 2vs3	MMP23B	15.6	14.8	0.32854	154	0.742946	85	71
	ALL 2vs3	C1RL	979	1001.1	-0.61054	154	0.542407	85	71
	ALL 2vs3	TMPRSS11F	18.6	15.5	0.4246	154	0.671718	85	71
	ALL 2vs3	PEX12	160	159.4	0.09555	154	0.924002	85	71
	ALL 2vs3	ADAM12	16.9	16.5	0.11836	154	0.905936	85	71
	ALL 2vs3	WFIKKN1	11.3	11.4	-0.15762	154	0.874963	85	71
	ALL 2vs3	CEBPB	1740.8	1680.1	0.78119	154	0.435892	85	71
	ALL 2vs3	IFNA1	13	11.2	0.46168	154	0.644961	85	71
	ALL 2vs3	CLPS	13.5	9.5	0.71119	154	0.478044	85	71
	ALL 2vs3	CTSV	14.5	13	0.45478	154	0.649906	85	71
	ALL 2vs3	USP14	375.5	387.5	-1.1576	154	0.24882	85	71
	ALL 2vs3	GRM5	22.2	15.3	0.96802	154	0.33455	85	71
	ALL 2vs3	PRSS48	49.1	39.8	1.34329	154	0.181153	85	71
	ALL 2vs3	CD14	1648.3	1631.6	0.22347	154	0.823467	85	71
	ALL 2vs3	MMP13	14.3	9.8	0.75824	154	0.449466	85	71
	ALL 2vs3	MBOAT7	163.7	180.3	-1.77881	154	0.077243	85	71
	ALL 2vs3	CPB1	17	15.6	0.38114	154	0.703623	85	71
	ALL 2vs3	CTRB2	12.7	10.2	0.6322	154	0.528191	85	71
	ALL 2vs3	SERPINA1	75356.3	69795.9	1.7986	154	0.07404	85	71
	ALL 2vs3	COX8A	1646.5	1713	-1.12143	154	0.263851	85	71
	ALL 2vs3	NBEAL1	331.961	381.251	-2.30215	154	0.0226663	85	71
	ALL 2vs3	ZER1	362.4	404.6	-1.2516	154	0.212613	85	71
	ALL 2vs3	ADAMTS18	15.9	12.3	0.62371	154	0.533738	85	71
	ALL 2vs3	SLC4A4	954.4	1005.3	-0.80101	154	0.424358	85	71

## Sheet: ALL 3 to 4
	Table S2. A comparison of mean gene expression between stages 3 (NASH w/o fibrosis) and 4 (NASH with fibrosis) in Blacks and Whites together.
	Comparison	GENE	Mean 3	Mean 4	t-value	df	p	N 3	N 4
	ALL 3vs4	IFI30	569.614	812.56	-5.94772	150	1.83829e-08	71	81
	ALL 3vs4	SPECC1L	233.044	270.596	-4.81047	150	3.63264e-06	71	81
	ALL 3vs4	ATP6V1F	352.801	413.843	-4.5164	150	1.2653e-05	71	81
	ALL 3vs4	COL5A1	208.878	301.364	-4.29343	150	3.14421e-05	71	81
	ALL 3vs4	SERPINC1	28131.1	23513.5	4.21432	150	4.30955e-05	71	81
	ALL 3vs4	LGALS3	134.973	236.14	-4.10753	150	6.55245e-05	71	81
	ALL 3vs4	COL3A1	2081.19	3394.23	-4.09798	150	6.80031e-05	71	81
	ALL 3vs4	COL1A2	130.903	246.512	-4.04994	150	8.18824e-05	71	81
	ALL 3vs4	GJB1	3925.13	3532.12	3.94378	150	0.000122753	71	81
	ALL 3vs4	SLC37A4	1829.2	1608.97	3.92979	150	0.000129405	71	81
	ALL 3vs4	AEBP1	129.871	231.223	-3.88096	150	0.000155421	71	81
	ALL 3vs4	NTS	22.9327	36.9249	-3.85172	150	0.000173307	71	81
	ALL 3vs4	BAX	329.429	405.522	-3.84812	150	0.000175639	71	81
	ALL 3vs4	MMP14	127.366	157.884	-3.84703	150	0.00017635	71	81
	ALL 3vs4	ANXA1	196.502	275.03	-3.84194	150	0.000179708	71	81
	ALL 3vs4	ABCC4	96.3925	134.028	-3.76144	150	0.000241668	71	81
	ALL 3vs4	RNASE1	90.9934	123.907	-3.7086	150	0.000292817	71	81
	ALL 3vs4	ASAH1	1187.08	1371.49	-3.66604	150	0.000341298	71	81
	ALL 3vs4	COL1A1	171.569	455.03	-3.65534	150	0.000354637	71	81
	ALL 3vs4	MMP9	37.3963	68.0696	-3.65015	150	0.000361267	71	81
	ALL 3vs4	CTSD	4774.21	6576.11	-3.60605	150	0.000422645	71	81
	ALL 3vs4	LAMC1	205.331	238.897	-3.60512	150	0.000424033	71	81
	ALL 3vs4	AR	677.018	581.894	3.5906	150	0.00044638	71	81
	ALL 3vs4	COL16A1	36.3837	57.0286	-3.58473	150	0.000455727	71	81
	ALL 3vs4	SERPINH1	362.162	432.336	-3.57278	150	0.000475316	71	81
	ALL 3vs4	KBTBD2	298.916	344.799	-3.55446	150	0.000506896	71	81
	ALL 3vs4	COL14A1	387.667	557.104	-3.55019	150	0.000514538	71	81
	ALL 3vs4	FBLN5	180.095	273.701	-3.54618	150	0.000521804	71	81
	ALL 3vs4	CCL5	168.091	224.452	-3.54575	150	0.000522601	71	81
	ALL 3vs4	ADAM9	105.337	122.423	-3.49074	150	0.000632819	71	81
	ALL 3vs4	THBS2	109.142	163.139	-3.48169	150	0.000652917	71	81
	ALL 3vs4	COL4A2	194.461	362.394	-3.45272	150	0.0007214	71	81
	ALL 3vs4	CXCL9	135.253	212.881	-3.45207	150	0.000723004	71	81
	ALL 3vs4	ZNF185	24.137	33.3847	-3.43891	150	0.000756339	71	81
	ALL 3vs4	LXN	45.7915	62.9867	-3.39499	150	0.000878378	71	81
	ALL 3vs4	TIMP3	832.025	1183.08	-3.38228	150	0.000916975	71	81
	ALL 3vs4	HSPG2	606.318	736.165	-3.33989	150	0.00105757	71	81
	ALL 3vs4	TGFBR1	158.124	197.352	-3.33798	150	0.00106436	71	81
	ALL 3vs4	DCAF11	109.072	94.2575	3.32829	150	0.00109941	71	81
	ALL 3vs4	LY96	122.343	143.491	-3.31287	150	0.00115741	71	81
	ALL 3vs4	TGFB1	326.884	500.479	-3.31196	150	0.00116094	71	81
	ALL 3vs4	PDGFRB	278.637	344.197	-3.28914	150	0.00125231	71	81
	ALL 3vs4	COL6A3	311.241	410.999	-3.27742	150	0.00130177	71	81
	ALL 3vs4	EIF4A3	131.225	156.291	-3.26345	150	0.00136316	71	81
	ALL 3vs4	CTSK	195.46	242.524	-3.26275	150	0.00136633	71	81
	ALL 3vs4	COL4A1	85.5789	121.463	-3.25677	150	0.00139347	71	81
	ALL 3vs4	DCN	1874.41	2359.72	-3.24192	150	0.00146308	71	81
	ALL 3vs4	DAB2	290.009	333.303	-3.23002	150	0.00152117	71	81
	ALL 3vs4	TIMP1	711.07	1006.13	-3.21096	150	0.00161868	71	81
	ALL 3vs4	SMPD1	112.725	131.532	-3.21015	150	0.00162298	71	81
	ALL 3vs4	SPARC	668.529	826.468	-3.20561	150	0.00164711	71	81
	ALL 3vs4	GZMA	146.846	177.146	-3.19703	150	0.00169364	71	81
	ALL 3vs4	CD44	391.015	643.981	-3.19414	150	0.00170958	71	81
	ALL 3vs4	PAFAH1B2	476.319	513.836	-3.15318	150	0.00195103	71	81
	ALL 3vs4	PLAU	32.3825	43.1984	-3.14408	150	0.00200884	71	81
	ALL 3vs4	CCR5	32.1583	39.5059	-3.13689	150	0.00205555	71	81
	ALL 3vs4	ADH6	8194.91	7307.31	3.13069	150	0.00209671	71	81
	ALL 3vs4	LNPEP	200.616	246.681	-3.11205	150	0.00222501	71	81
	ALL 3vs4	CETP	394.995	291.769	3.11061	150	0.00223522	71	81
	ALL 3vs4	HTRA1	1562.27	1944.33	-3.09649	150	0.0023377	71	81
	ALL 3vs4	FIBP	335.769	354.231	-3.08524	150	0.00242232	71	81
	ALL 3vs4	STAT3	1785.16	2143.63	-3.06727	150	0.00256352	71	81
	ALL 3vs4	MTHFD2	33.833	43.6841	-3.05405	150	0.0026722	71	81
	ALL 3vs4	BAMBI	129.339	174.894	-3.05131	150	0.00269532	71	81
	ALL 3vs4	HTRA3	28.229	36.0028	-3.04556	150	0.00274429	71	81
	ALL 3vs4	COL5A2	200.843	232.748	-3.03738	150	0.00281533	71	81
	ALL 3vs4	LUM	536.094	924.223	-3.03185	150	0.00286436	71	81
	ALL 3vs4	ATP2C1	276.174	303.104	-3.01431	150	0.00302508	71	81
	ALL 3vs4	FBN1	94.0938	117.157	-3.00717	150	0.00309285	71	81
	ALL 3vs4	CCDC3	189.06	230.265	-2.99687	150	0.00319305	71	81
	ALL 3vs4	CCL19	92.4196	149.338	-2.99483	150	0.00321325	71	81
	ALL 3vs4	ITIH4	29865.7	25737.8	2.98836	150	0.00327808	71	81
	ALL 3vs4	FBLN2	75.6228	120.817	-2.98807	150	0.00328106	71	81
	ALL 3vs4	FAP	16.6107	27.3562	-2.98132	150	0.00335007	71	81
	ALL 3vs4	GZMK	84.0782	108.507	-2.97764	150	0.00338822	71	81
	ALL 3vs4	COL6A2	543.139	668.598	-2.93529	150	0.0038573	71	81
	ALL 3vs4	ACTR2	947.052	1041	-2.92793	150	0.0039446	71	81
	ALL 3vs4	COPZ1	617.437	767.258	-2.85116	150	0.00497013	71	81
	ALL 3vs4	F3	41.991	72.2143	-2.83702	150	0.00518377	71	81
	ALL 3vs4	WIPF1	131.37	148.103	-2.8287	150	0.00531327	71	81
	ALL 3vs4	PGK1	2563.54	2897.71	-2.82801	150	0.00532409	71	81
	ALL 3vs4	IQGAP1	428.251	488.297	-2.82387	150	0.0053898	71	81
	ALL 3vs4	TUBB	321.239	279.374	2.82199	150	0.00541993	71	81
	ALL 3vs4	LTBP1	374.401	442.996	-2.82037	150	0.00544597	71	81
	ALL 3vs4	TDO2	12461.2	10370	2.81684	150	0.00550311	71	81
	ALL 3vs4	MMP19	37.7683	78.2912	-2.8094	150	0.00562522	71	81
	ALL 3vs4	CD48	116.711	138.047	-2.80311	150	0.00573041	71	81
	ALL 3vs4	IFI16	226.29	268.166	-2.79848	150	0.00580911	71	81
	ALL 3vs4	KLKB1	4985.79	4528.89	2.77042	150	0.00630676	71	81
	ALL 3vs4	LAMB1	199.871	238.178	-2.76585	150	0.00639133	71	81
	ALL 3vs4	RPS6KA5	116.618	135.29	-2.73942	150	0.00690132	71	81
	ALL 3vs4	CTSW	34.0549	42.0072	-2.72984	150	0.00709517	71	81
	ALL 3vs4	ADAMDEC1	14.4341	20.0938	-2.72967	150	0.00709864	71	81
	ALL 3vs4	ST14	70.1599	87.6495	-2.72129	150	0.00727215	71	81
	ALL 3vs4	GHR	6933.1	6108.02	2.70965	150	0.00751984	71	81
	ALL 3vs4	PDGFRA	192.326	264.385	-2.70189	150	0.00768913	71	81
	ALL 3vs4	TNF	30.3921	37.2999	-2.68803	150	0.00800003	71	81
	ALL 3vs4	HMOX1	832.547	1074.26	-2.686	150	0.00804645	71	81
	ALL 3vs4	LOXL2	37.0328	53.6548	-2.68445	150	0.00808208	71	81
	ALL 3vs4	ATP6AP2	271.652	303.305	-2.68235	150	0.00813069	71	81
	ALL 3vs4	TGFB1I1	22.593	27.6472	-2.6598	150	0.00866857	71	81
	ALL 3vs4	CD40LG	24.8423	31.7162	-2.63102	150	0.00940188	71	81
	ALL 3vs4	TGFBR2	530.239	597.823	-2.62753	150	0.00949438	71	81
	ALL 3vs4	CRBN	255.532	276.807	-2.6125	150	0.00990263	71	81
	ALL 3vs4	DDR1	64.1332	83.2732	-2.60512	150	0.0101089	71	81
	ALL 3vs4	CCR7	15.1734	19.3741	-2.60097	150	0.0102267	71	81
	ALL 3vs4	RNPEP	579.565	669.469	-2.59364	150	0.0104374	71	81
	ALL 3vs4	IGFBP6	68.7487	97.4444	-2.58418	150	0.0107152	71	81
	ALL 3vs4	IRS1	266.993	240.392	2.57198	150	0.0110833	71	81
	ALL 3vs4	MMP2	37.0511	48.377	-2.54795	150	0.0118419	71	81
	ALL 3vs4	DPP4	528.225	599.631	-2.54793	150	0.0118425	71	81
	ALL 3vs4	IL18	100.714	119.896	-2.53489	150	0.0122731	71	81
	ALL 3vs4	CHSY1	39.5182	45.1549	-2.49023	150	0.0138564	71	81
	ALL 3vs4	PLCG2	242.252	298.06	-2.46676	150	0.0147595	71	81
	ALL 3vs4	KNG1	25431.2	24009.4	2.45824	150	0.0151	71	81
	ALL 3vs4	ACTA2	289.45	388.883	-2.45232	150	0.0153408	71	81
	ALL 3vs4	SMAD7	291.677	315.996	-2.43926	150	0.0158841	71	81
	ALL 3vs4	MRAS	46.4408	52.7836	-2.43457	150	0.0160832	71	81
	ALL 3vs4	CASP1	175.406	193.928	-2.41153	150	0.0170944	71	81
	ALL 3vs4	IL1B	25.3815	32.1538	-2.40397	150	0.0174383	71	81
	ALL 3vs4	IGFBP3	6071.24	7061.59	-2.402	150	0.0175288	71	81
	ALL 3vs4	RPN2	1680.84	2136.28	-2.40025	150	0.0176098	71	81
	ALL 3vs4	SNX10	997.895	1122.31	-2.39988	150	0.0176271	71	81
	ALL 3vs4	AKR1D1	2778.06	2512.84	2.38012	150	0.0185637	71	81
	ALL 3vs4	FGF7	15.0154	19.7265	-2.37874	150	0.0186305	71	81
	ALL 3vs4	KLK11	14.7768	20.1431	-2.37475	150	0.0188255	71	81
	ALL 3vs4	PPARG	318.302	298.699	2.36681	150	0.0192188	71	81
	ALL 3vs4	TGFBI	1350.26	1647.16	-2.36228	150	0.0194467	71	81
	ALL 3vs4	SERPINB1	269.617	296.526	-2.35745	150	0.019692	71	81
	ALL 3vs4	BGN	846.752	1578.55	-2.35538	150	0.0197981	71	81
	ALL 3vs4	SDHC	755.353	693.052	2.35141	150	0.0200029	71	81
	ALL 3vs4	UQCR10	591.226	716.129	-2.34482	150	0.0203466	71	81
	ALL 3vs4	CTSF	1459.59	1667.95	-2.34143	150	0.0205254	71	81
	ALL 3vs4	KRT7	90.5273	125.964	-2.3411	150	0.0205434	71	81
	ALL 3vs4	GGT5	205.607	305.94	-2.33599	150	0.0208159	71	81
	ALL 3vs4	SREBF1	2452.47	2001.44	2.33581	150	0.0208253	71	81
	ALL 3vs4	AMBP	142138	128170	2.33432	150	0.0209054	71	81
	ALL 3vs4	FAS	155.648	178.01	-2.33316	150	0.0209682	71	81
	ALL 3vs4	TMPRSS3	30.8879	45.5058	-2.29716	150	0.0229929	71	81
	ALL 3vs4	CCL21	177.996	245.07	-2.29384	150	0.0231883	71	81
	ALL 3vs4	JUN	117.345	169.317	-2.28855	150	0.0235018	71	81
	ALL 3vs4	TEAD4	34.2928	40.4128	-2.28748	150	0.0235661	71	81
	ALL 3vs4	VPS41	482.321	513.088	-2.28641	150	0.0236301	71	81
	ALL 3vs4	LDLR	201.233	312.787	-2.28545	150	0.0236878	71	81
	ALL 3vs4	PDGFA	23.6513	31.0031	-2.28038	150	0.0239941	71	81
	ALL 3vs4	APOB	18214.9	17078.4	2.26666	150	0.0248405	71	81
	ALL 3vs4	TIMP2	404.138	455.139	-2.26356	150	0.0250359	71	81
	ALL 3vs4	MMP28	14.4118	18.9527	-2.25407	150	0.0256406	71	81
	ALL 3vs4	PCSK5	54.3882	69.2005	-2.24958	150	0.0259313	71	81
	ALL 3vs4	PRSS23	51.3213	58.8077	-2.24708	150	0.026094	71	81
	ALL 3vs4	TXN2	785.245	737.579	2.2404	150	0.0265342	71	81
	ALL 3vs4	UBAP1	658.906	707	-2.22656	150	0.0274666	71	81
	ALL 3vs4	LIPC	1984.35	1756.99	2.21691	150	0.028134	71	81
	ALL 3vs4	FMO1	40.4923	52.6128	-2.21431	150	0.0283157	71	81
	ALL 3vs4	NOCT	140.071	192.321	-2.20488	150	0.0289848	71	81
	ALL 3vs4	HGF	501.903	606.437	-2.18367	150	0.0305407	71	81
	ALL 3vs4	IFNAR2	671.589	776.218	-2.1752	150	0.0311812	71	81
	ALL 3vs4	AP1B1	272.316	356.647	-2.16905	150	0.0316539	71	81
	ALL 3vs4	CFI	4432.44	4169.33	2.15522	150	0.03274	71	81
	ALL 3vs4	ARF4	2113.6	2287.93	-2.15294	150	0.032922	71	81
	ALL 3vs4	IL7R	120.14	160.102	-2.1435	150	0.0336855	71	81
	ALL 3vs4	ADAM20	54.8393	63.531	-2.14182	150	0.033823	71	81
	ALL 3vs4	SLIT3	30.0892	39.5435	-2.14174	150	0.0338292	71	81
	ALL 3vs4	BACE2	53.0687	61.9356	-2.13784	150	0.0341501	71	81
	ALL 3vs4	FGFR1	87.0737	100.425	-2.13516	150	0.0343718	71	81
	ALL 3vs4	KLK1	8.80634	10.797	-2.12678	150	0.0350743	71	81
	ALL 3vs4	MMP15	239.7	262.5	-2.12042	150	0.035616	71	81
	ALL 3vs4	FGFR2	1116.82	1349.62	-2.09062	150	0.0382488	71	81
	ALL 3vs4	PUS7L	188.893	200.049	-2.08948	150	0.0383526	71	81
	ALL 3vs4	EIF2B1	321.984	340.311	-2.08444	150	0.038815	71	81
	ALL 3vs4	CDKN2B	32.5748	38.0338	-2.08293	150	0.0389544	71	81
	ALL 3vs4	CCL3	77.7417	94.4811	-2.07879	150	0.0393394	71	81
	ALL 3vs4	MMP7	48.9542	89.2686	-2.07041	150	0.0401285	71	81
	ALL 3vs4	SSFA2	719.462	683.528	2.06148	150	0.0409834	71	81
	ALL 3vs4	HNRNPA2B1	7664.63	8479.88	-2.05925	150	0.0411994	71	81
	ALL 3vs4	AQP4	22.5379	27.7257	-2.0529	150	0.0418199	71	81
	ALL 3vs4	MRPL18	788.534	1076.14	-2.02251	150	0.0449003	71	81
	ALL 3vs4	GATB	128.264	156.853	-2.02103	150	0.0450554	71	81
	ALL 3vs4	HMG20B	660.535	760.441	-2.01098	150	0.0461187	71	81
	ALL 3vs4	COL10A1	30.1815	38.9374	-2.00971	150	0.0462547	71	81
	ALL 3vs4	CXCL12	410.418	632.863	-2.00437	150	0.0468301	71	81
	ALL 3vs4	F7	126.695	159.366	-2.00397	150	0.0468732	71	81
	ALL 3vs4	MYC	73.2924	103.213	-2.00371	150	0.0469014	71	81
	ALL 3vs4	HLA.C	1772.62	2109.66	-2.00221	150	0.0470648	71	81
	ALL 3vs4	ICAM1	186.737	212.431	-2.00192	150	0.0470966	71	81
	ALL 3vs4	CCL2	27.1492	37.6349	-1.99921	150	0.0473917	71	81
	ALL 3vs4	CCR2	49.2521	58.1444	-1.98366	150	0.0491188	71	81
	ALL 3vs4	THBS1	356.241	731.501	-1.98212	150	0.0492931	71	81
	ALL 3vs4	ADAM33	28.5	37.6	-1.97291	150	0.050344	71	81
	ALL 3vs4	PODXL	51.1	60.8	-1.97246	150	0.050395	71	81
	ALL 3vs4	CTSZ	4081.8	4447.8	-1.96966	150	0.05072	71	81
	ALL 3vs4	CTSG	21.6	28.1	-1.96203	150	0.05161	71	81
	ALL 3vs4	F12	3442	4021.7	-1.95773	150	0.052117	71	81
	ALL 3vs4	ADAMTS7	37.3	43.9	-1.94649	150	0.053464	71	81
	ALL 3vs4	CXCR3	29.4	33.4	-1.9401	150	0.054243	71	81
	ALL 3vs4	IFNGR2	229.4	243.7	-1.93576	150	0.054777	71	81
	ALL 3vs4	ADAMTS15	23.5	30.1	-1.93508	150	0.054862	71	81
	ALL 3vs4	ADAMTS2	148.4	170.2	-1.92827	150	0.05571	71	81
	ALL 3vs4	PUM2	948.3	901.7	1.92321	150	0.056348	71	81
	ALL 3vs4	ADAM28	32.5	37.8	-1.92303	150	0.056372	71	81
	ALL 3vs4	MMP25	54.8	66.1	-1.91832	150	0.05697	71	81
	ALL 3vs4	SLC7A1	24.8	31.1	-1.90916	150	0.05815	71	81
	ALL 3vs4	FGF1	16.8	19.6	-1.90871	150	0.05821	71	81
	ALL 3vs4	ZRSR2	91.5	82.6	1.9076	150	0.058354	71	81
	ALL 3vs4	OGFOD1	200.3	210	-1.907	150	0.058432	71	81
	ALL 3vs4	SEC11A	1677.1	1770	-1.90369	150	0.058866	71	81
	ALL 3vs4	FILIP1L	31.9	42.7	-1.89891	150	0.059497	71	81
	ALL 3vs4	DCTN6	334.4	348.8	-1.89042	150	0.06063	71	81
	ALL 3vs4	PLAT	121.3	152.4	-1.87714	150	0.062441	71	81
	ALL 3vs4	ATP5B	2277.3	2581.2	-1.8765	150	0.062529	71	81
	ALL 3vs4	AFG3L2	242.1	254.9	-1.86436	150	0.064225	71	81
	ALL 3vs4	LAMA4	148.8	209.2	-1.86312	150	0.064401	71	81
	ALL 3vs4	IER3	71	100.9	-1.8596	150	0.064901	71	81
	ALL 3vs4	SOD2	3422.6	4056.9	-1.85049	150	0.066211	71	81
	ALL 3vs4	ADAM10	323.7	339.7	-1.84353	150	0.067225	71	81
	ALL 3vs4	C2	2417.9	2733.5	-1.83363	150	0.068691	71	81
	ALL 3vs4	GUSB	1626.7	1746.8	-1.83271	150	0.068829	71	81
	ALL 3vs4	MZB1	53.6	78.7	-1.82934	150	0.069334	71	81
	ALL 3vs4	PRSS44	33.7	46.5	-1.82633	150	0.069789	71	81
	ALL 3vs4	RGCC	24.6	30.8	-1.82362	150	0.0702	71	81
	ALL 3vs4	PCSK7	108.8	124.9	-1.82272	150	0.070337	71	81
	ALL 3vs4	ANXA3	41.6	50.8	-1.81966	150	0.070805	71	81
	ALL 3vs4	ATP5G3	3358	3211.9	1.81632	150	0.071317	71	81
	ALL 3vs4	GZMB	50	56.9	-1.79652	150	0.074424	71	81
	ALL 3vs4	C5	5895.2	5488.4	1.79346	150	0.074914	71	81
	ALL 3vs4	RELA	132.7	146.1	-1.78825	150	0.075754	71	81
	ALL 3vs4	GPX2	676.8	833.6	-1.78511	150	0.076264	71	81
	ALL 3vs4	IGF1R	38.3	41.5	-1.78463	150	0.076342	71	81
	ALL 3vs4	POLRMT	301.9	445.7	-1.76911	150	0.078907	71	81
	ALL 3vs4	COPS5	973.2	1041.3	-1.76853	150	0.079005	71	81
	ALL 3vs4	YME1L1	421.3	439.4	-1.76716	150	0.079236	71	81
	ALL 3vs4	GDPD3	33.1	43.9	-1.76575	150	0.079472	71	81
	ALL 3vs4	PSMB3	1343	1422.1	-1.7625	150	0.080022	71	81
	ALL 3vs4	UXT	487.2	504.8	-1.76018	150	0.080415	71	81
	ALL 3vs4	PMPCB	1771	1926.5	-1.76007	150	0.080434	71	81
	ALL 3vs4	STAT1	1364.6	1479.9	-1.75938	150	0.080552	71	81
	ALL 3vs4	CSTB	1668.7	1803	-1.75785	150	0.080812	71	81
	ALL 3vs4	VEGFC	62.1	71.7	-1.74993	150	0.082175	71	81
	ALL 3vs4	BAG6	1292.7	1447.5	-1.74926	150	0.082292	71	81
	ALL 3vs4	PRSS3	20.9	23.9	-1.72967	150	0.085747	71	81
	ALL 3vs4	ZC3HC1	130.6	145.9	-1.71741	150	0.087968	71	81
	ALL 3vs4	RXRA	4676.5	5118.5	-1.69662	150	0.091842	71	81
	ALL 3vs4	MMP21	14.9	18	-1.69428	150	0.092288	71	81
	ALL 3vs4	RXRB	200.6	208.4	-1.69423	150	0.092296	71	81
	ALL 3vs4	PROS1	5741.2	6217.5	-1.68924	150	0.093251	71	81
	ALL 3vs4	APOA1	116334	135387	-1.6863	150	0.093817	71	81
	ALL 3vs4	MTX2	394.8	372	1.68391	150	0.09428	71	81
	ALL 3vs4	SLC22A2	9.3	10.8	-1.68046	150	0.09495	71	81
	ALL 3vs4	SERPING1	22595	21600.5	1.67306	150	0.0964	71	81
	ALL 3vs4	PLA2G16	1162.1	1471.3	-1.66639	150	0.097723	71	81
	ALL 3vs4	PTPN2	346.8	391.3	-1.65084	150	0.100863	71	81
	ALL 3vs4	F9	4983.1	4679.9	1.64161	150	0.102766	71	81
	ALL 3vs4	ANGPTL6	327.8	308.8	1.63943	150	0.10322	71	81
	ALL 3vs4	ASNS	62.5	83.1	-1.63483	150	0.104181	71	81
	ALL 3vs4	XYLT2	108.3	103.3	1.62922	150	0.105365	71	81
	ALL 3vs4	COL12A1	78.5	86.6	-1.62391	150	0.106494	71	81
	ALL 3vs4	PCSK6	5541.5	6837.9	-1.62303	150	0.106682	71	81
	ALL 3vs4	PLPP3	2112.2	1958.4	1.61794	150	0.107776	71	81
	ALL 3vs4	ABLIM1	526.9	670.8	-1.61766	150	0.107837	71	81
	ALL 3vs4	PSRC1	41.4	34.8	1.6108	150	0.109326	71	81
	ALL 3vs4	NAIP	283.9	313.5	-1.6099	150	0.109521	71	81
	ALL 3vs4	MRPS6	163.2	171.1	-1.60948	150	0.109615	71	81
	ALL 3vs4	CD4	483.1	440.9	1.60857	150	0.109813	71	81
	ALL 3vs4	TMPRSS6	950.8	1136	-1.60069	150	0.11155	71	81
	ALL 3vs4	UBE2E1	452.4	470.9	-1.59983	150	0.111741	71	81
	ALL 3vs4	CYB5A	18132.9	19853	-1.59669	150	0.11244	71	81
	ALL 3vs4	FBLN1	186.5	246.1	-1.5959	150	0.112615	71	81
	ALL 3vs4	PPP1R3F	27.4	32.5	-1.59444	150	0.112942	71	81
	ALL 3vs4	HTRA4	21.5	25.6	-1.58772	150	0.114456	71	81
	ALL 3vs4	NFKB2	44.2	51	-1.58695	150	0.114629	71	81
	ALL 3vs4	RELN	712.4	664.2	1.58511	150	0.115047	71	81
	ALL 3vs4	TNC	26.9	30.4	-1.58202	150	0.11575	71	81
	ALL 3vs4	ITGA9	288.3	345.4	-1.57742	150	0.116806	71	81
	ALL 3vs4	NOL7	691.3	668.9	1.57391	150	0.117615	71	81
	ALL 3vs4	CXCR4	98.7	138.6	-1.56558	150	0.119555	71	81
	ALL 3vs4	LPA	974.5	858.6	1.56466	150	0.11977	71	81
	ALL 3vs4	MFSD2A	720.3	642.7	1.56448	150	0.119812	71	81
	ALL 3vs4	KLK6	33.6	38.9	-1.56083	150	0.12067	71	81
	ALL 3vs4	ACSM3	1551.1	1434.4	1.54772	150	0.123798	71	81
	ALL 3vs4	PAPPA	13.8	16.7	-1.5424	150	0.125082	71	81
	ALL 3vs4	SERPINB8	29.7	36.3	-1.54131	150	0.125349	71	81
	ALL 3vs4	STC1	13.9	17.5	-1.5378	150	0.126203	71	81
	ALL 3vs4	MASP2	1888.9	1780.2	1.52808	150	0.128598	71	81
	ALL 3vs4	IL6	11.9	18.7	-1.52047	150	0.130497	71	81
	ALL 3vs4	TMPRSS4	8.6	9.8	-1.51834	150	0.131034	71	81
	ALL 3vs4	MTOR	328.3	366.6	-1.51745	150	0.131258	71	81
	ALL 3vs4	SPHK1	27.2	31.9	-1.51596	150	0.131633	71	81
	ALL 3vs4	SERPINE1	967.6	1238.7	-1.5122	150	0.132586	71	81
	ALL 3vs4	PON3	5612.9	5268.3	1.5067	150	0.13399	71	81
	ALL 3vs4	MEP1A	11.5	14	-1.50462	150	0.134524	71	81
	ALL 3vs4	CELA1	25.6	30.1	-1.50447	150	0.134563	71	81
	ALL 3vs4	CTSH	1699.3	1578.5	1.50185	150	0.135238	71	81
	ALL 3vs4	ADAMTS8	8.9	10.1	-1.50134	150	0.13537	71	81
	ALL 3vs4	ADAMTS4	17.7	24.4	-1.49963	150	0.135811	71	81
	ALL 3vs4	EIF3L	2007	2082.1	-1.49932	150	0.135891	71	81
	ALL 3vs4	CTGF	106.2	222.3	-1.49749	150	0.136367	71	81
	ALL 3vs4	LAMB2	477.6	502.4	-1.48731	150	0.139032	71	81
	ALL 3vs4	LPIN1	379.9	442.1	-1.48623	150	0.139317	71	81
	ALL 3vs4	MMP1	15.6	18.6	-1.48033	150	0.140883	71	81
	ALL 3vs4	FGB	88018.2	81493.5	1.47846	150	0.141382	71	81
	ALL 3vs4	CHERP	105.8	122.2	-1.47798	150	0.141511	71	81
	ALL 3vs4	ABCG8	1632.6	1489.7	1.47133	150	0.143296	71	81
	ALL 3vs4	LEP	26.5	33.5	-1.47072	150	0.143461	71	81
	ALL 3vs4	LAMA5	209.2	275.3	-1.46864	150	0.144024	71	81
	ALL 3vs4	MIA3	1699.9	1811.8	-1.46864	150	0.144026	71	81
	ALL 3vs4	PLG	21597.9	20376.6	1.46654	150	0.144595	71	81
	ALL 3vs4	ITIH1	12141.8	10780.9	1.46475	150	0.145081	71	81
	ALL 3vs4	CYP2E1	72617.8	67906.5	1.45275	150	0.148381	71	81
	ALL 3vs4	ADAM17	281.6	331.1	-1.45201	150	0.148587	71	81
	ALL 3vs4	HMGCR	502.1	673.7	-1.44126	150	0.151595	71	81
	ALL 3vs4	KLF6	394.4	555.3	-1.43964	150	0.152054	71	81
	ALL 3vs4	A2M	11917.3	13610.5	-1.43799	150	0.152521	71	81
	ALL 3vs4	HIST1H2BH	42.2	47	-1.43698	150	0.152807	71	81
	ALL 3vs4	ACOT11	15.5	18	-1.43612	150	0.153052	71	81
	ALL 3vs4	TMPRSS15	13.7	16.5	-1.43092	150	0.154534	71	81
	ALL 3vs4	HIF1AN	116.1	124.3	-1.42998	150	0.154801	71	81
	ALL 3vs4	PSMB1	1031.6	983.2	1.42865	150	0.155183	71	81
	ALL 3vs4	ELN	105.6	124.6	-1.42089	150	0.157423	71	81
	ALL 3vs4	NDUFA2	122.1	140.8	-1.41377	150	0.159501	71	81
	ALL 3vs4	SP100	600.8	651.7	-1.41209	150	0.159996	71	81
	ALL 3vs4	MPC2	3473	3218.1	1.40829	150	0.161113	71	81
	ALL 3vs4	VEGFB	171.9	185.1	-1.40695	150	0.161512	71	81
	ALL 3vs4	ADAM15	355.3	437.3	-1.3948	150	0.165139	71	81
	ALL 3vs4	ADAMTS1	125.8	220.1	-1.3896	150	0.166711	71	81
	ALL 3vs4	LTF	23.2	27.6	-1.38833	150	0.167095	71	81
	ALL 3vs4	DHH	24.4	28.9	-1.38493	150	0.16813	71	81
	ALL 3vs4	VPS13B	821.1	922.7	-1.38411	150	0.168381	71	81
	ALL 3vs4	FN1	16749.9	15811.3	1.3817	150	0.169117	71	81
	ALL 3vs4	CALCR	14.5	12.7	1.38046	150	0.169498	71	81
	ALL 3vs4	TIMP4	19.3	24	-1.37191	150	0.17214	71	81
	ALL 3vs4	SMAD3	346.3	373	-1.37146	150	0.172279	71	81
	ALL 3vs4	HAX1	403.5	427.6	-1.36723	150	0.1736	71	81
	ALL 3vs4	GZMM	34.2	39.2	-1.3665	150	0.173828	71	81
	ALL 3vs4	FAM114A2	129.9	134.5	-1.34739	150	0.179886	71	81
	ALL 3vs4	PRSS8	29.1	33.3	-1.33369	150	0.184327	71	81
	ALL 3vs4	NR1I3	1291.5	1095.6	1.32727	150	0.186438	71	81
	ALL 3vs4	TCF21	72.6	84	-1.32645	150	0.186705	71	81
	ALL 3vs4	TGM2	639.1	709.8	-1.32396	150	0.18753	71	81
	ALL 3vs4	CXCL3	25.1	29.9	-1.32114	150	0.188468	71	81
	ALL 3vs4	HMGN1	779.9	851.3	-1.31835	150	0.189398	71	81
	ALL 3vs4	ADAMTS10	50.4	67.4	-1.29982	150	0.195655	71	81
	ALL 3vs4	ASH2L	410.7	398.9	1.29708	150	0.196596	71	81
	ALL 3vs4	CXCL8	33	108.4	-1.29616	150	0.19691	71	81
	ALL 3vs4	CTBS	576.9	540.6	1.26842	150	0.206613	71	81
	ALL 3vs4	CNOT3	204.6	234.2	-1.26268	150	0.208663	71	81
	ALL 3vs4	LYPLAL1	577.6	553.7	1.26018	150	0.209562	71	81
	ALL 3vs4	ADAM8	149.5	164.9	-1.25631	150	0.210956	71	81
	ALL 3vs4	CTSA	869	904	-1.25513	150	0.211383	71	81
	ALL 3vs4	EDNRB	474.6	501.1	-1.2515	150	0.212702	71	81
	ALL 3vs4	KLK7	7.8	9.3	-1.24961	150	0.213389	71	81
	ALL 3vs4	SLC27A5	2075.6	2484.3	-1.24377	150	0.215525	71	81
	ALL 3vs4	TSC22D3	470.5	575.1	-1.24348	150	0.215633	71	81
	ALL 3vs4	C10orf11	186.5	209.2	-1.24169	150	0.21629	71	81
	ALL 3vs4	SREBF2	1170.8	1244.9	-1.24029	150	0.216806	71	81
	ALL 3vs4	CCT8	1034.6	1116.4	-1.23657	150	0.218181	71	81
	ALL 3vs4	NR1H4	3122.3	3455.2	-1.23576	150	0.218478	71	81
	ALL 3vs4	LAMA1	11.7	13	-1.23556	150	0.218554	71	81
	ALL 3vs4	TM7SF2	1204.4	1418.1	-1.23481	150	0.218832	71	81
	ALL 3vs4	BCL2	96.1	116.2	-1.231	150	0.220248	71	81
	ALL 3vs4	ADAMTS17	111	123.8	-1.22994	150	0.220646	71	81
	ALL 3vs4	NCAPH	12	13.6	-1.22938	150	0.220855	71	81
	ALL 3vs4	SPHK2	338.3	394.7	-1.22892	150	0.221027	71	81
	ALL 3vs4	F2	14848.6	17473	-1.22771	150	0.22148	71	81
	ALL 3vs4	TICAM1	129	138.2	-1.2263	150	0.222007	71	81
	ALL 3vs4	MMP23A	11.5	12.9	-1.22613	150	0.222072	71	81
	ALL 3vs4	LPP	335.3	359.4	-1.22492	150	0.222524	71	81
	ALL 3vs4	RFC2	430.9	472.8	-1.2249	150	0.222533	71	81
	ALL 3vs4	DAD1	1187.5	1155.2	1.22412	150	0.222827	71	81
	ALL 3vs4	ADAMTS20	19.2	22.3	-1.2216	150	0.223774	71	81
	ALL 3vs4	UTP18	336.1	346.7	-1.21918	150	0.224691	71	81
	ALL 3vs4	GSTM1	283.2	219.7	1.21626	150	0.225796	71	81
	ALL 3vs4	PRSS22	13.3	16.1	-1.21433	150	0.226531	71	81
	ALL 3vs4	SEC11C	1610.8	1515.6	1.21099	150	0.227804	71	81
	ALL 3vs4	C9	24963.5	23586.6	1.20901	150	0.228561	71	81
	ALL 3vs4	PRKAR2B	78.1	83.6	-1.20871	150	0.228676	71	81
	ALL 3vs4	CTSC	712.7	749.1	-1.20865	150	0.2287	71	81
	ALL 3vs4	COL4A3	22.2	24.8	-1.20792	150	0.228977	71	81
	ALL 3vs4	ADAMTS9	59.6	73.5	-1.20353	150	0.230667	71	81
	ALL 3vs4	MMP27	7.2	8	-1.1914	150	0.235377	71	81
	ALL 3vs4	COL6A1	309.6	330	-1.19042	150	0.235762	71	81
	ALL 3vs4	ADAMTS6	21.1	23.5	-1.19024	150	0.235832	71	81
	ALL 3vs4	CPA1	14.4	16.7	-1.18624	150	0.237404	71	81
	ALL 3vs4	KLF2	82.1	92.8	-1.18332	150	0.238553	71	81
	ALL 3vs4	SLC25A22	106.5	124.4	-1.18107	150	0.239444	71	81
	ALL 3vs4	SRP14	304	285.1	1.17398	150	0.242264	71	81
	ALL 3vs4	PRSS36	40.9	51	-1.17254	150	0.24284	71	81
	ALL 3vs4	RPTOR	77.5	81.2	-1.16519	150	0.245793	71	81
	ALL 3vs4	SC5D	1820.8	2002.7	-1.16224	150	0.246984	71	81
	ALL 3vs4	ELOVL2	301.3	328.6	-1.16132	150	0.247356	71	81
	ALL 3vs4	PSEN1	270.7	258.2	1.16027	150	0.247781	71	81
	ALL 3vs4	CDKN2B.AS1	21.4	23.2	-1.15862	150	0.248453	71	81
	ALL 3vs4	ECE1	1350.3	1466.1	-1.15799	150	0.248709	71	81
	ALL 3vs4	NENF	769.1	794.5	-1.15548	150	0.249732	71	81
	ALL 3vs4	PRSS12	49.1	45.1	1.15533	150	0.249791	71	81
	ALL 3vs4	SERPINB2	12.9	11.9	1.15273	150	0.250857	71	81
	ALL 3vs4	PAPPA2	34.4	39.6	-1.14385	150	0.254508	71	81
	ALL 3vs4	MMP16	33.1	30.4	1.13835	150	0.256789	71	81
	ALL 3vs4	NPC1L1	185.1	226.4	-1.13056	150	0.260043	71	81
	ALL 3vs4	ADH5	2893.6	3050.8	-1.12888	150	0.26075	71	81
	ALL 3vs4	KLK8	11.4	13.4	-1.12419	150	0.262728	71	81
	ALL 3vs4	ALDH18A1	280.2	295	-1.11439	150	0.266893	71	81
	ALL 3vs4	SERPINF2	18338.5	20200.1	-1.11322	150	0.267395	71	81
	ALL 3vs4	RPS13	2967.2	3158.3	-1.11109	150	0.268309	71	81
	ALL 3vs4	IL10RA	245.5	263	-1.11006	150	0.26875	71	81
	ALL 3vs4	ABO	31.8	34.8	-1.10829	150	0.26951	71	81
	ALL 3vs4	TRIO	469.9	523.9	-1.10665	150	0.270219	71	81
	ALL 3vs4	KLK15	17	19.4	-1.10633	150	0.270354	71	81
	ALL 3vs4	HINT1	7221.3	7630	-1.10373	150	0.271477	71	81
	ALL 3vs4	CUX2	431.3	538	-1.09913	150	0.273474	71	81
	ALL 3vs4	TCF4	97.7	104.1	-1.0986	150	0.273703	71	81
	ALL 3vs4	APOA5	4620.1	4233.8	1.09703	150	0.274388	71	81
	ALL 3vs4	EMP2	262.8	278.1	-1.09161	150	0.276755	71	81
	ALL 3vs4	IL4	14.5	16.4	-1.09118	150	0.276944	71	81
	ALL 3vs4	SLC2A4	45.6	50.7	-1.08494	150	0.279687	71	81
	ALL 3vs4	PCSK9	272.8	304.3	-1.08472	150	0.279787	71	81
	ALL 3vs4	ALDH9A1	1744.2	1689.2	1.08439	150	0.27993	71	81
	ALL 3vs4	ADRA2B	57.3	62.6	-1.0833	150	0.280413	71	81
	ALL 3vs4	COL18A1	3961	4175.8	-1.08135	150	0.281277	71	81
	ALL 3vs4	SORT1	189.4	163.7	1.07663	150	0.283374	71	81
	ALL 3vs4	HMGCL	2264.5	2171.3	1.07587	150	0.283711	71	81
	ALL 3vs4	NGF	19	21.1	-1.07029	150	0.286207	71	81
	ALL 3vs4	CD40	169.8	183.1	-1.06892	150	0.286822	71	81
	ALL 3vs4	MMP3	31.9	35.7	-1.06562	150	0.288309	71	81
	ALL 3vs4	TLL1	16.4	19.1	-1.06365	150	0.289197	71	81
	ALL 3vs4	GALNT2	1663	1822.5	-1.06334	150	0.289338	71	81
	ALL 3vs4	CPA3	64	71.8	-1.06279	150	0.289583	71	81
	ALL 3vs4	PRSS16	11.4	13	-1.05865	150	0.291459	71	81
	ALL 3vs4	YTHDF2	256.8	246.3	1.05532	150	0.292976	71	81
	ALL 3vs4	HPN	3358.2	3852.9	-1.05401	150	0.293571	71	81
	ALL 3vs4	ADD3	288.9	303.3	-1.05329	150	0.293903	71	81
	ALL 3vs4	COL7A1	34.1	24	1.05129	150	0.294818	71	81
	ALL 3vs4	IGFBP1	1770.9	2463.3	-1.05032	150	0.29526	71	81
	ALL 3vs4	LHX2	39.6	37.2	1.0484	150	0.296141	71	81
	ALL 3vs4	TM6SF2	726	862.7	-1.04272	150	0.298754	71	81
	ALL 3vs4	MET	763.6	734.6	1.03914	150	0.300414	71	81
	ALL 3vs4	CD109	26.7	28.7	-1.03194	150	0.30376	71	81
	ALL 3vs4	HIGD2A	1680	1858.9	-1.01912	150	0.309786	71	81
	ALL 3vs4	TRIB1	1009.4	1159.2	-1.01557	150	0.311469	71	81
	ALL 3vs4	C8B	5211.9	4985.6	1.01294	150	0.312722	71	81
	ALL 3vs4	GMEB2	69.9	67.5	1.01032	150	0.313971	71	81
	ALL 3vs4	TMPRSS2	287.1	315.9	-1.00951	150	0.314356	71	81
	ALL 3vs4	PPARD	29.5	33.7	-1.00511	150	0.31646	71	81
	ALL 3vs4	CELA2B	11.1	10.2	1.00106	150	0.318411	71	81
	ALL 3vs4	SELENBP1	3581.6	4124.7	-0.99585	150	0.320927	71	81
	ALL 3vs4	MME	626.2	697.7	-0.99396	150	0.321845	71	81
	ALL 3vs4	IDE	212.4	219.5	-0.98938	150	0.324071	71	81
	ALL 3vs4	COL24A1	10.1	11.9	-0.98709	150	0.325189	71	81
	ALL 3vs4	APOE	42837.4	40459.3	0.97728	150	0.330003	71	81
	ALL 3vs4	MMP17	16.9	19.5	-0.97373	150	0.331758	71	81
	ALL 3vs4	PPP1R3B	1241.1	1343.5	-0.96923	150	0.333989	71	81
	ALL 3vs4	IFNAR1	1190.1	1138.2	0.96907	150	0.334071	71	81
	ALL 3vs4	ATP5D	1182.6	1233.4	-0.95766	150	0.339773	71	81
	ALL 3vs4	C3	30998.3	29565.7	0.95513	150	0.341048	71	81
	ALL 3vs4	IFT88	371.3	356.6	0.95082	150	0.343226	71	81
	ALL 3vs4	AKT1	435.4	466.5	-0.94948	150	0.343904	71	81
	ALL 3vs4	CPN1	2056.1	2347.9	-0.94791	150	0.3447	71	81
	ALL 3vs4	PHEX	13.8	14.8	-0.94491	150	0.346225	71	81
	ALL 3vs4	KLK3	11.2	12.3	-0.94325	150	0.34707	71	81
	ALL 3vs4	ADAMTS12	64.7	70.3	-0.94304	150	0.347175	71	81
	ALL 3vs4	UBL5	3023	2961	0.94284	150	0.347278	71	81
	ALL 3vs4	NAAA	895.8	959.2	-0.94069	150	0.348378	71	81
	ALL 3vs4	PSMB9	411.6	428.4	-0.93697	150	0.350281	71	81
	ALL 3vs4	IL4R	341.3	379.9	-0.93455	150	0.351523	71	81
	ALL 3vs4	PNPLA3	1959.3	2214.8	-0.92833	150	0.35473	71	81
	ALL 3vs4	IFNGR1	793.3	819.8	-0.92269	150	0.357652	71	81
	ALL 3vs4	TAOK2	227.1	245.8	-0.9214	150	0.35832	71	81
	ALL 3vs4	GGCX	915.8	960.6	-0.91801	150	0.360089	71	81
	ALL 3vs4	JOSD1	128	131.9	-0.91682	150	0.360707	71	81
	ALL 3vs4	IL33	276.6	258	0.91526	150	0.361523	71	81
	ALL 3vs4	HHIPL1	26.4	24.4	0.91212	150	0.363169	71	81
	ALL 3vs4	TMPRSS9	115.2	147.2	-0.91149	150	0.363502	71	81
	ALL 3vs4	WDR12	242.3	263.5	-0.90878	150	0.364923	71	81
	ALL 3vs4	CFB	23102.4	22183	0.90875	150	0.364942	71	81
	ALL 3vs4	TNK2	125.7	142	-0.90789	150	0.365393	71	81
	ALL 3vs4	CTRB1	9.8	8.3	0.90614	150	0.366317	71	81
	ALL 3vs4	AKR1C3	1914.7	1792.7	0.89852	150	0.370351	71	81
	ALL 3vs4	MMP8	11.3	12.6	-0.89423	150	0.372631	71	81
	ALL 3vs4	PRSS45	20.2	22.2	-0.88788	150	0.376024	71	81
	ALL 3vs4	ZFX	89.2	85.7	0.8877	150	0.376124	71	81
	ALL 3vs4	IMPG2	18.2	19.9	-0.88697	150	0.376515	71	81
	ALL 3vs4	PRSS38	24	26.7	-0.88398	150	0.378124	71	81
	ALL 3vs4	NAPSA	30.2	33.8	-0.86959	150	0.385914	71	81
	ALL 3vs4	ANKS1A	89.1	93.7	-0.86898	150	0.386246	71	81
	ALL 3vs4	SHH	140.9	120.9	0.86715	150	0.387245	71	81
	ALL 3vs4	KLK10	13.1	15	-0.86682	150	0.387426	71	81
	ALL 3vs4	DGAT1	548.9	519.3	0.86606	150	0.387841	71	81
	ALL 3vs4	PCSK4	29.6	32.9	-0.85947	150	0.391452	71	81
	ALL 3vs4	EIF3E	1178.1	1134	0.85645	150	0.393114	71	81
	ALL 3vs4	ADAMTSL4	144.9	138	0.85517	150	0.393821	71	81
	ALL 3vs4	ADIPOQ	10.9	16.9	-0.85055	150	0.396375	71	81
	ALL 3vs4	NARS2	168.8	173.2	-0.84958	150	0.396911	71	81
	ALL 3vs4	LVRN	26.8	29.2	-0.84581	150	0.399009	71	81
	ALL 3vs4	EDNRA	73.2	78.2	-0.84242	150	0.400894	71	81
	ALL 3vs4	RLF	203	209.6	-0.83808	150	0.40332	71	81
	ALL 3vs4	PLA2G1B	12.9	12	0.83635	150	0.40429	71	81
	ALL 3vs4	IL17A	15.8	17.4	-0.83572	150	0.404643	71	81
	ALL 3vs4	FASLG	21.7	23.1	-0.83061	150	0.407516	71	81
	ALL 3vs4	PRSS50	30.3	35.8	-0.82972	150	0.408014	71	81
	ALL 3vs4	LBP	4507.6	4317.7	0.82189	150	0.412447	71	81
	ALL 3vs4	FGG	98101.5	94132.4	0.81488	150	0.416433	71	81
	ALL 3vs4	GZMH	25	26.5	-0.81413	150	0.416859	71	81
	ALL 3vs4	CPOX	770	797.7	-0.81199	150	0.418086	71	81
	ALL 3vs4	KLK5	14.2	16	-0.80355	150	0.422927	71	81
	ALL 3vs4	CTSS	1726.2	1819.3	-0.79921	150	0.42543	71	81
	ALL 3vs4	SNX17	625.7	637.1	-0.79579	150	0.427411	71	81
	ALL 3vs4	BMP1	542.8	586.4	-0.79539	150	0.427642	71	81
	ALL 3vs4	ZBTB17	86.8	92.2	-0.7939	150	0.428506	71	81
	ALL 3vs4	XPA	280.9	275.1	0.78835	150	0.431735	71	81
	ALL 3vs4	COL28A1	46.9	42.6	0.78823	150	0.431809	71	81
	ALL 3vs4	KCNJ3	116.4	124.2	-0.78534	150	0.433493	71	81
	ALL 3vs4	EGFR	1749	1693.2	0.7844	150	0.434041	71	81
	ALL 3vs4	PRKAB1	187.7	193	-0.78176	150	0.43559	71	81
	ALL 3vs4	HDAC9	82.5	80.2	0.76602	150	0.444868	71	81
	ALL 3vs4	GCKR	2517.5	2663.4	-0.75844	150	0.449378	71	81
	ALL 3vs4	NID1	1001.1	1037	-0.75809	150	0.449589	71	81
	ALL 3vs4	CLTC	489.3	479.6	0.75287	150	0.452708	71	81
	ALL 3vs4	SLC12A2	43.3	45.7	-0.75049	150	0.454137	71	81
	ALL 3vs4	RBM34	138.6	142.2	-0.7491	150	0.454971	71	81
	ALL 3vs4	HDDC3	138.4	135.3	0.74632	150	0.45664	71	81
	ALL 3vs4	ADAM19	47.8	53.7	-0.74583	150	0.456936	71	81
	ALL 3vs4	WFIKKN2	8.3	8.9	-0.73461	150	0.463723	71	81
	ALL 3vs4	NFKB1	112.1	114.9	-0.73431	150	0.463909	71	81
	ALL 3vs4	MSH6	172.9	168.7	0.73352	150	0.464383	71	81
	ALL 3vs4	TAF1C	240.8	274.2	-0.73204	150	0.465287	71	81
	ALL 3vs4	ZG16	522.5	543.2	-0.72649	150	0.468671	71	81
	ALL 3vs4	PLIN2	2474.7	2628.9	-0.72571	150	0.469149	71	81
	ALL 3vs4	SCD	6058.5	6675.7	-0.72215	150	0.471326	71	81
	ALL 3vs4	BRPF1	112.5	117.8	-0.71816	150	0.473779	71	81
	ALL 3vs4	DUSP5	87	90.6	-0.7172	150	0.474364	71	81
	ALL 3vs4	NSA2	1146.2	1185.8	-0.71626	150	0.474944	71	81
	ALL 3vs4	RRM1	234.6	230.5	0.70906	150	0.479386	71	81
	ALL 3vs4	KLK4	12	10.6	0.70419	150	0.482409	71	81
	ALL 3vs4	MOGAT2	16.3	17.5	-0.70216	150	0.483665	71	81
	ALL 3vs4	ZPR1	271.5	255.1	0.69316	150	0.489282	71	81
	ALL 3vs4	TMPRSS11B	12.2	13.5	-0.68731	150	0.492951	71	81
	ALL 3vs4	CCT7	477.6	464.9	0.68729	150	0.492963	71	81
	ALL 3vs4	SPOCK3	21.7	20.4	0.68503	150	0.494384	71	81
	ALL 3vs4	CTSB	3318.3	3227.7	0.68004	150	0.497526	71	81
	ALL 3vs4	CPA2	12.7	13.7	-0.6772	150	0.499323	71	81
	ALL 3vs4	AARS	1081.2	1060.1	0.67668	150	0.499649	71	81
	ALL 3vs4	NDUFC1	1892.3	1958.1	-0.67544	150	0.500437	71	81
	ALL 3vs4	IFNG	11.1	12.3	-0.67488	150	0.500793	71	81
	ALL 3vs4	SRSF2	737.1	766.4	-0.67222	150	0.502478	71	81
	ALL 3vs4	FGF21	142.5	167.6	-0.66854	150	0.504815	71	81
	ALL 3vs4	ABCG5	2870	3196.8	-0.6685	150	0.504842	71	81
	ALL 3vs4	NDUFB6	399.3	383.3	0.66772	150	0.50534	71	81
	ALL 3vs4	FETUB	1639.9	1724.2	-0.65975	150	0.510427	71	81
	ALL 3vs4	TTC39B	269.7	284	-0.65254	150	0.515054	71	81
	ALL 3vs4	PTPN18	250.1	267.1	-0.6513	150	0.51585	71	81
	ALL 3vs4	NOS2	22.6	24.1	-0.64987	150	0.51677	71	81
	ALL 3vs4	PROC	616.9	645.9	-0.64946	150	0.517037	71	81
	ALL 3vs4	KLK2	35.7	34.2	0.6361	150	0.52568	71	81
	ALL 3vs4	EMD	643	626.1	0.63537	150	0.526155	71	81
	ALL 3vs4	SMAD2	384.9	392.2	-0.63274	150	0.527868	71	81
	ALL 3vs4	HGFAC	903.8	1018.1	-0.63263	150	0.527937	71	81
	ALL 3vs4	LEPR	1114.6	1192.2	-0.63263	150	0.527942	71	81
	ALL 3vs4	AGT	9460.4	9931.8	-0.63193	150	0.528395	71	81
	ALL 3vs4	IL2	30.7	32.1	-0.63155	150	0.528644	71	81
	ALL 3vs4	EPHA4	39.9	44.1	-0.63043	150	0.529371	71	81
	ALL 3vs4	SLC2A2	11898.8	11533.8	0.62969	150	0.529858	71	81
	ALL 3vs4	CEL	32.5	36.2	-0.62588	150	0.532346	71	81
	ALL 3vs4	FGF2	95.7	92.1	0.62256	150	0.534517	71	81
	ALL 3vs4	A2ML1	14.3	16.1	-0.62158	150	0.535159	71	81
	ALL 3vs4	GBA	330.6	321.3	0.61987	150	0.536284	71	81
	ALL 3vs4	ADAMTS5	51.1	49.4	0.61546	150	0.539186	71	81
	ALL 3vs4	BAIAP2	345.9	352.9	-0.61247	150	0.541153	71	81
	ALL 3vs4	F10	1359.6	1395.4	-0.61002	150	0.542773	71	81
	ALL 3vs4	FAM129A	31.9	34.2	-0.60916	150	0.543341	71	81
	ALL 3vs4	PNLIPRP2	13.4	12	0.60555	150	0.54573	71	81
	ALL 3vs4	ADAMTS19	11.8	13.2	-0.60193	150	0.54813	71	81
	ALL 3vs4	HRG	41795.3	42992.3	-0.6001	150	0.549347	71	81
	ALL 3vs4	PTTG1	77.6	82	-0.59701	150	0.551401	71	81
	ALL 3vs4	IL5	22.3	24.1	-0.5857	150	0.558955	71	81
	ALL 3vs4	AOX1	10721.8	10370.4	0.58168	150	0.561654	71	81
	ALL 3vs4	IGF1	339.5	365.1	-0.58153	150	0.561759	71	81
	ALL 3vs4	RBBP6	201.8	195.8	0.58014	150	0.562689	71	81
	ALL 3vs4	ACAN	7.5	8	-0.57687	150	0.564892	71	81
	ALL 3vs4	ECE2	11	10	0.5746	150	0.56642	71	81
	ALL 3vs4	TRAF6	322.6	335	-0.57301	150	0.567493	71	81
	ALL 3vs4	PMF1	30.4	31.9	-0.57234	150	0.567945	71	81
	ALL 3vs4	IL1A	12.1	13.1	-0.57018	150	0.569409	71	81
	ALL 3vs4	SMAD4	850.6	871.6	-0.56822	150	0.570733	71	81
	ALL 3vs4	HSPE1	1351.8	1330.9	0.55983	150	0.576428	71	81
	ALL 3vs4	TMPRSS7	14	14.7	-0.55982	150	0.576441	71	81
	ALL 3vs4	BMP2	82.9	85.1	-0.55976	150	0.576475	71	81
	ALL 3vs4	ACOT2	732.6	706.1	0.55942	150	0.576712	71	81
	ALL 3vs4	ZNHIT3	445.3	460	-0.55852	150	0.577323	71	81
	ALL 3vs4	FGA	152066	147717	0.5579	150	0.577742	71	81
	ALL 3vs4	TMPRSS12	13	14.2	-0.5551	150	0.579656	71	81
	ALL 3vs4	CLCA4	9	9.7	-0.55314	150	0.58099	71	81
	ALL 3vs4	GLTSCR1	175.1	184.3	-0.54882	150	0.583944	71	81
	ALL 3vs4	NDUFA3	721.3	746.3	-0.5477	150	0.584711	71	81
	ALL 3vs4	ADAMTS13	98.3	101.5	-0.54277	150	0.588093	71	81
	ALL 3vs4	PPARGC1A	695.7	609.4	0.54103	150	0.58929	71	81
	ALL 3vs4	COL6A6	37.9	39.5	-0.53818	150	0.591252	71	81
	ALL 3vs4	CYP2G1P	62.5	65.2	-0.53477	150	0.593598	71	81
	ALL 3vs4	MAP3K5	151.7	148.5	0.53344	150	0.594517	71	81
	ALL 3vs4	DHX16	143.9	151.2	-0.52857	150	0.597886	71	81
	ALL 3vs4	EPM2AIP1	371.3	381.7	-0.52621	150	0.59952	71	81
	ALL 3vs4	MMP11	16.7	15.7	0.52421	150	0.600906	71	81
	ALL 3vs4	PIGK	233.3	229.4	0.52169	150	0.602658	71	81
	ALL 3vs4	PRSS46	14.4	15.3	-0.52002	150	0.603819	71	81
	ALL 3vs4	JAK2	241.4	236.2	0.51882	150	0.604654	71	81
	ALL 3vs4	GHRL	51.6	53.3	-0.51696	150	0.605944	71	81
	ALL 3vs4	CEP162	130.5	134.9	-0.51539	150	0.607039	71	81
	ALL 3vs4	PRKG2	8.5	9.2	-0.51522	150	0.607158	71	81
	ALL 3vs4	AKAP13	710.7	726	-0.5092	150	0.611358	71	81
	ALL 3vs4	ENPP1	1051.5	1031.7	0.50884	150	0.61161	71	81
	ALL 3vs4	DLGAP4	281.4	303.1	-0.50834	150	0.611959	71	81
	ALL 3vs4	CELSR2	28.7	30	-0.50771	150	0.612403	71	81
	ALL 3vs4	IMPA1	634.5	605.5	0.50278	150	0.615857	71	81
	ALL 3vs4	SLC4A9	12.9	13.6	-0.50082	150	0.617232	71	81
	ALL 3vs4	PNLIPRP1	13.5	14.4	-0.48806	150	0.626223	71	81
	ALL 3vs4	TTR	104898	108074	-0.48572	150	0.627876	71	81
	ALL 3vs4	SYCN	14.1	15.3	-0.48532	150	0.628155	71	81
	ALL 3vs4	BBS9	78.8	80.6	-0.48272	150	0.629999	71	81
	ALL 3vs4	DST	1754.7	1816	-0.48167	150	0.630744	71	81
	ALL 3vs4	MMEL1	11.3	12	-0.48036	150	0.631672	71	81
	ALL 3vs4	PPARA	1274.4	1244.7	0.47914	150	0.632536	71	81
	ALL 3vs4	CSF1	175.7	179.9	-0.47904	150	0.632605	71	81
	ALL 3vs4	PKLR	403.8	416.5	-0.4783	150	0.633132	71	81
	ALL 3vs4	HAAO	2775.6	2665.5	0.47683	150	0.634178	71	81
	ALL 3vs4	IKBKG	240.3	256.6	-0.4762	150	0.634622	71	81
	ALL 3vs4	MMP26	11.4	10.5	0.47402	150	0.636177	71	81
	ALL 3vs4	CREB1	235.5	232.1	0.47128	150	0.638124	71	81
	ALL 3vs4	UCN3	10.6	11.2	-0.46929	150	0.639541	71	81
	ALL 3vs4	TMPRSS5	11.4	10.8	0.46877	150	0.639916	71	81
	ALL 3vs4	CLCA1	17.8	19.1	-0.46819	150	0.640329	71	81
	ALL 3vs4	TMPRSS11A	21.4	22.8	-0.46785	150	0.640568	71	81
	ALL 3vs4	FSHB	14.6	15.6	-0.46778	150	0.640622	71	81
	ALL 3vs4	UCP2	169.9	165.3	0.46347	150	0.643702	71	81
	ALL 3vs4	RAD52	150.5	159.1	-0.458	150	0.647614	71	81
	ALL 3vs4	STARD10	14.1	14.7	-0.4563	150	0.648835	71	81
	ALL 3vs4	SUCLG1	1561.8	1538.2	0.45544	150	0.649454	71	81
[truncated: 166 more rows]
