# Supplementary material for: Differences in gene expression may contribute to the racial differences in the risk of MASLD
Source: PLoS One. 2026 May 4;21(5):e0345383. doi: 10.1371/journal.pone.0345383 (PMC13138634; doi:10.1371/journal.pone.0345383)
Supplement: S3 Table — (XLS) [file pone.0345383.s003.xls]

## Sheet: correlations
	Supplementary Table S3. Gene expression significantly correlated with liver disease stage after adjustment for multiple testing.
	Analysis	Gene	r	p	Sample size
	White only	ABCC4	0.3118	5.17e-06	211
	All together	ABCC4	0.311	2.9e-08	309
	All together	ADH6	-0.2788	9.6e-07	309
	White only	AEBP1	0.2828	4.52e-05	211
	All together	AEBP1	0.277	1.15e-06	309
	All together	ALDH18A1	0.2398	3.41e-05	309
	All together	ALDH9A1	-0.232	6.43e-05	309
	All together	AMBP	-0.3244	5.75e-09	309
	White only	AMBP	-0.3093	6.3e-06	211
	All together	ANKRD46	-0.2294	7.9e-05	309
	All together	APOB	-0.2976	1.32e-07	309
	White only	APOB	-0.2801	5.45e-05	211
	White only	AR	-0.288	3.13e-05	211
	All together	AR	-0.2846	5.31e-07	309
	White only	ARF4	0.3686	2.91e-08	211
	All together	ARF4	0.3435	4.81e-10	309
	White only	ASAH1	0.3223	2.18e-06	211
	All together	ASAH1	0.285	5.09e-07	309
	All together	ATP6V1F	0.2406	3.19e-05	309
	All together	BAX	0.3621	3.47e-11	309
	White only	BAX	0.336	6.68e-07	211
	All together	C3	-0.2595	0	309
	All together	C4BPB	-0.2971	1.4e-07	309
	White only	C8B	-0.3199	2.67e-06	211
	All together	C8B	-0.3048	5.93e-08	309
	All together	C9	-0.2912	2.65e-07	309
	White only	C9	-0.2874	3.27e-05	211
	All together	CCL5	0.2847	5.25e-07	309
	White only	CCL5	0.2795	5.68e-05	211
	All together	CD36	0.2348	5.14e-05	309
	All together	CD44	0.2313	6.8e-05	309
	All together	COL14A1	0.2605	0	309
	All together	COL1A1	0.2805	8.08e-07	309
	White only	COL1A1	0.28	5.49e-05	211
	All together	COL1A2	0.3079	4.15e-08	309
	White only	COL1A2	0.3078	7.09e-06	211
	All together	COL3A1	0.306	5.17e-08	309
	White only	COL3A1	0.306	8.17e-06	211
	All together	COL4A1	0.265	3.67e-06	309
	All together	COL4A2	0.2489	1.57e-05	309
	White only	COL5A1	0.342	3.88e-07	211
	All together	COL5A1	0.3264	4.48e-09	309
	White only	COL5A2	0.2816	4.92e-05	211
	All together	COL6A3	0.2314	6.75e-05	309
	All together	CTSB	-0.2768	0	309
	All together	CTSD	0.2355	4.85e-05	309
	White only	CTSK	0.3366	6.33e-07	211
	All together	CTSK	0.3216	8.14e-09	309
	White only	CXCL9	0.3876	3.77e-09	211
	All together	CXCL9	0.3639	2.66e-11	309
	White only	DAB2	0.295	1.88e-05	211
	All together	DAB2	0.2679	2.79e-06	309
	All together	EIF3E	-0.3164	1.53e-08	309
	White only	EIF3E	-0.2857	3.69e-05	211
	Black only	EIF3L	-0.3802	0.00012	98
	White only	ELOVL2	0.2778	6.39e-05	211
	White only	FAS	0.3156	3.8e-06	211
	All together	FAS	0.2971	1.4e-07	309
	All together	FBN1	0.2335	5.7e-05	309
	All together	FGA	-0.2534	1.06e-05	309
	White only	FGB	-0.32	2.65e-06	211
	All together	FGB	-0.3052	5.66e-08	309
	White only	FGG	-0.2885	3.02e-05	211
	All together	FGG	-0.2874	3.96e-07	309
	White only	FIBP	0.3478	2.26e-07	211
	All together	FIBP	0.2705	2.17e-06	309
	All together	FN1	-0.2542	9.9e-06	309
	All together	GJB1	-0.3156	1.68e-08	309
	White only	GJB1	-0.314	4.33e-06	211
	All together	GZMA	0.2461	2e-05	309
	All together	GZMK	0.2373	4.19e-05	309
	Black only	HAAO	-0.4209	1.29e-05	98
	All together	HMGCL	-0.2758	1.29e-06	309
	All together	HSPG2	0.2767	1.18e-06	309
	White only	HSPG2	0.275	7.72e-05	211
	All together	HTRA1	0.3228	7.02e-09	309
	White only	HTRA1	0.309	6.45e-06	211
	White only	ICAM1	0.2967	1.65e-05	211
	All together	IFI16	0.2721	1.86e-06	309
	White only	IFI16	0.2696	0.000111	211
	All together	IFI30	0.3755	4.55e-12	309
	White only	IFI30	0.3707	2.34e-08	211
	All together	IFNAR1	-0.2295	7.84e-05	309
	All together	IL7R	0.2328	6.03e-05	309
	All together	ITIH4	-0.3009	9.2e-08	309
	White only	ITIH4	-0.2718	9.56e-05	211
	All together	JUN	0.234	5.48e-05	309
	White only	LAMB2	0.3566	9.74e-08	211
	All together	LAMB2	0.2767	1.18e-06	309
	All together	LDLR	0.2403	3.27e-05	309
	White only	LGALS3	0.3167	3.47e-06	211
	All together	LGALS3	0.309	3.66e-08	309
	All together	LPA	-0.2987	1.17e-07	309
	All together	LTBP1	0.238	3.96e-05	309
	All together	LUM	0.2338	5.57e-05	309
	White only	MET	-0.3462	2.63e-07	211
	All together	MET	-0.3427	5.36e-10	309
	All together	MMP14	0.2504	1.38e-05	309
	All together	MMP19	0.2539	1.01e-05	309
	All together	MMP9	0.3361	1.29e-09	309
	White only	MMP9	0.3058	8.3e-06	211
	White only	MPC2	-0.2818	4.85e-05	211
	All together	MPC2	-0.269	2.51e-06	309
	All together	MTOR	0.2411	3.06e-05	309
	All together	PCSK5	0.2985	1.2e-07	309
	White only	PCSK5	0.2908	2.56e-05	211
	All together	PCSK7	0.2352	4.97e-05	309
	All together	PDGFC	-0.2576	7.29e-06	309
	White only	PDGFRB	0.3364	6.45e-07	211
	All together	PDGFRB	0.2974	1.35e-07	309
	All together	PLAU	0.2383	3.86e-05	309
	White only	PLCG2	0.3304	1.09e-06	211
	All together	PLCG2	0.3123	2.49e-08	309
	White only	PLIN2	0.2835	4.31e-05	211
	All together	PLIN2	0.2614	5.14e-06	309
	White only	PON3	-0.5165	1.22e-17	211
	All together	PON3	-0.4486	6.38e-18	309
	White only	PPARG	-0.2678	0.000124	211
	All together	PPARG	-0.2585	0	309
	Black only	PPP1R1A	-0.4485	2.24e-06	98
	All together	SERPINC1	-0.2966	1.48e-07	309
	White only	SERPINC1	-0.2692	0.000114	211
	White only	SERPINE1	0.278	6.3e-05	211
	All together	SERPINE1	0.2517	1.23e-05	309
	White only	SERPING1	-0.3304	1.09e-06	211
	All together	SERPING1	-0.3269	4.21e-09	309
	White only	SERPINH1	0.3042	9.39e-06	211
	All together	SERPINH1	0.2848	5.2e-07	309
	All together	SLC37A4	-0.3242	5.9e-09	309
	White only	SLC37A4	-0.3147	4.09e-06	211
	White only	SNX10	0.3046	9.1e-06	211
	All together	SNX10	0.298	1.27e-07	309
	All together	SOD2	0.236	4.66e-05	309
	White only	SPECC1L	0.2782	6.21e-05	211
	All together	SPECC1L	0.2763	1.23e-06	309
	White only	ST14	0.2974	1.57e-05	211
	All together	ST14	0.2924	2.33e-07	309
	All together	STAT3	0.2433	2.54e-05	309
	White only	TGFBI	0.2892	2.87e-05	211
	All together	TGFBI	0.2809	7.76e-07	309
	White only	THBS2	0.3481	2.2e-07	211
	All together	THBS2	0.3444	4.26e-10	309
	White only	TIMP1	0.29	2.71e-05	211
	All together	TIMP1	0.2785	9.89e-07	309
	All together	TXN2	-0.3212	8.55e-09	309
	White only	TXN2	-0.3118	5.17e-06	211
	White only	VPS41	0.3175	3.25e-06	211
	All together	VPS41	0.2344	5.31e-05	309

## Sheet: Ordinal regression ALL
	Genes significantly associated with MASLD stage based on ordinal regression analysis including both Black and White individuals
	Gene	Estimate of coefficient	Std.Error	z.value	p.value	OR	OR-95CI
	CXCL9	1.18815	0.155818	7.62521	1.46185e-11	3.28099	2.42-4.45
	PON3	-2.0969	0.295338	-7.09998	7.48628e-10	0.122837	0.07-0.22
	MMP9	0.928474	0.137385	6.75822	8.38205e-09	2.53065	1.93-3.31
	LGALS3	1.29904	0.206759	6.28287	1.99428e-07	3.66576	2.44-5.5
	IFI30	1.72355	0.28752	5.99454	1.22436e-06	5.60438	3.19-9.85
	BAX	1.97863	0.337039	5.87063	2.6049e-06	7.23284	3.74-14
	JUN	0.832212	0.147071	5.65857	9.15826e-06	2.2984	1.72-3.07
	COL5A1	1.3654	0.242587	5.62849	1.09074e-05	3.91729	2.43-6.3
	PCSK5	1.13801	0.206034	5.52343	1.99462e-05	3.12057	2.08-4.67
	C8B	-1.7706	0.321067	-5.51473	2.09591e-05	0.170231	0.09-0.32
	THBS2	1.0876	0.199463	5.45263	2.97774e-05	2.96713	2.01-4.39
	CTSK	1.44897	0.268016	5.40628	3.86074e-05	4.25873	2.52-7.2
	PLCG2	1.2827	0.238026	5.3889	4.25339e-05	3.60636	2.26-5.75
	MET	-1.92869	0.358391	-5.38151	4.43172e-05	0.145339	0.07-0.29
	FGB	-1.37652	0.260432	-5.28554	7.5199e-05	0.252455	0.15-0.42
	FGG	-1.35979	0.258305	-5.26429	8.44379e-05	0.256714	0.15-0.43
	FGF21	0.483042	0.0932258	5.18142	0.000132121	1.621	1.35-1.95
	C9	-1.48505	0.288692	-5.14407	0.000161311	0.22649	0.13-0.4
	PDGFRB	1.32315	0.258182	5.12488	0.000178637	3.75523	2.26-6.23
	COL1A2	0.828239	0.161697	5.12216	0.000181231	2.28928	1.67-3.14
	MMP19	0.664442	0.129995	5.1113	0.000191968	1.94341	1.51-2.51
	CCL5	1.01789	0.200596	5.0743	0.000233351	2.76734	1.87-4.1
	SERPING1	-2.58873	0.514712	-5.02946	0.000295112	0.0751157	0.03-0.21
	FMO1	0.585399	0.116704	5.01612	0.000316357	1.79571	1.43-2.26
	C4BPB	-1.9675	0.395632	-4.97305	0.000395451	0.139807	0.06-0.3
	LPA	-0.859603	0.172905	-4.97155	0.000398525	0.42333	0.3-0.59
	HTRA1	1.30291	0.264054	4.93424	0.000482787	3.67998	2.19-6.17
	SLC37A4	-2.02145	0.410761	-4.92123	0.000516006	0.132463	0.06-0.3
	FGA	-1.27802	0.259827	-4.91873	0.000522632	0.278588	0.17-0.46
	SPECC1L	2.36715	0.481474	4.91647	0.000528706	10.667	4.15-27.41
	ABCC4	0.887687	0.180991	4.9046	0.000561709	2.4295	1.7-3.46
	ST14	0.929084	0.190355	4.88078	0.000633989	2.53219	1.74-3.68
	EIF3E	-1.36773	0.281365	-4.86104	0.000700612	0.254685	0.15-0.44
	COL1A1	0.524014	0.108125	4.84639	0.000754385	1.68879	1.37-2.09
	COL3A1	0.925714	0.191885	4.82432	0.0008429	2.52367	1.73-3.68
	SERPINE1	0.476987	0.0994461	4.79644	0.000969057	1.61121	1.33-1.96
	SNX10	1.2176	0.254622	4.782	0.00104134	3.37908	2.05-5.57
	TIMP1	1.17468	0.246573	4.76402	0.00113865	3.23709	2-5.25
	CXCL8	0.713657	0.151534	4.70956	0.00148951	2.04144	1.52-2.75
	APOB	-2.15501	0.459757	-4.68728	0.00166113	0.115902	0.05-0.29
	SERPINH1	1.76508	0.379501	4.65106	0.00198142	5.84205	2.78-12.29
	FAS	1.4653	0.315479	4.64469	0.00204353	4.32885	2.33-8.03
	PLIN2	0.843247	0.182896	4.61054	0.00240979	2.3239	1.62-3.33
	GJB1	-2.4205	0.527593	-4.58782	0.00268734	0.0888769	0.03-0.25
	TGFBI	0.915968	0.201152	4.55362	0.00316388	2.49919	1.68-3.71
	TXN2	-2.05895	0.454352	-4.53162	0.00351195	0.127588	0.05-0.31
	SERPINC1	-1.35696	0.300002	-4.52317	0.00365528	0.257442	0.14-0.46
	AEBP1	0.822614	0.183788	4.47589	0.00456572	2.27644	1.59-3.26
	HMGCL	-1.48884	0.33303	-4.47059	0.00468019	0.225634	0.12-0.43
	AMBP	-1.26855	0.289766	-4.37784	0.00719181	0.281239	0.16-0.5
	CFB	-1.31025	0.300068	-4.3665	0.00757508	0.269753	0.15-0.49
	CTSD	0.914369	0.210787	4.33789	0.00863152	2.4952	1.65-3.77
	HSPG2	1.31168	0.302769	4.33227	0.00885464	3.7124	2.05-6.72
	ARF4	1.47928	0.341519	4.33148	0.00888682	4.38978	2.25-8.57
	LDLR	0.442861	0.103323	4.28619	0.0109056	1.55716	1.27-1.91
	COL5A2	1.22475	0.285767	4.28584	0.0109232	3.40332	1.94-5.96
	CD36	0.930787	0.218616	4.25764	0.0123957	2.5365	1.65-3.89
	SERPINA1	-1.40248	0.330522	-4.24324	0.0132192	0.245985	0.13-0.47
	THBS1	0.631605	0.14932	4.22988	0.0140291	1.88063	1.4-2.52
	UBL5	-2.77395	0.656564	-4.22495	0.0143395	0.0624149	0.02-0.23
	ITIH4	-1.25436	0.298868	-4.19704	0.0162253	0.285258	0.16-0.51
	MTOR	1.04699	0.250054	4.18705	0.0169563	2.84906	1.75-4.65
	PKLR	0.944654	0.22621	4.176	0.017801	2.57192	1.65-4.01
	FIBP	3.05366	0.731763	4.17301	0.0180359	21.1927	5.05-88.94
	ASAH1	1.64238	0.395108	4.15677	0.0193664	5.16743	2.38-11.21
	PDGFC	-1.34206	0.32351	-4.14845	0.020084	0.261306	0.14-0.49
	PPP1R1A	-0.89558	0.219228	-4.08514	0.0264296	0.408371	0.27-0.63
	COL4A1	1.141	0.280722	4.06453	0.0288773	3.1299	1.81-5.43
	LAMB2	1.62159	0.398992	4.06422	0.0289164	5.06113	2.32-11.06
	CD44	0.556453	0.137031	4.06077	0.0293464	1.74447	1.33-2.28
	LTBP1	0.994477	0.250806	3.96512	0.0440149	2.70331	1.65-4.42
	SOD2	0.909183	0.230058	3.95198	0.0465051	2.48229	1.58-3.9
	AP1B1	0.605626	0.153485	3.94582	0.047717	1.8324	1.36-2.48
	PPARG	-1.96723	0.499027	-3.94213	0.0484574	0.139844	0.05-0.37

## Sheet: Ordinal regression Blacks
	Genes significantly associated with MASLD stage based on ordinal regression analysis in Black individuals
	Gene	Estimate of coefficient	Std.Error	z.value	p.value	OR	OR-95CI
	PPP1R1A	-2.54784	0.571849	-4.45543	0.00502346	0.0782508	0.03-0.24
	HAAO	-2.14521	0.518802	-4.13494	0.0213032	0.117043	0.04-0.32
	FMO1	0.850542	0.211995	4.01209	0.0361098	2.34091	1.55-3.55

## Sheet: Ordinal regression Whites
	Genes significantly associated with MASLD stage based on ordinal regression analysis in White individuals
	Gene	Estimate of coefficient	Std.Error	z.value	p.value	OR	OR-95CI
	CXCL9	1.33642	0.195079	6.85064	4.41117e-09	3.80538	2.6-5.58
	PON3	-2.49856	0.385138	-6.48742	5.23896e-08	0.0822037	0.04-0.17
	LGALS3	1.30409	0.241587	5.39801	4.04313e-05	3.68433	2.29-5.92
	JUN	0.906201	0.183428	4.94036	0.000467874	2.4749	1.73-3.55
	IFI30	1.6272	0.33105	4.91526	0.000531994	5.08959	2.66-9.74
	MMP9	0.743598	0.154609	4.80954	0.000907681	2.10349	1.55-2.85
	COL5A2	1.63997	0.342116	4.7936	0.000982883	5.15499	2.64-10.08
	COL5A1	1.38643	0.290403	4.77418	0.00108266	4.00055	2.26-7.07
	CTSK	1.53855	0.330832	4.65055	0.00198628	4.65783	2.44-8.91
	PCSK5	1.12363	0.245012	4.58604	0.00271037	3.07601	1.9-4.97
	PDGFRB	1.47219	0.324072	4.54278	0.0033311	4.35876	2.31-8.23
	SERPINE1	0.584319	0.130571	4.47509	0.00458264	1.79377	1.39-2.32
	PLCG2	1.24721	0.284514	4.38366	0.00700205	3.48063	1.99-6.08
	SPECC1L	2.592	0.596229	4.34731	0.00826886	13.3564	4.15-42.97
	SERPINH1	2.02525	0.466047	4.34558	0.0083344	7.57797	3.04-18.89
	FIBP	4.05492	0.936267	4.33095	0.00890809	57.6808	9.21-361.41
	ASAH1	1.99745	0.468849	4.26033	0.0122474	7.37025	2.94-18.47
	BAX	1.64991	0.388529	4.24656	0.0130249	5.20652	2.43-11.15
	CCL5	0.996426	0.234652	4.24639	0.0130343	2.70858	1.71-4.29
	MMP19	0.639187	0.15103	4.2322	0.0138851	1.89494	1.41-2.55
	TIMP1	1.17188	0.278133	4.21339	0.0150941	3.22807	1.87-5.57
	ABCC4	0.899162	0.214699	4.18802	0.0168841	2.45754	1.61-3.74
	LAMB2	2.10143	0.502309	4.18353	0.0172209	8.17783	3.06-21.89
	CXCL8	0.778721	0.186418	4.17729	0.0177	2.17868	1.51-3.14
	PLIN2	0.921271	0.221527	4.15873	0.0192009	2.51248	1.63-3.88
	C8B	-1.65286	0.398146	-4.15139	0.0198278	0.191502	0.09-0.42
	ST14	1.0649	0.256537	4.15107	0.0198558	2.90056	1.75-4.8
	FAS	1.52432	0.369038	4.13052	0.0217168	4.59201	2.23-9.47
	FGB	-1.31229	0.318364	-4.12197	0.0225391	0.269204	0.14-0.5
	COL1A2	0.783941	0.190946	4.10556	0.0242	2.19009	1.51-3.18
	SNX10	1.43196	0.348985	4.10322	0.0244465	4.1869	2.11-8.3
	THBS2	0.944528	0.232357	4.06498	0.028822	2.5716	1.63-4.05
	TGFBI	0.899645	0.222949	4.0352	0.0327328	2.45873	1.59-3.81
	FGG	-1.25204	0.31394	-3.98815	0.0399542	0.285921	0.15-0.53
	MET	-1.73553	0.436211	-3.97864	0.0415856	0.176307	0.07-0.41
	ICAM1	1.33111	0.335834	3.96361	0.0442957	3.78525	1.96-7.31
	FGF21	0.460204	0.116496	3.9504	0.0468129	1.5844	1.26-1.99
