# Supplementary material for: Differences in gene expression may contribute to the racial differences in the risk of MASLD
Source: PLoS One. 2026 May 4;21(5):e0345383. doi: 10.1371/journal.pone.0345383 (PMC13138634; doi:10.1371/journal.pone.0345383)
Supplement: S4 Table — (XLS) [file pone.0345383.s004.xls]

## Sheet: GSE163211_TwoWayAnova_Race_Stag
	Supplementary Table S4. Genes significantly associated with race or MASLD stage based on two-way ANOVA. We also include results for the VPS41 gene, which showed the strongest trend but did not reach statistical significance after multiple testing correction.
	Gene	F race	p race	F stage	p stage	F race x stage	p race x stage
	ABCC4	8.06813	0.991847	8.68532	0.0136521	0.866138	0.547974
	ABCG5	22.4887	0.00289595	2.85378	0.320486	2.33959	0.717477
	ABLIM1	26.2208	0.000498611	3.20427	0.786193	2.12946	0.567212
	ACOT2	21.9352	0.00377043	4.05367	0.985626	0.633283	0.358636
	ADAM10	21.5437	0.00454649	0.615176	0.235585	0.398807	0.820105
	ADAM15	18.0137	0.0250491	5.24835	0.0573997	2.62974	0.339371
	ADAM17	27.6649	0.000254664	3.09611	0.183029	2.0501	0.960604
	ADAM19	17.3236	0.03512	6.3602	0.290876	2.07295	0.876883
	ADAM20	18.9392	0.0159579	1.62614	0.331024	1.29146	0.18845
	ADAM30	16.6257	0.0495045	0.592795	0.793222	0.672409	0.765605
	ADAMTS10	34.6265	1.06349e-05	3.08101	0.180348	1.3211	0.493927
	ADAMTS15	18.144	0.0235055	1.13576	0.94754	0.444083	0.157072
	ADAMTS16	18.6433	0.0184274	0.355374	0.336397	0.653606	0.394915
	ADAMTS2	18.0794	0.0242588	2.95828	0.75133	2.24752	0.925863
	ADAMTS20	17.8599	0.0270057	0.689313	0.774619	0.411709	0.456301
	ADAMTS6	19.256	0.0136835	0.190046	0.713661	0.122369	0.192752
	ADAMTS7	23.0749	0.00219175	2.03666	0.156551	0.67384	0.594917
	ADAMTS9	19.5167	0.0120602	1.36857	0.190472	1.55448	0.166923
	ADH6	27.4718	0.000278525	2.96471	0.751145	0.692683	0.521973
	ADRA2B	38.6316	1.78768e-06	0.443376	0.771726	1.05961	0.126262
	AEBP1	24.6262	0.00105294	7.41536	0.0219182	1.48269	0.364413
	ALAS1	17.1196	0.0388212	4.77876	0.330918	1.96064	0.188157
	ALDH9A1	19.7406	0.0108221	6.17273	0.372878	1.01334	0.690355
	AMBP	24.954	0.000902524	6.29138	0.318637	1.04805	0.438593
	ANKRD46	20.5145	0.00745037	3.39351	0.226244	0.128802	0.522108
	ANXA3	19.6376	0.0113747	1.05509	0.323179	0.709927	0.887874
	AP1B1	25.688	0.000639653	7.03432	0.119302	1.51527	0.959145
	APOA1	24.5343	0.00109947	1.92974	0.250409	1.75191	0.23654
	APOB	18.7105	0.0178345	5.53818	0.865371	0.669327	0.588905
	APOE	1.14449	0.311168	7.91787	0.0372868	1.73031	0.967129
	ARG1	21.8086	0.00400546	2.58924	0.0062305	0.555337	0.289986
	ASAH1	0.419863	0.571968	7.78295	0.0445144	1.74384	0.174323
	ASNS	33.3485	1.89106e-05	2.11476	0.219444	1.78496	0.21373
	ATP5G3	21.37	0.00494057	5.20193	0.471212	2.1045	0.475373
	ATP6V1F	11.982	0.508259	7.64042	0.0368631	0.42771	0.292722
	BAG6	17.1042	0.0391171	2.10666	0.0133912	1.8875	0.295646
	BAMBI	17.8217	0.0275151	3.0229	0.62295	0.574623	0.819441
	BAX	40.4399	8.07001e-07	10.6191	0.00111375	0.582117	0.849014
	BCL2	30.8028	6.0097e-05	3.39405	0.439122	1.52273	0.125012
	BGN	32.9026	2.31334e-05	1.45773	0.611138	1.08798	0.430593
	BMP1	16.4822	0.0298498	2.18064	0.821028	3.78419	0.35457
	C10orf11	33.5665	1.71383e-05	5.56501	0.835074	2.23614	0.779938
	C3	23.8923	0.00148835	5.00688	0.0625357	1.20578	0.737991
	C4BPB	28.8068	0.0001502	6.31222	0.30996	1.45562	0.680036
	C5	22.9981	0.00227319	3.00198	0.154926	0.0776951	0.550698
	C8B	29.2993	0.000119724	8.15947	0.0271604	1.08703	0.819833
	CBR3	17.6553	0.0298498	1.08486	0.228359	1.97332	0.421084
	CCL5	6.3599	0.749896	8.79862	0.0117755	1.70186	0.748402
	CD109	24.0673	0.00137029	2.01292	0.441105	0.961922	0.687033
	CD4	43.8756	1.80955e-07	2.06525	0.539198	0.251496	0.400299
	CD44	28.7543	0.000153884	5.34596	0.0841926	1.86475	0.160495
	CDCP1	16.4278	0.0324612	1.22825	0.593067	0.500558	0.754699
	CEL	33.294	1.93813e-05	2.06433	0.617529	1.38946	0.874881
	CELA1	20.1777	0.00876277	1.24351	0.592092	0.416703	0.239154
	CELSR2	31.9719	3.52799e-05	1.5018	0.724738	2.2421	0.917729
	CETP	62.897	6.5093e-11	1.78645	0.133056	0.843142	0.811187
	CFB	38.9119	1.5797e-06	3.7275	0.172609	0.698439	0.762146
	CFD	24.7451	0.000995643	0.247921	0.30009	1.08928	0.434874
	CHERP	20.7869	0.0065353	2.57197	0.159037	1.55187	0.703279
	CLCA1	16.2446	0.0331292	0.785645	0.0464566	0.119639	0.313587
	CNOT3	27.1311	0.000326276	3.62602	0.518063	3.59899	0.223077
	COL10A1	22.9062	0.00237451	3.07051	0.562916	1.02887	0.588196
	COL16A1	27.7772	0.000241748	4.04449	0.7619	2.17643	0.640289
	COL1A1	55.5372	1.31036e-09	7.53754	0.0466451	0.885733	0.745752
	COL1A2	40.7581	7.02012e-07	9.13143	0.00763224	1.16789	0.382381
	COL3A1	39.373	1.28931e-06	8.09306	0.0296305	0.803423	0.851013
	COL4A1	2.68591	0.359364	8.10008	0.0293593	0.49046	0.314306
	COL4A2	25.4968	0.000699562	4.49201	0.851586	0.97522	0.588127
	COL5A1	28.0126	0.000216776	13.1633	4.37736e-05	1.46353	0.110044
	COL5A2	0.00968806	0.984803	8.06878	0.0305889	2.12161	0.382245
	COL6A1	17.1429	0.0383797	1.05933	0.219022	0.387703	0.969319
	COL6A6	17.1911	0.0374815	0.165845	0.395905	0.395809	0.843227
	COL7A1	28.3116	0.000188782	1.09103	0.709659	2.1212	0.256128
	COPZ1	29.1962	0.000125539	2.6851	0.514108	1.7309	0.317402
	CTBS	35.1922	8.25192e-06	2.742	0.134485	1.39918	0.831941
	CTGF	22.7482	0.00255965	2.45137	0.38612	0.955939	0.616987
	CTSA	36.1692	5.33178e-06	1.97401	0.895382	1.21642	0.847249
	CTSB	33.3917	1.85446e-05	3.5619	0.130983	0.860586	0.482751
	CTSD	30.8887	5.77833e-05	5.89984	0.535446	1.05083	0.71623
	CTSG	17.8386	0.0272883	0.507008	0.222188	0.160726	0.299041
	CTSK	37.0276	3.63811e-06	8.75077	0.0125341	2.49089	0.295061
	CTSS	23.6003	0.00170875	5.64755	0.748395	0.769669	0.203506
	CXCL12	29.723	9.85409e-05	1.86063	0.428329	1.87355	0.54355
	CXCL8	16.9753	0.0416754	7.58463	0.047774	1.68961	0.853776
	CXCL9	1.89172	0.945667	27.0361	3.32626e-12	2.91961	0.662373
	CYP26A1	16.8543	0.0442322	1.65631	0.97159	0.576987	0.552159
	CYP2A6	22.9819	0.00229068	2.22581	0.725635	2.15455	0.855144
	CYP2G1P	27.5516	0.000268408	0.432654	0.0186288	1.08642	0.352647
	DHX16	20.8069	0.00647291	3.30717	0.42159	2.6532	0.341201
	DLGAP4	26.7975	0.000381059	3.72997	0.408492	2.34599	0.119911
	EIF3E	22.7878	0.00251188	12.6009	8.8967e-05	1.00324	0.978315
	EPHA4	29.4409	0.000112173	3.21832	0.299065	1.53054	0.671616
	F12	24.6751	0.001029	2.96462	0.44664	0.936757	0.732693
	F7	27.3546	0.000294103	2.10484	0.835806	2.00368	0.600361
	F9	22.5856	0.00276548	1.67065	0.427967	0.272708	0.504165
	FAS	10.7784	0.943412	8.58198	0.015625	1.61253	0.336175
	FBLN2	29.7884	9.56225e-05	2.39035	0.903517	0.926397	0.18242
	FGA	19.5251	0.0120109	6.01622	0.458856	0.534311	0.565184
	FGB	19.921	0.0099182	6.2703	0.327659	0.717229	0.46475
	FGF2	16.7271	0.0470914	2.81518	0.331504	0.232113	0.764329
	FGF21	44.9527	1.13719e-07	8.58771	0.0155083	1.86144	0.835368
	FGFR2	17.9504	0.0258363	2.77356	0.0636435	1.23501	0.73047
	FGG	23.6062	0.00170399	7.40036	0.0363229	0.851962	0.915339
	FIBP	0.50982	0.241689	8.37717	0.0204233	1.22961	0.456625
	FMO1	1.83704	0.861532	9.28225	0.0062729	0.655698	0.335846
	FURIN	4.29414	0.116524	8.0523	0.0312573	1.00597	0.150139
	GALNT2	29.5891	0.00010479	2.00763	0.0800907	1.88477	0.984521
	GATB	35.8084	6.26356e-06	3.80809	0.39835	1.29331	0.704284
	GBA	23.2602	0.0020074	2.39349	0.224681	0.800784	0.704684
	GCGR	20.9731	0.00597641	3.07195	0.112733	2.34901	0.502958
	GCKR	20.821	0.00642916	2.95326	0.221733	3.28969	0.677355
	GDPD3	23.1522	0.00211288	2.66857	0.224262	2.98175	0.804094
	GGT5	58.355	4.11247e-10	3.9649	0.0177272	2.93276	0.658271
	GHR	25.4011	0.000731651	3.49306	0.548736	0.30874	0.348585
	GJB1	4.10597	0.28017	8.15433	0.0273439	0.495588	0.114188
	GLTSCR1	22.1634	0.00338147	4.90526	0.0595972	2.89951	0.467941
	HAX1	23.6303	0.00168465	2.16669	0.826059	0.664188	0.680224
	HGFAC	27.5038	0.000274414	4.67309	0.368125	2.29884	0.384377
	HIF1AN	22.6219	0.00271805	1.4724	0.259772	1.0443	0.741213
	HIGD2A	24.2315	0.00126811	1.65739	0.0777012	1.55803	0.360464
	HMG20B	30.6025	6.58579e-05	0.808381	0.454351	1.48696	0.724996
	HMGCL	32.1122	3.31018e-05	8.80967	0.0116069	1.96047	0.416367
	HMGCR	16.7778	0.0459309	2.69111	0.146976	1.13397	0.425712
	HMGN1	39.6822	1.12536e-06	6.46054	0.254691	1.1494	0.215568
	HPN	27.811	0.000237991	2.66264	0.993328	2.06166	0.59202
	HSPG2	39.0897	1.46065e-06	4.9957	0.120849	1.38674	0.664083
	HTRA1	15.0214	0.109666	8.57192	0.0158316	0.343374	0.570111
	ICAM1	25.7226	0.000629357	7.51363	0.034311	0.646891	0.716442
	IFI30	4.72967	0.167895	17.772	1.49717e-07	0.602477	0.778179
	IFNAR1	28.6219	0.000163576	4.80762	0.80458	1.68975	0.146212
	IFNGR1	25.5497	0.000682451	4.4767	0.383325	0.507692	0.369054
	IKBKG	43.8675	1.81589e-07	4.86146	0.369825	1.72186	0.39835
	IL10	16.831	0.0447431	2.86264	0.119895	1.00644	0.271785
	IL33	21.6301	0.00436224	2.6574	0.405542	2.18052	0.221214
	IL4R	17.2298	0.0367755	3.41495	0.576735	2.04841	0.978381
	INSM1	22.7915	0.00250749	0.673688	0.830419	0.521555	0.802833
	IQGAP1	16.9374	0.0424603	6.6137	0.207973	0.938341	0.560533
	ITGA9	30.3125	7.52018e-05	4.66198	0.671854	2.87104	0.505591
	JOSD1	21.1125	0.00558975	1.62642	0.0149709	0.746551	0.207979
	JUN	6.11084	0.411905	13.1089	4.68743e-05	0.901424	0.603211
	KLF6	34.293	1.23546e-05	4.6162	0.934789	2.47438	0.858374
	KLK6	18.5147	0.0196182	1.63768	0.96032	0.968654	0.512637
	LAMA1	18.4114	0.0206308	0.902566	0.715335	4.16324	0.442451
	LAMA4	26.2494	0.000491993	2.06878	0.979637	1.62539	0.716532
	LAMA5	23.8483	0.00151961	3.59717	0.135209	1.71953	0.524205
	LAMB2	1.79729	0.0548791	10.2942	0.00169228	2.27201	0.486184
	LBP	18.4914	0.0198418	0.404027	0.208264	0.168219	0.483929
	LDLR	42.4489	3.35814e-07	4.15113	0.235496	4.72497	0.290079
	LEP	17.4998	0.0322121	0.518628	0.346208	0.638463	0.170158
	LGALS3	2.20017	0.0843333	19.1097	3.01134e-08	1.48455	0.308246
	LNPEP	27.5465	0.000269039	2.60095	0.690909	2.3211	0.805362
	LOXL2	25.6548	0.00064966	2.95379	0.915103	1.49769	0.73262
	LPA	41.9873	4.10497e-07	5.84762	0.573857	1.90612	0.472393
	LPP	17.3599	0.0345013	0.328413	0.0789647	3.47346	0.377791
	LTBP1	45.8452	7.7504e-08	3.32527	0.176668	2.41073	0.148794
	LVRN	16.6378	0.0492111	0.759093	0.345987	0.364722	0.294961
	LXN	0.00416052	0.560978	7.8453	0.0410141	0.269946	0.786407
	MET	6.19814	0.0816636	10.3236	0.0016294	0.084552	0.912769
	MFSD2A	21.0702	0.00570419	1.16177	0.511887	0.522081	0.987628
	MMP17	18.9919	0.0155549	0.478427	0.893327	1.64049	0.244269
	MMP19	43.3743	2.24771e-07	10.088	0.00220836	1.72352	0.624493
	MMP24	16.4506	0.0322121	1.3676	0.67965	0.663252	0.101108
	MMP25	18.0107	0.0250869	1.95296	0.217838	2.07155	0.945903
	MMP3	23.4046	0.0018746	0.88645	0.114236	0.679376	0.18343
	MMP9	39.3859	1.28203e-06	18.2624	8.29736e-08	0.136479	0.606379
	MPC2	15.4913	0.0867939	8.65021	0.0142925	2.25451	0.596665
	MRPL18	23.655	0.00166509	1.44584	0.881206	0.866852	0.697835
	MST1	19.3273	0.0132187	4.3977	0.250555	2.81751	0.487357
	MTOR	14.5669	0.137613	9.63287	0.00397928	2.11078	0.510973
	MTX2	23.3356	0.00193687	0.509564	0.0715151	0.509304	0.316119
	NAPSA	17.8729	0.0268346	1.63892	0.790683	0.769878	0.997375
	NDUFA3	24.1839	0.00129694	2.04939	0.847275	0.685426	0.930358
	NDUFC1	25.8494	0.000593105	1.4849	0.550915	0.898714	0.61907
	NOCT	19.2865	0.0134825	3.71581	0.332172	2.00938	0.797564
	NPC1L1	37.6937	2.70692e-06	1.85541	0.352355	1.80353	0.206111
	NR1H4	19.4432	0.0124967	2.93774	0.576718	2.64306	0.885506
	PCSK5	27.0292	0.0003421	12.8727	6.31226e-05	2.90885	0.250516
	PCSK6	28.2887	0.000190788	3.34342	0.0362572	1.35579	0.567797
	PCSK7	16.2295	0.0338141	6.12207	0.398778	1.72658	0.563266
	PCSK9	23.625	0.00168886	2.92959	0.0673632	0.890825	0.89982
	PDGFA	23.2531	0.0020141	3.69228	0.160011	0.359905	0.419232
	PDGFB	16.7013	0.0476951	1.68296	0.230787	0.81472	0.87976
	PDGFC	42.4619	3.33924e-07	6.02294	0.454789	1.44851	0.905705
	PDGFRA	17.4009	0.0338141	1.75908	0.365074	2.44485	0.639178
	PDGFRB	11.7088	0.584514	7.93993	0.0362226	1.56266	0.324908
	PGK1	17.2118	0.0371031	5.48316	0.93097	1.44726	0.311617
	PIGK	25.9955	0.000553934	2.51728	0.0476868	0.232824	0.652742
	PLCG2	26.9591	0.000353442	8.53134	0.0166939	2.51905	0.854369
	PLIN2	0.7804	0.602095	9.16111	0.00734314	2.40811	0.325073
	PLPP3	20.5577	0.0072969	6.46248	0.254039	1.16219	0.802415
	PMF1	20.6003	0.00714894	0.452508	0.30328	1.13357	0.839713
	PNPLA3	30.5855	6.63709e-05	4.09367	0.277284	2.92509	0.18611
	POLRMT	21.9401	0.00376164	2.75657	0.185368	1.11181	0.101521
	PON3	0.160028	0.50737	29.4007	2.48308e-13	1.89417	0.42066
	PPARGC1A	21.0471	0.00576779	0.674689	0.162428	3.52982	0.27781
	PPP1R3F	23.6686	0.00165436	0.904256	0.0192456	0.556618	0.233478
	PROC	30.302	7.55647e-05	2.35664	0.134014	1.58984	0.870676
	PRSS22	20.2431	0.00849075	0.437724	0.181984	0.68917	0.558803
	PRSS36	22.021	0.0036191	0.692272	0.684329	0.738912	0.779015
	PRSS38	16.5371	0.0281736	1.11967	0.0821046	0.253176	0.616682
	PRSS44	21.381	0.00491459	0.653941	0.0845337	2.55189	0.831417
	PRSS8	25.598	0.000667176	2.19987	0.251942	2.15157	0.87112
	PSEN1	22.6456	0.00268763	1.81032	0.910159	0.689866	0.485937
	PTPN18	21.1699	0.00543799	2.4156	0.148441	2.13223	0.111429
	RAD52	27.9989	0.000218162	1.39823	0.536373	2.5457	0.192348
	RFC2	19.7134	0.0109653	2.99772	0.32579	2.28558	0.284664
	RGCC	27.8231	0.000236657	1.63654	0.327201	1.15247	0.442734
	RNPEP	34.2573	1.25548e-05	1.92961	0.788967	1.77652	0.281092
	RPN2	26.9302	0.000358221	3.01462	0.831684	1.01765	0.173909
	RPS13	5.02855	0.174457	9.3829	0.00550388	1.08458	0.221549
	RPS6KA5	24.8028	0.000968994	1.45377	0.225652	2.34032	0.785039
	SELENBP1	17.8138	0.0276218	2.53203	0.353377	1.75145	0.383464
	SERPINA1	0.00175727	0.69627	8.02641	0.0323369	0.795056	0.620317
	SERPINC1	31.9869	3.50403e-05	5.65265	0.743338	0.583572	0.924139
	SERPINE1	5.34892	0.334628	8.89293	0.0104127	0.906434	0.383042
	SERPING1	16.8034	0.0453556	7.45119	0.0468864	0.328446	0.896659
	SERPINH1	26.2118	0.000500694	9.50384	0.00470415	2.30195	0.284762
	SH3GL2	17.1337	0.0385535	0.598469	0.1053	0.374853	0.64714
	SLC27A5	24.404	0.00116908	2.80493	0.483791	1.93188	0.226461
	SMAD3	17.8059	0.0277286	2.12995	0.819826	3.29164	0.572231
	SMAD4	17.4426	0.0331292	2.96736	0.822501	1.80138	0.693971
	SOAT2	17.8235	0.027491	0.319	0.366758	0.875927	0.384891
	SOD2	8.53936	0.527401	7.97257	0.0347037	0.984356	0.276858
	SPECC1L	23.945	0.00145177	9.60067	0.00414893	2.37463	0.134345
	SPHK1	22.029	0.00360533	3.70362	0.00341708	0.969465	0.280566
	SPHK2	18.1244	0.0237317	3.28197	0.0398985	1.65773	0.855193
	ST14	62.2372	8.49238e-11	5.86808	0.558492	2.53381	0.939069
	STAT3	19.6716	0.011189	6.1187	0.400564	1.90727	0.819045
	STC1	17.7734	0.0281736	0.839903	0.939427	0.420366	0.668923
	SUCLG1	18.4864	0.0198901	0.697419	0.683796	0.865224	0.836177
	SYCN	23.1994	0.00206609	1.00488	0.504695	1.45451	0.440517
	SYF2	16.727	0.047095	4.60688	0.855818	0.0684366	0.457262
	TAF1C	23.2825	0.00198625	3.37425	0.971899	3.20366	0.241469
	TAOK2	19.1721	0.0142517	4.19891	0.238883	2.71141	0.431194
	TCF21	30.1184	8.21935e-05	0.740456	0.953196	2.25338	0.630615
	TGFB1	26.3316	0.000473475	3.55561	0.60474	1.62982	0.515947
	TGFBI	9.73071	0.311662	7.87828	0.0392758	2.28196	0.745038
	TGM2	0.216499	0.800592	7.93756	0.0363353	0.180862	0.228671
	THBS1	45.1122	1.0618e-07	7.37105	0.037653	2.68342	0.255257
	THBS2	15.0918	0.105885	9.61741	0.00405988	0.979716	0.194907
	THSD4	31.8702	3.69482e-05	4.0883	0.484166	1.14598	0.81884
	TICAM1	20.4644	0.0076321	3.16159	0.183849	1.65571	0.261975
	TIMP1	0.516823	0.571996	10.9517	0.00072659	0.312569	0.902366
	TIMP3	21.1452	0.00550267	2.66346	0.891803	1.37014	0.909513
	TM6SF2	25.8388	0.000596049	5.41493	0.499411	2.95587	0.958373
	TM7SF2	24.9843	0.000889743	1.72697	0.0925016	0.978784	0.554076
	TMC4	19.0526	0.015103	1.46232	0.594961	0.961721	0.84872
	TMPRSS11A	21.3272	0.00504295	1.57108	0.353578	0.131814	0.554295
	TMPRSS12	16.7852	0.045764	4.03641	0.361418	0.341081	0.785217
	TMPRSS13	21.116	0.00558027	1.10748	0.0477541	0.381584	0.56242
	TMPRSS6	18.3018	0.0217636	3.81829	0.729374	1.8113	0.903903
	TMPRSS9	66.4258	1.58621e-11	2.35684	0.56131	1.92923	0.221569
	TNK2	24.1866	0.00129527	4.90407	0.397948	2.30925	0.529825
	TRAF6	22.9573	0.00231761	0.570511	0.64629	1.67541	0.319045
	TRIO	27.4416	0.00028246	4.64861	0.482806	2.39382	0.40672
	TUBB	17.9094	0.0263596	4.12595	0.83184	2.58961	0.166678
	TXN2	27.7426	0.000245658	6.65645	0.196541	0.917817	0.894344
	UCP2	38.2502	2.11579e-06	3.20339	0.600793	0.289509	0.307442
	VCAM1	11.3868	0.689495	7.41296	0.0242017	1.45875	0.48396
	VPS13B	22.7841	0.0025164	3.61491	0.370591	3.31018	0.399822
	VPS41	10.1781	0.856782	1.53338	0.947234	5.49824	0.064219
	WDR12	31.5637	4.24762e-05	2.2909	0.312531	1.24644	0.585372
	XPA	20.7793	0.00655931	0.573061	0.0813282	1.48942	0.480522
	YTHDF2	17.4841	0.0324612	1.7329	0.382169	1.02786	0.966219
	ZBTB17	23.3448	0.00192846	5.07358	0.59146	2.07262	0.870069
	ZG16	89.0244	2.76459e-15	1.04673	0.105785	0.745576	0.784637
	ZNHIT3	16.7421	0.046746	1.65927	0.796385	2.3559	0.934494
